# Supplementary material for: On the existence of momentum in professional football
Source: PLoS One. 2022 Jun 7;17(6):e0269604. doi: 10.1371/journal.pone.0269604 (PMC9173601; doi:10.1371/journal.pone.0269604)
Supplement: S1 File — (CSV) [file pone.0269604.s001.csv]

Row	CV	winloss	hometeam	awayteam	yardline	homehasball	quarter	minute	minqtr	down	yardtogo	scorediff	offscore	defscore	kick_play	run_play	pass_play	penalty	description	turnover	pen_yards	penonhome	pentype	penaltyeffect	changeofposs	year(approx)	total ppg	endofgame	datetime	Favorite	PointSpread	UnderDog	OverUnder	Spread(Home)	PtSpreadWIN	year	Game Time (minutes)	Score	FieldPos	H1_1 2	H1_2 2	H1_3 2	H1_4	H1_5	Probability( winloss=0 ) 2	Probability( winloss=1 ) 2	Most Likely winloss 2
1	0	0	NYG	SF	80	1	1	60	15	1	10	0	0	0	0	1	0	0	(15:00) T.Barber left end to NYG 24 for 4 yards (C.Okeafor J.Webster).	0	0	0			0	0		0	09/05/2002	49ers	-3.5	at Giants	38.5	-3.5	0	2002	0	0	OWN	0.5398400943	0.9981359992	-0.020780233	0.28213733	0.9978708878	0.616874333	0.383125667	0
2	0	0	NYG	SF	76	1	1	59.4166667	14.4166667	2	6	0	0	0	0	0	1	0	(14:25) K.Collins pass incomplete to J.Shockey (D.Smith).	0	0	0			0	0		0	09/05/2002	49ers	-3.5	at Giants	38.5	-3.5	0	2002	0.5833333	0	OWN	0.5323741137	0.9980679924	-0.023549911	0.0491415412	0.997799151	0.6306635896	0.3693364104	0
3	0	0	NYG	SF	76	1	1	59.3333333	14.3333333	3	6	0	0	0	0	1	0	1	(14:20) PENALTY on NYG-J.Shockey False Start 5 yards enforced at NYG 24 - No Play.	0	5	1	FALSE START	-0.00812021	0	0		0	09/05/2002	49ers	-3.5	at Giants	38.5	-3.5	0	2002	0.6666667	0	OWN	0.5280890994	0.997936849	0.014387125	-0.399549676	0.9976422284	0.6598765619	0.3401234381	0
4	0	0	NYG	SF	81	1	1	59.3333333	14.3333333	3	11	0	0	0	0	0	1	0	(14:20) (Shotgun) K.Collins pass intended for T.Barber INTERCEPTED by T.Parrish (M.Rumph) at NYG 29. T.Parrish to NYG 23 for 6 yards (T.Barber).	1	0	0			1	0		0	09/05/2002	49ers	-3.5	at Giants	38.5	-3.5	0	2002	0.6666667	0	OWN	0.5343835629	0.9977153741	0.0736837892	-0.604232912	0.9973592428	0.6711521353	0.3288478647	0
5	0	0	NYG	SF	77	0	1	59.15	14.15	1	10	0	0	0	0	0	1	0	(14:09) J.Garcia right end ran ob at NYG 7 for 16 yards (B.Short). Back to pass rushes.	0	0	0			0	0		0	09/05/2002	49ers	-3.5	at Giants	38.5	-3.5	0	2002	0.85	0	OWN	0.5186016233	0.9979483733	-0.011667891	-0.900397953	0.9975446004	0.7178000053	0.2821999947	0
6	0	0	NYG	SF	93	0	1	58.6333333	13.6333333	1	7	0	0	0	0	1	0	1	(13:38) PENALTY on SF-R.Stone False Start 5 yards enforced at NYG 7 - No Play.	0	5	0	FALSE START	0.010065233	0	0		0	09/05/2002	49ers	-3.5	at Giants	38.5	-3.5	0	2002	1.3666667	0	OWN	0.52979534	0.997961096	-0.015264193	-0.870330604	0.9975236821	0.7439231051	0.2560768949	0
7	0	0	NYG	SF	88	0	1	58.5833333	13.5833333	1	12	0	0	0	0	1	0	0	(13:35) G.Hearst left guard to NYG 8 for 4 yards (C.Griffin).	0	0	0			0	0		0	09/05/2002	49ers	-3.5	at Giants	38.5	-3.5	0	2002	1.4166667	0	OWN	0.5294248552	0.9977323029	0.0316770705	-0.920278039	0.9972399936	0.7247245484	0.2752754516	0
8	0	0	NYG	SF	92	0	1	57.7833333	12.7833333	2	8	0	0	0	0	0	1	0	(12:47) J.Garcia pass incomplete to T.Owens.	0	0	0			0	0		0	09/05/2002	49ers	-3.5	at Giants	38.5	-3.5	0	2002	2.2166667	0	OWN	0.5281517832	0.9975947831	0.0423785015	-0.951051806	0.9970539512	0.7196584703	0.2803415297	0
9	0	0	NYG	SF	92	0	1	57.6666667	12.6666667	3	8	0	0	0	0	0	1	0	(12:40) J.Garcia pass to G.Hearst to NYG 7 for 1 yard (J.Sehorn S.Williams).	0	0	0			0	0		0	09/05/2002	49ers	-3.5	at Giants	38.5	-3.5	0	2002	2.3333333	0	OWN	0.5239609719	0.9974226879	0.0806262327	-0.98065212	0.9968324011	0.6915840309	0.3084159691	0
10	0	0	NYG	SF	93	0	1	56.9833333	11.9833333	4	7	0	0	0	0	1	0	0	(11:59) J.Cortez 25 yard field goal is BLOCKED (M.Rosenthal) Center-B.Jennings Holder-J.Baker.	0	0	0			1	0		0	09/05/2002	49ers	-3.5	at Giants	38.5	-3.5	0	2002	3.0166667	0	OWN	0.5219200008	0.9971302273	0.1171458461	-0.991409176	0.996449349	0.6662215691	0.3337784309	0
11	0	0	NYG	SF	80	1	1	56.85	11.85	1	10	0	0	0	0	0	1	0	(11:51) K.Collins pass to A.Toomer pushed ob at NYG 22 for 2 yards (J.Webster).	0	0	0			0	0		0	09/05/2002	49ers	-3.5	at Giants	38.5	-3.5	0	2002	3.15	0	OWN	0.5509006172	0.997417779	0.0222430107	0.3397762977	0.9969902631	0.6123271063	0.3876728937	0
12	0	0	NYG	SF	78	1	1	56.3833333	11.3833333	2	8	0	0	0	0	0	1	1	(11:23) K.Collins pass incomplete to A.Toomer. PENALTY on SF-J.Webster Defensive Pass Interference 5 yards enforced at NYG 22 - No Play.	0	5	0	DEFENSIVE PASS INTERFERENCE	0.009411887	0	0		0	09/05/2002	49ers	-3.5	at Giants	38.5	-3.5	0	2002	3.6166667	0	OWN	0.5456181573	0.9972456564	0.04162965	-1.614171e-5	0.9967861037	0.6344859692	0.3655140308	0
13	0	0	NYG	SF	73	1	1	56.3166667	11.3166667	1	10	0	0	0	0	1	0	0	(11:19) T.Barber left end ran ob at NYG 43 for 16 yards (J.Winborn).	0	0	0			0	0		0	09/05/2002	49ers	-3.5	at Giants	38.5	-3.5	0	2002	3.6833333	0	OWN	0.5481026091	0.9972728215	0.0203177744	0.3610838302	0.9968317409	0.6012648994	0.3987351006	0
14	0	0	NYG	SF	57	1	1	55.9333333	10.9333333	1	10	0	0	0	0	0	1	1	(10:56) K.Collins pass to A.Toomer pushed ob at SF 31 for 26 yards (J.Webster). PENALTY on NYG-A.Toomer Offensive Pass Interference 10 yards enforced at NYG 43 - No Play.	0	10	1	OFFENSIVE PASS INTERFERENCE	-0.016336103	0	0		0	09/05/2002	49ers	-3.5	at Giants	38.5	-3.5	0	2002	4.0666667	0	OWN	0.5387028531	0.9971660962	0.00450191	0.3941636759	0.9967498685	0.5767212796	0.4232787204	0
15	0	0	NYG	SF	67	1	1	55.5	10.5	1	20	0	0	0	0	1	0	1	(10:30) PENALTY on NYG-A.Toomer False Start 5 yards enforced at NYG 33 - No Play.	0	5	1	FALSE START	-0.008313233	0	0		0	09/05/2002	49ers	-3.5	at Giants	38.5	-3.5	0	2002	4.5	0	OWN	0.5525404097	0.9963661317	0.1285648586	-0.127155326	0.9957247542	0.6175356476	0.3824643524	0
16	0	0	NYG	SF	72	1	1	55.25	10.25	1	25	0	0	0	0	1	0	0	(10:15) R.Dayne right guard to NYG 28 for no gain (J.Peterson D.Smith).	0	0	0			0	0		0	09/05/2002	49ers	-3.5	at Giants	38.5	-3.5	0	2002	4.75	0	OWN	0.5594619429	0.9958710463	0.1897953311	-0.379483009	0.995078982	0.6365959441	0.3634040559	0
17	0	0	NYG	SF	72	1	1	54.65	9.65	2	25	0	0	0	0	0	1	0	(9:39) K.Collins pass to A.Toomer to 50 for 22 yards (J.Webster).	0	0	0			0	0		0	09/05/2002	49ers	-3.5	at Giants	38.5	-3.5	0	2002	5.35	0	OWN	0.5571364137	0.9953492873	0.2327783989	-0.696916085	0.9944211327	0.6487158599	0.3512841401	0
18	0	0	NYG	SF	50	1	1	53.95	8.95	3	3	0	0	0	0	0	1	0	(8:57) K.Collins pass to A.Toomer to SF 36 for 14 yards (Z.Bronson).	0	0	0			0	0		0	09/05/2002	49ers	-3.5	at Giants	38.5	-3.5	0	2002	6.05	0	OPP	0.5278838597	0.9966191528	0.0219981035	-0.103337499	0.9961143918	0.6063829759	0.3936170241	0
19	0	0	NYG	SF	36	1	1	53.2666667	8.26666667	1	10	0	0	0	0	1	0	0	(8:16) T.Barber right guard to SF 30 for 6 yards (J.Winborn).	0	0	0			0	0		0	09/05/2002	49ers	-3.5	at Giants	38.5	-3.5	0	2002	6.7333333	0	OPP	0.533934417	0.9962723943	0.013293804	0.4708897514	0.9957378288	0.5404604837	0.4595395163	0
20	0	0	NYG	SF	30	1	1	52.5666667	7.56666667	2	4	0	0	0	0	1	0	1	(7:34) K.Collins FUMBLES (Aborted) at SF 30 RECOVERED by SF-C.Okeafor at SF 30. C.Okeafor to SF 30 for no gain (C.Bober). PENALTY on SF-S.Moran Defensive Offside 5 yards enforced at SF 30 - No Play.	0	5	0	DEFENSIVE OFFSIDE	0.009524511	0	0		0	09/05/2002	49ers	-3.5	at Giants	38.5	-3.5	0	2002	7.4333333	0	OPP	0.5242846038	0.9962458029	-0.011654008	0.3656786765	0.9957352147	0.5425427599	0.4574572401	0
21	0	0	NYG	SF	25	1	1	52.3333333	7.33333333	1	10	0	0	0	0	0	1	0	(7:20) K.Collins pass to I.Hilliard to SF 13 for 12 yards (Z.Bronson J.Webster).	0	0	0			0	0		0	09/05/2002	49ers	-3.5	at Giants	38.5	-3.5	0	2002	7.6666667	0	OPP	0.52975866	0.9958983655	0.0115683087	0.5015060858	0.9953314922	0.5218296426	0.4781703574	0
22	0	0	NYG	SF	13	1	1	51.8166667	6.81666667	1	10	0	0	0	0	1	0	0	(6:49) R.Dayne right tackle to SF 11 for 2 yards (J.Winborn C.Okeafor).	0	0	0			0	0		0	09/05/2002	49ers	-3.5	at Giants	38.5	-3.5	0	2002	8.1833333	0	OPP	0.5233562074	0.9956774596	0.0028353261	0.5262190248	0.9951201525	0.5020512812	0.4979487188	0
23	0	0	NYG	SF	11	1	1	51.15	6.15	2	8	0	0	0	0	0	1	0	(6:09) K.Collins pass incomplete to A.Toomer (M.Rumph).	0	0	0			0	0		0	09/05/2002	49ers	-3.5	at Giants	38.5	-3.5	0	2002	8.85	0	OPP	0.5185816346	0.9952933205	0.0249692431	0.2308614097	0.9946738458	0.5175229549	0.4824770451	0
24	0	0	NYG	SF	11	1	1	51.0666667	6.06666667	3	8	0	0	0	0	0	1	0	(6:04) K.Collins pass incomplete to I.Hilliard.	0	0	0			0	0		0	09/05/2002	49ers	-3.5	at Giants	38.5	-3.5	0	2002	8.9333333	0	OPP	0.5142103011	0.994974308	0.0628339288	-0.232844492	0.9942947223	0.5506966065	0.4493033935	0
25	0	0	NYG	SF	11	1	1	51.0666667	6.06666667	4	8	0	0	0	0	1	0	0	(6:04) M.Bryant 29 yard field goal is GOOD Center-B.Jones Holder-M.Allen.	0	0	0			0	0		0	09/05/2002	49ers	-3.5	at Giants	38.5	-3.5	0	2002	8.9333333	0	OPP	0.5095037774	0.9946797302	0.0993916022	-0.611414888	0.9939443045	0.5702574826	0.4297425174	0
26	0	0	NYG	SF	11	1	1	51.0666667	6.06666667	-1	-1	3	3	0	1	0	0	0	M.Bryant kicks 58 yards from NYG 30 to SF 12. J.Williams to SF 32 for 20 yards (M.Rivers Q.Monk).	0	0	0			1	0		0	09/05/2002	49ers	-3.5	at Giants	38.5	-3.5	0	2002	8.9333333	0	OPP	0.5229624577	0.9963308293	-0.051591401	0.9753736497	0.9961186867	0.4649833964	0.5350166036	1
27	0	0	NYG	SF	32	0	1	50.75	5.75	1	10	3	0	3	0	0	1	0	(5:45) J.Garcia up the middle to SF 35 for 3 yards (K.Hamilton M.Barrow). Back to pass rushes.	0	0	0			0	0		0	09/05/2002	49ers	-3.5	at Giants	38.5	-3.5	0	2002	9.25	0	OPP	0.5132782201	0.9946360924	0.1699859328	-0.822492012	0.9938167889	0.5701435778	0.4298564222	0
28	0	0	NYG	SF	35	0	1	50.0666667	5.06666667	2	7	3	0	3	0	0	1	0	(5:04) J.Garcia pass incomplete to E.Johnson.	0	0	0			0	0		0	09/05/2002	49ers	-3.5	at Giants	38.5	-3.5	0	2002	9.9333333	0	OPP	0.5114320781	0.9942647942	0.1877739048	-0.8996079	0.993349368	0.5639929456	0.4360070544	0
29	0	0	NYG	SF	35	0	1	49.9666667	4.96666667	3	7	3	0	3	0	0	1	0	(4:58) J.Garcia pass to E.Johnson to NYG 27 for 38 yards (S.Williams).	0	0	0			0	0		0	09/05/2002	49ers	-3.5	at Giants	38.5	-3.5	0	2002	10.0333333	0	OPP	0.5070787839	0.9938657349	0.2243184461	-0.95970145	0.9928632742	0.5349557724	0.4650442276	0
30	0	0	NYG	SF	73	0	1	49.2666667	4.26666667	1	10	3	0	3	0	1	0	0	(4:16) K.Barlow right tackle to NYG 25 for 2 yards (M.Strahan M.Barrow).	0	0	0			0	0		0	09/05/2002	49ers	-3.5	at Giants	38.5	-3.5	0	2002	10.7333333	0	OWN	0.5467082575	0.9937278002	0.2410311424	-0.83769274	0.9924092008	0.629613483	0.370386517	0
31	0	0	NYG	SF	75	0	1	48.5666667	3.56666667	2	8	3	0	3	0	1	0	0	(3:34) K.Barlow left end pushed ob at NYG 6 for 19 yards (S.Williams O.Stoutmire).	0	0	0			0	0		0	09/05/2002	49ers	-3.5	at Giants	38.5	-3.5	0	2002	11.4333333	0	OWN	0.54490181	0.9931452905	0.267089191	-0.917060672	0.9916511904	0.6189220306	0.3810779694	0
32	0	0	NYG	SF	94	0	1	48.0333333	3.03333333	1	6	3	0	3	0	0	1	0	(3:02) J.Garcia pass to T.Owens to NYG 5 for 1 yard (W.Peterson W.Allen).	0	0	0			0	0		0	09/05/2002	49ers	-3.5	at Giants	38.5	-3.5	0	2002	11.9666667	0	OWN	0.5626198736	0.993419975	0.2431047477	-0.767908139	0.9918538867	0.6652594244	0.3347405756	0
33	0	0	NYG	SF	95	0	1	47.3166667	2.31666667	2	5	3	0	3	0	1	0	0	(2:19) K.Barlow up the middle to NYG 7 for -2 yards (K.Hamilton).	0	0	0			0	0		0	09/05/2002	49ers	-3.5	at Giants	38.5	-3.5	0	2002	12.6833333	0	OWN	0.5608110822	0.9926497302	0.2779057749	-0.890261741	0.9908381564	0.6557993914	0.3442006086	0
34	0	0	NYG	SF	93	0	1	46.7166667	1.71666667	3	7	3	0	3	0	1	0	0	(1:43) J.Garcia up the middle to NYG 5 for 2 yards (K.Holmes R.Brown).	0	0	0			0	0		0	09/05/2002	49ers	-3.5	at Giants	38.5	-3.5	0	2002	13.2833333	0	OWN	0.5582801206	0.9913818231	0.3354168167	-0.963168055	0.9891815235	0.6221001498	0.3778998502	0
35	0	0	NYG	SF	95	0	1	46.05	1.05	4	5	3	0	3	0	1	0	0	(1:03) J.Cortez 23 yard field goal is GOOD Center-B.Jennings Holder-J.Baker.	0	0	0			0	0		0	09/05/2002	49ers	-3.5	at Giants	38.5	-3.5	0	2002	13.95	0	OWN	0.5563915525	0.9906147757	0.3595092684	-0.981811272	0.9881464197	0.6033352497	0.3966647503	0
36	0	0	NYG	SF	95	0	1	46.05	1.05	-1	-1	0	3	3	1	0	0	0	J.Cortez kicks 64 yards from SF 30 to NYG 6. R.Dixon to NYG 41 for 35 yards (M.Rumph).	0	0	0			1	0		0	09/05/2002	49ers	-3.5	at Giants	38.5	-3.5	0	2002	13.95	0	OWN	0.5790348271	0.9943183257	0.0010908093	0.2839297963	0.9926251485	0.709465568	0.290534432	0
37	0	0	NYG	SF	59	1	1	45.8666667	0.86666667	1	10	0	3	3	0	0	1	0	(:52) K.Collins pass incomplete to I.Hilliard.	0	0	0			0	0		0	09/05/2002	49ers	-3.5	at Giants	38.5	-3.5	0	2002	14.1333333	0	OWN	0.5747222341	0.9919799733	0.1436469439	0.5489487337	0.9901734253	0.5612693674	0.4387306326	0
38	0	0	NYG	SF	59	1	1	45.7833333	0.78333333	2	10	0	3	3	0	1	0	0	(:47) T.Barber left end to NYG 45 for 4 yards (J.Winborn).	0	0	0			0	0		0	09/05/2002	49ers	-3.5	at Giants	38.5	-3.5	0	2002	14.2166667	0	OWN	0.5707165602	0.9914373502	0.180587345	0.1435821898	0.9894756455	0.5865443452	0.4134556548	0
39	0	0	NYG	SF	55	1	2	45	15	3	6	0	3	3	0	0	1	1	(15:00) (Shotgun) K.Collins pass to A.Toomer to SF 38 for 17 yards (Z.Bronson). PENALTY on SF-M.Rumph Defensive Pass Interference declined.	0	0	0	DEFENSIVE PASS INTERFERENCE	0.03115106	0	0		0	09/05/2002	49ers	-3.5	at Giants	38.5	-3.5	0	2002	15	0	OWN	0.5516203409	0.9934256395	0.1379084379	-0.355084597	0.9921697556	0.6332445614	0.3667554386	0
40	0	0	NYG	SF	38	1	2	44.6	14.6	1	10	0	3	3	0	0	1	0	(14:36) K.Collins up the middle to SF 34 for 4 yards (J.Webster). Back to pass rushes.	0	0	0			0	0		0	09/05/2002	49ers	-3.5	at Giants	38.5	-3.5	0	2002	15.4	0	OPP	0.5528351136	0.9933781723	0.0903109423	0.383309578	0.9922209176	0.5533498428	0.4466501572	0
41	0	0	NYG	SF	34	1	2	44.0333333	14.0333333	2	6	0	3	3	0	1	0	0	(14:02) T.Barber right end pushed ob at SF 34 for no gain (T.Parrish A.Plummer).	0	0	0			0	0		0	09/05/2002	49ers	-3.5	at Giants	38.5	-3.5	0	2002	15.9666667	0	OPP	0.5454592319	0.9931489728	0.0873358922	0.1613516453	0.9919742528	0.565700515	0.434299485	0
42	0	0	NYG	SF	34	1	2	43.4	13.4	3	6	0	3	3	0	0	1	0	(13:24) (Shotgun) K.Collins pass to I.Hilliard pushed ob at SF 24 for 10 yards (A.Plummer).	0	0	0			0	0		0	09/05/2002	49ers	-3.5	at Giants	38.5	-3.5	0	2002	16.6	0	OPP	0.543198894	0.992257984	0.1322355509	-0.289823732	0.9908699789	0.5967575978	0.4032424022	0
43	0	0	NYG	SF	24	1	2	42.9166667	12.9166667	1	10	0	3	3	0	1	0	0	(12:55) T.Barber up the middle to SF 24 for no gain (B.Young D.Stubblefield).	0	0	0			0	0		0	09/05/2002	49ers	-3.5	at Giants	38.5	-3.5	0	2002	17.0833333	0	OPP	0.5493993024	0.9921304449	0.0948433791	0.4341625728	0.9907799228	0.5265611754	0.4734388246	0
44	0	0	NYG	SF	24	1	2	42.3166667	12.3166667	2	10	0	3	3	0	1	0	1	(12:19) T.Barber right end to SF 22 for 2 yards (C.Okeafor). PENALTY on NYG-J.Whittle Offensive Holding 10 yards enforced at SF 24 - No Play.	0	10	1	OFFENSIVE HOLDING	-0.014866487	0	0		0	09/05/2002	49ers	-3.5	at Giants	38.5	-3.5	0	2002	17.6833333	0	OPP	0.5470360833	0.9911381001	0.1392194423	0.0031912745	0.9895503785	0.5548097437	0.4451902563	0
45	0	0	NYG	SF	34	1	2	41.8833333	11.8833333	2	20	0	3	3	0	0	1	0	(11:53) K.Collins pass intended for I.Hilliard INTERCEPTED by J.Peterson (J.Winborn) at SF 26. J.Peterson to SF 28 for 2 yards (C.Bober).	1	0	0			1	0		0	09/05/2002	49ers	-3.5	at Giants	38.5	-3.5	0	2002	18.1166667	0	OPP	0.5606950359	0.9886462047	0.2588802769	-0.494028946	0.9862701084	0.5921511217	0.4078488783	0
46	0	0	NYG	SF	28	0	2	41.7333333	11.7333333	1	10	0	3	3	0	0	1	0	(11:44) J.Garcia pass intended for T.Owens INTERCEPTED by W.Allen at NYG 28. W.Allen ran ob at NYG 28 for no gain.	1	0	0			1	0		0	09/05/2002	49ers	-3.5	at Giants	38.5	-3.5	0	2002	18.2666667	0	OPP	0.534451167	0.9910331594	0.1174643642	-0.863268549	0.9888979024	0.6666898296	0.3333101704	0
47	0	0	NYG	SF	72	1	2	41.6	11.6	1	10	0	3	3	0	1	0	0	(11:36) R.Dayne right guard to NYG 30 for 2 yards (C.Okeafor).	0	0	0			0	0		0	09/05/2002	49ers	-3.5	at Giants	38.5	-3.5	0	2002	18.4	0	OWN	0.5848911542	0.9909515868	0.1744770259	0.3792969936	0.9888087434	0.596950092	0.403049908	0
48	0	0	NYG	SF	70	1	2	41.0166667	11.0166667	2	8	0	3	3	0	0	1	0	(11:01) K.Collins pass to A.Toomer to NYG 43 for 13 yards (J.Webster).	0	0	0			0	0		0	09/05/2002	49ers	-3.5	at Giants	38.5	-3.5	0	2002	18.9833333	0	OWN	0.5802870821	0.9902337864	0.1947611532	0.0477105798	0.9878995129	0.6185254318	0.3814745682	0
49	0	0	NYG	SF	57	1	2	40.3333333	10.3333333	1	10	0	3	3	0	0	1	0	(10:20) K.Collins pass to A.Toomer pushed ob at SF 30 for 27 yards (J.Webster).	0	0	0			0	0		0	09/05/2002	49ers	-3.5	at Giants	38.5	-3.5	0	2002	19.6666667	0	OWN	0.579622888	0.9897016954	0.172114085	0.4250190339	0.9873433805	0.5706268149	0.4293731851	0
50	0	0	NYG	SF	30	1	2	39.7833333	9.78333333	1	10	0	3	3	0	1	0	0	(9:47) T.Barber up the middle to SF 30 for no gain (T.Parrish B.Young).	0	0	0			0	0		0	09/05/2002	49ers	-3.5	at Giants	38.5	-3.5	0	2002	20.2166667	0	OPP	0.5641509569	0.9891243771	0.1448022103	0.4753475737	0.9869284868	0.5264803649	0.4735196351	0
51	0	0	NYG	SF	30	1	2	39.15	9.15	2	10	0	3	3	0	0	1	0	(9:09) K.Collins pass to J.Shockey to SF 21 for 9 yards (J.Webster J.Winborn).	0	0	0			0	0		0	09/05/2002	49ers	-3.5	at Giants	38.5	-3.5	0	2002	20.85	0	OPP	0.5619572235	0.9877132087	0.1889834253	0.0557505932	0.9851351396	0.5530108132	0.4469891868	0
52	0	0	NYG	SF	21	1	2	38.45	8.45	3	1	0	3	3	0	1	0	0	(8:27) T.Barber right guard to SF 21 for no gain (J.Winborn B.Young).	0	0	0			0	0		0	09/05/2002	49ers	-3.5	at Giants	38.5	-3.5	0	2002	21.55	0	OPP	0.5490536076	0.9883567929	0.1299371645	0.0937497068	0.98609838	0.5447804326	0.4552195674	0
53	0	0	NYG	SF	21	1	2	38.1	8.1	4	1	0	3	3	0	1	0	0	(8:06) T.Barber left tackle to SF 24 for -3 yards (J.Winborn).	0	0	0			1	0		0	09/05/2002	49ers	-3.5	at Giants	38.5	-3.5	0	2002	21.9	0	OPP	0.5458124534	0.9872246731	0.1705771609	-0.35649437	0.9846735385	0.5753862655	0.4246137345	0
54	0	0	NYG	SF	24	0	2	38.0333333	8.03333333	1	10	0	3	3	0	1	0	0	(8:02) G.Hearst right end to SF 26 for 2 yards (M.Barrow B.Short).	0	0	0			0	0		0	09/05/2002	49ers	-3.5	at Giants	38.5	-3.5	0	2002	21.9666667	0	OPP	0.5448547384	0.9868767979	0.1618524823	-0.840638527	0.9834343485	0.6596413992	0.3403586008	0
55	0	0	NYG	SF	26	0	2	37.3666667	7.36666667	2	8	0	3	3	0	0	1	0	(7:22) J.Garcia pass to E.Johnson to SF 27 for 1 yard (D.Jones O.Stoutmire).	0	0	0			0	0		0	09/05/2002	49ers	-3.5	at Giants	38.5	-3.5	0	2002	22.6333333	0	OPP	0.5429256068	0.9857116647	0.1884130498	-0.918735155	0.9818543755	0.6482281003	0.3517718997	0
56	0	0	NYG	SF	27	0	2	36.7166667	6.71666667	3	7	0	3	3	0	0	1	1	(6:43) J.Garcia left end ran ob at SF 40 for 13 yards (J.Sehorn). Back to pass rushes. PENALTY on SF-S.Gragg Offensive Holding 10 yards enforced at SF 27 - No Play.	0	10	0	OFFENSIVE HOLDING	0.022626535	0	0		0	09/05/2002	49ers	-3.5	at Giants	38.5	-3.5	0	2002	23.2833333	0	OPP	0.5408235927	0.9841552403	0.2232941933	-0.963327308	0.9797521316	0.6255899611	0.3744100389	0
57	0	0	NYG	SF	17	0	2	36.2166667	6.21666667	3	17	0	3	3	0	0	1	0	(6:13) J.Garcia pass to J.Stokes to SF 32 for 15 yards (S.Williams).	0	0	0			0	0		0	09/05/2002	49ers	-3.5	at Giants	38.5	-3.5	0	2002	23.7833333	0	OPP	0.5415090638	0.979612671	0.3153640159	-0.986477275	0.9737872001	0.5649284386	0.4350715614	0
58	0	0	NYG	SF	32	0	2	35.5333333	5.53333333	4	2	0	3	3	1	0	0	1	(5:32) J.Baker punts 47 yards to NYG 21 Center-B.Jennings. T.Barber to NYG 33 for 12 yards (J.Winborn). PENALTY on NYG-D.Patmon Illegal Block Above the Waist 10 yards enforced at NYG 26.	0	10	1	ILLEGAL BLOCK ABOVE THE WAIST	0.007811512	1	0		0	09/05/2002	49ers	-3.5	at Giants	38.5	-3.5	0	2002	24.4666667	0	OPP	0.5410369606	0.9828742004	0.229649258	-0.974903413	0.9779345437	0.6235530201	0.3764469799	0
59	0	0	NYG	SF	84	1	2	35.3166667	5.31666667	1	10	0	3	3	0	1	0	0	(5:19) T.Barber right tackle to NYG 14 for -2 yards (J.Engelberger).	0	0	0			0	0		0	09/05/2002	49ers	-3.5	at Giants	38.5	-3.5	0	2002	24.6833333	0	OWN	0.6123733249	0.9827082135	0.2709640962	0.4648333784	0.9775061023	0.5975559324	0.4024440676	0
60	0	0	NYG	SF	86	1	2	34.65	4.65	2	12	0	3	3	0	0	1	0	(4:39) K.Collins pass incomplete to T.Barber.	0	0	0			0	0		0	09/05/2002	49ers	-3.5	at Giants	38.5	-3.5	0	2002	25.35	0	OWN	0.6126621716	0.9795975219	0.3342335597	-0.06757982	0.9731684171	0.6362918104	0.3637081896	0
61	0	0	NYG	SF	86	1	2	34.5666667	4.56666667	3	12	0	3	3	0	0	1	0	(4:34) K.Collins pass to R.Dayne pushed ob at NYG 18 for 4 yards (J.Winborn).	0	0	0			0	0		0	09/05/2002	49ers	-3.5	at Giants	38.5	-3.5	0	2002	25.4333333	0	OWN	0.6089251051	0.9782262781	0.3674994924	-0.492970621	0.971280546	0.6654630939	0.3345369061	0
62	0	0	NYG	SF	82	1	2	34.45	4.45	4	8	0	3	3	1	0	0	0	(4:27) M.Allen punts 44 yards to SF 38 Center-B.Jones out of bounds.	0	0	0			1	0		0	09/05/2002	49ers	-3.5	at Giants	38.5	-3.5	0	2002	25.55	0	OWN	0.6008021237	0.9784932061	0.3595623951	-0.658554023	0.9717904399	0.6690168493	0.3309831507	0
63	0	0	NYG	SF	38	0	2	34.25	4.25	1	10	0	3	3	0	1	0	0	(4:15) K.Barlow left guard to SF 47 for 9 yards (W.Allen M.Barrow).	0	0	0			0	0		0	09/05/2002	49ers	-3.5	at Giants	38.5	-3.5	0	2002	25.75	0	OPP	0.5671361929	0.9806203869	0.2292455662	-0.825436205	0.9746266575	0.6772569078	0.3227430922	0
64	0	0	NYG	SF	47	0	2	33.6333333	3.63333333	2	1	0	3	3	0	1	0	0	(3:38) K.Barlow left tackle to NYG 49 for 4 yards (F.Ferrara M.Barrow).	0	0	0			0	0		0	09/05/2002	49ers	-3.5	at Giants	38.5	-3.5	0	2002	26.3666667	0	OPP	0.5658332144	0.9817627819	0.1928878057	-0.824843819	0.9760380782	0.6970567481	0.3029432519	0
65	0	0	NYG	SF	51	0	2	33	3	1	10	0	3	3	0	0	1	0	(3:00) J.Garcia pass incomplete to K.Barlow.	0	0	0			0	0		0	09/05/2002	49ers	-3.5	at Giants	38.5	-3.5	0	2002	27	0	OWN	0.5796482793	0.9779485618	0.2613675327	-0.825343476	0.9705505791	0.6955430677	0.3044569323	0
66	0	0	NYG	SF	51	0	2	32.9166667	2.91666667	2	10	0	3	3	0	1	0	0	(2:55) K.Barlow left end to NYG 48 for 1 yard (F.Ferrara M.Barrow).	0	0	0			0	0		0	09/05/2002	49ers	-3.5	at Giants	38.5	-3.5	0	2002	27.0833333	0	OWN	0.5756765013	0.9764678093	0.2963542106	-0.928257613	0.968481459	0.6782322719	0.3217677281	0
67	0	0	NYG	SF	52	0	2	32.2833333	2.28333333	3	9	0	3	3	0	0	1	0	(2:17) J.Garcia pass to J.Stokes to NYG 38 for 10 yards (W.Peterson).	0	0	0			0	0		0	09/05/2002	49ers	-3.5	at Giants	38.5	-3.5	0	2002	27.7166667	0	OWN	0.5736276006	0.9739620835	0.3290116848	-0.967733923	0.9649206375	0.6583445463	0.3416554537	0
68	0	0	NYG	SF	62	0	2	32	2	1	10	0	3	3	0	0	1	0	(2:00) J.Garcia pass incomplete to T.Owens (O.Stoutmire).	0	0	0			0	0		0	09/05/2002	49ers	-3.5	at Giants	38.5	-3.5	0	2002	28	0	OWN	0.5898385083	0.9755503251	0.2873829785	-0.825637513	0.9668105829	0.7112971926	0.2887028074	0
69	0	0	NYG	SF	62	0	2	31.9	1.9	2	10	0	3	3	0	1	0	0	(1:54) G.Hearst up the middle to NYG 30 for 8 yards (S.Williams C.Griffin).	0	0	0			0	0		0	09/05/2002	49ers	-3.5	at Giants	38.5	-3.5	0	2002	28.1	0	OWN	0.5859924743	0.9738661656	0.3220040219	-0.92833853	0.964419396	0.6953372653	0.3046627347	0
70	0	0	NYG	SF	70	0	2	31.25	1.25	3	2	0	3	3	0	0	1	0	(1:15) J.Garcia pass incomplete to G.Hearst.	0	0	0			0	0		0	09/05/2002	49ers	-3.5	at Giants	38.5	-3.5	0	2002	28.75	0	OWN	0.5847401892	0.9748189955	0.2963674165	-0.934803943	0.9655768325	0.7095599196	0.2904400804	0
71	0	0	NYG	SF	70	0	2	31.15	1.15	4	2	0	3	3	0	1	0	0	(1:09) J.Cortez 48 yard field goal is No Good Wide Left Center-B.Jennings Holder-J.Baker.	0	0	0			1	0		0	09/05/2002	49ers	-3.5	at Giants	38.5	-3.5	0	2002	28.85	0	OWN	0.5808589524	0.9730851463	0.3307788705	-0.974116613	0.9630984257	0.6852210526	0.3147789474	0
72	0	0	NYG	SF	62	1	2	31.05	1.05	1	10	0	3	3	0	0	1	0	(1:03) (Shotgun) K.Collins pass to R.Dixon to NYG 45 for 7 yards (A.Plummer).	0	0	0			0	0		0	09/05/2002	49ers	-3.5	at Giants	38.5	-3.5	0	2002	28.95	0	OWN	0.6125916647	0.9732730439	0.2979215794	0.5596363472	0.9650636305	0.5494128046	0.4505871954	0
73	0	0	NYG	SF	55	1	2	30.7166667	0.71666667	2	3	0	3	3	0	0	1	0	(:43) (Shotgun) K.Collins pass incomplete to T.Barber.	0	0	0			0	0		0	09/05/2002	49ers	-3.5	at Giants	38.5	-3.5	0	2002	29.2833333	0	OWN	0.6018678196	0.9745919383	0.2593332026	0.5023319891	0.9671431962	0.5475679111	0.4524320889	0
74	0	0	NYG	SF	55	1	2	30.6333333	0.63333333	3	3	0	3	3	0	0	1	0	(:38) (Shotgun) K.Collins pass to I.Hilliard pushed ob at SF 33 for 22 yards (J.Winborn).	0	0	0			0	0		0	09/05/2002	49ers	-3.5	at Giants	38.5	-3.5	0	2002	29.3666667	0	OWN	0.5980525659	0.9728888782	0.2943623345	0.0799551759	0.9648389447	0.5764276016	0.4235723984	0
75	0	0	NYG	SF	33	1	2	30.4833333	0.48333333	1	10	0	3	3	0	0	1	0	(:29) (Shotgun) K.Collins pass incomplete to I.Hilliard.	0	0	0			0	0		0	09/05/2002	49ers	-3.5	at Giants	38.5	-3.5	0	2002	29.5166667	0	OPP	0.5968517068	0.9717441504	0.2699553771	0.6041446073	0.9639402893	0.4958235686	0.5041764314	1
76	0	0	NYG	SF	33	1	2	30.4	0.4	2	10	0	3	3	0	0	1	0	(:24) K.Collins pass to R.Dixon to SF 15 for 18 yards (R.Heard Z.Bronson).	0	0	0			0	0		0	09/05/2002	49ers	-3.5	at Giants	38.5	-3.5	0	2002	29.6	0	OPP	0.5930005974	0.9698531222	0.3047594845	0.2235163971	0.9614158233	0.5178576525	0.4821423475	0
77	0	0	NYG	SF	15	1	2	30.2833333	0.28333333	1	10	0	3	3	0	0	1	0	(:17) K.Collins pass incomplete to J.Shockey.	0	0	0			0	0		0	09/05/2002	49ers	-3.5	at Giants	38.5	-3.5	0	2002	29.7166667	0	OPP	0.5863467702	0.9712016492	0.2504199322	0.6281617623	0.9638230929	0.4623332964	0.5376667036	1
78	0	0	NYG	SF	15	1	2	30.2166667	0.21666667	2	10	0	3	3	0	0	1	0	(:13) K.Collins pass incomplete to A.Toomer.	0	0	0			0	0		0	09/05/2002	49ers	-3.5	at Giants	38.5	-3.5	0	2002	29.7833333	0	OPP	0.5823665075	0.9693270642	0.2854223731	0.2596584517	0.9613601341	0.4813269032	0.5186730968	1
79	0	0	NYG	SF	15	1	2	30.0833333	0.08333333	3	10	0	3	3	0	1	0	0	(:05) M.Bryant 33 yard field goal is GOOD Center-B.Jones Holder-M.Allen.	0	0	0			0	0		0	09/05/2002	49ers	-3.5	at Giants	38.5	-3.5	0	2002	29.9166667	0	OPP	0.5785798257	0.9671098349	0.3204969932	-0.20269237	0.9584355174	0.5151937259	0.4848062741	0
80	0	0	NYG	SF	15	1	3	30	15	-1	-1	3	6	3	1	0	0	0	M.Bryant kicks 66 yards from NYG 30 to SF 4. P.Smith to SF 32 for 28 yards (C.Stackhouse).	0	0	0			1	0		0	09/05/2002	49ers	-3.5	at Giants	38.5	-3.5	0	2002	30	0	OPP	0.5734936001	0.9830190053	0.1526839873	0.9676154106	0.980586276	0.4375383771	0.5624616229	1
81	0	0	NYG	SF	32	0	3	29.9	14.9	1	10	3	3	6	0	1	0	0	(14:54) G.Hearst right guard to SF 37 for 5 yards (M.Strahan C.Griffin).	0	0	0			0	0		0	09/05/2002	49ers	-3.5	at Giants	38.5	-3.5	0	2002	30.1	0	OPP	0.5611966669	0.9758020986	0.3530758079	-0.861738242	0.9700517783	0.5567708392	0.4432291608	0
82	0	0	NYG	SF	37	0	3	29.2166667	14.2166667	2	5	3	3	6	0	0	1	0	(14:13) J.Garcia pass to F.Beasley to SF 37 for no gain (B.Short).	0	0	0			0	0		0	09/05/2002	49ers	-3.5	at Giants	38.5	-3.5	0	2002	30.7833333	0	OPP	0.5596894984	0.9751578519	0.3529607119	-0.905649556	0.9690969946	0.5593281105	0.4406718895	0
83	0	0	NYG	SF	37	0	3	28.5166667	13.5166667	3	5	3	3	6	0	0	1	0	(13:31) J.Garcia pass incomplete to T.Owens (K.Hamilton).	0	0	0			0	0		0	09/05/2002	49ers	-3.5	at Giants	38.5	-3.5	0	2002	31.4833333	0	OPP	0.5577092644	0.9717684436	0.3928688658	-0.961286066	0.9646466295	0.5295471665	0.4704528335	0
84	0	0	NYG	SF	37	0	3	28.35	13.35	4	5	3	3	6	1	0	0	0	(13:21) J.Baker punts 45 yards to NYG 18 Center-B.Jennings downed by SF-T.Jackson.	0	0	0			1	0		0	09/05/2002	49ers	-3.5	at Giants	38.5	-3.5	0	2002	31.65	0	OPP	0.5538775628	0.9696218571	0.4254015969	-0.984715122	0.9618288581	0.4958955459	0.5041044541	1
85	0	0	NYG	SF	82	1	3	28.2166667	13.2166667	1	10	3	6	3	0	1	0	0	(13:13) R.Dayne left tackle to NYG 21 for 3 yards (D.Stubblefield J.Winborn).	0	0	0			0	0		0	09/05/2002	49ers	-3.5	at Giants	38.5	-3.5	0	2002	31.7833333	0	OWN	0.6178717065	0.97137877	0.4270587537	0.40119164	0.964081388	0.481372424	0.518627576	1
86	0	0	NYG	SF	79	1	3	27.6	12.6	2	7	3	6	3	0	0	1	0	(12:36) K.Collins pass incomplete to C.Stackhouse.	0	0	0			0	0		0	09/05/2002	49ers	-3.5	at Giants	38.5	-3.5	0	2002	32.4	0	OWN	0.6125535059	0.9696436644	0.4348514574	0.1288668361	0.9619198121	0.4974192153	0.5025807847	1
87	0	0	NYG	SF	79	1	3	27.5	12.5	3	7	3	6	3	0	0	1	0	(12:30) (Shotgun) K.Collins pass to S.Bennett to NYG 30 for 9 yards (A.Plummer).	0	0	0			0	0		0	09/05/2002	49ers	-3.5	at Giants	38.5	-3.5	0	2002	32.5	0	OWN	0.6088680664	0.9675593194	0.4652838115	-0.329590663	0.9591835739	0.5340353045	0.4659646955	0
88	0	0	NYG	SF	70	1	3	26.8333333	11.8333333	1	10	3	6	3	0	1	0	0	(11:50) R.Dayne up the middle to NYG 31 for 1 yard (J.Winborn).	0	0	0			0	0		0	09/05/2002	49ers	-3.5	at Giants	38.5	-3.5	0	2002	33.1666667	0	OWN	0.6150650233	0.9670727093	0.4295944434	0.4432091912	0.9588055346	0.4506990739	0.5493009261	1
89	0	0	NYG	SF	69	1	3	25.9833333	10.9833333	2	9	3	6	3	0	0	1	0	(10:59) K.Collins pass to T.Barber to NYG 34 for 3 yards (J.Webster J.Winborn).	0	0	0			0	0		0	09/05/2002	49ers	-3.5	at Giants	38.5	-3.5	0	2002	34.0166667	0	OWN	0.6126451916	0.9627796847	0.4589092049	0.0746561289	0.9531925045	0.4731855659	0.5268144341	1
90	0	0	NYG	SF	66	1	3	25.25	10.25	3	6	3	6	3	0	0	1	0	(10:15) (Shotgun) K.Collins pass incomplete to J.Shockey.	0	0	0			0	0		0	09/05/2002	49ers	-3.5	at Giants	38.5	-3.5	0	2002	34.75	0	OWN	0.6076398394	0.9600634666	0.467676727	-0.214917532	0.9497673851	0.4900208408	0.5099791592	1
91	0	0	NYG	SF	66	1	3	25.15	10.15	4	6	3	6	3	1	0	0	0	(10:09) M.Allen punts 24 yards to SF 42 Center-B.Jones out of bounds.	0	0	0			1	0		0	09/05/2002	49ers	-3.5	at Giants	38.5	-3.5	0	2002	34.85	0	OWN	0.6039191408	0.9573355689	0.4969611842	-0.598160368	0.9461818918	0.5143149297	0.4856850703	0
92	0	0	NYG	SF	42	0	3	25	10	1	10	3	3	6	0	0	1	0	(10:00) J.Garcia pass to T.Owens to SF 44 for 2 yards (W.Allen S.Williams).	0	0	0			0	0		0	09/05/2002	49ers	-3.5	at Giants	38.5	-3.5	0	2002	35	0	OPP	0.5840597906	0.9600900337	0.4211162271	-0.839659845	0.9486795523	0.5608019383	0.4391980617	0
93	0	0	NYG	SF	44	0	3	24.5333333	9.53333333	2	8	3	3	6	0	0	1	0	(9:32) J.Garcia pass to K.Barlow to SF 45 for 1 yard (J.Sehorn).	0	0	0			0	0		0	09/05/2002	49ers	-3.5	at Giants	38.5	-3.5	0	2002	35.4666667	0	OPP	0.581590799	0.9574695594	0.4411992226	-0.918848276	0.945066529	0.5499905015	0.4500094985	0
94	0	0	NYG	SF	45	0	3	23.85	8.85	3	7	3	3	6	0	0	1	0	(8:51) J.Garcia pass incomplete to T.Owens.	0	0	0			0	0		0	09/05/2002	49ers	-3.5	at Giants	38.5	-3.5	0	2002	36.15	0	OPP	0.5797287706	0.9527506618	0.470415251	-0.96333094	0.9386159565	0.5268082551	0.4731917449	0
95	0	0	NYG	SF	45	0	3	23.7666667	8.76666667	4	7	3	3	6	1	0	0	0	(8:46) J.Baker punts 41 yards to NYG 14 Center-B.Jennings fair catch by T.Barber.	0	0	0			1	0		0	09/05/2002	49ers	-3.5	at Giants	38.5	-3.5	0	2002	36.2333333	0	OPP	0.5757575489	0.949620969	0.4994295557	-0.985580034	0.9343778251	0.4947947536	0.5052052464	1
96	0	0	NYG	SF	86	1	3	23.6166667	8.61666667	1	10	3	6	3	0	1	0	0	(8:37) K.Collins sacked at NYG 4 for -10 yards (D.Stubblefield).	0	0	0			0	0		0	09/05/2002	49ers	-3.5	at Giants	38.5	-3.5	0	2002	36.3833333	0	OWN	0.6341691912	0.9542935558	0.4810848788	0.4704012541	0.9408749415	0.4644928616	0.5355071384	1
97	0	0	NYG	SF	96	1	3	23.0666667	8.06666667	2	20	3	6	3	0	0	1	0	(8:04) K.Collins pass to D.Campbell to NYG 13 for 9 yards (Z.Bronson T.Parrish).	0	0	0			0	0		0	09/05/2002	49ers	-3.5	at Giants	38.5	-3.5	0	2002	36.9333333	0	OWN	0.6424118519	0.9377007793	0.5964193005	-0.466510259	0.9173401152	0.5553181843	0.4446818157	0
98	0	0	NYG	SF	87	1	3	22.3666667	7.36666667	3	11	3	6	3	0	1	0	1	(7:22) PENALTY on NYG-T.Barber False Start 5 yards enforced at NYG 13 - No Play.	0	5	1	FALSE START	-0.005498431	0	0		0	09/05/2002	49ers	-3.5	at Giants	38.5	-3.5	0	2002	37.6333333	0	OWN	0.631318816	0.9408861154	0.5559582907	-0.436082536	0.9225250095	0.53404276	0.46595724	0
99	0	0	NYG	SF	92	1	3	22.0333333	7.03333333	3	16	3	6	3	0	0	1	0	(7:02) K.Collins pass to T.Barber to NYG 16 for 8 yards (J.Winborn).	0	0	0			0	0		0	09/05/2002	49ers	-3.5	at Giants	38.5	-3.5	0	2002	37.9666667	0	OWN	0.6375537081	0.9325251523	0.5985900817	-0.627512657	0.9105334601	0.5541910063	0.4458089937	0
100	0	0	NYG	SF	84	1	3	21.6833333	6.68333333	4	8	3	6	3	1	0	0	0	(6:41) M.Allen punts 36 yards to SF 48 Center-B.Jones out of bounds.	0	0	0			1	0		0	09/05/2002	49ers	-3.5	at Giants	38.5	-3.5	0	2002	38.3166667	0	OWN	0.6263470394	0.9369408261	0.5631574273	-0.641967341	0.9173880357	0.5378953892	0.4621046108	0
101	0	0	NYG	SF	48	0	3	21.2833333	6.28333333	1	10	3	3	6	0	1	0	0	(6:17) G.Hearst up the middle to NYG 45 for 7 yards (M.Strahan K.Hamilton).	0	0	0			0	0		0	09/05/2002	49ers	-3.5	at Giants	38.5	-3.5	0	2002	38.7166667	0	OPP	0.599840887	0.9418665768	0.4681625263	-0.819815954	0.9232815978	0.5624218011	0.4375781989	0
102	0	0	NYG	SF	55	0	3	20.6166667	5.61666667	2	3	3	3	6	0	1	0	0	(5:37) G.Hearst left end to NYG 41 for 4 yards (W.Peterson).	0	0	0			0	0		0	09/05/2002	49ers	-3.5	at Giants	38.5	-3.5	0	2002	39.3833333	0	OWN	0.5985751883	0.9427428592	0.4533010861	-0.850055081	0.9241040557	0.579004324	0.420995676	0
103	0	0	NYG	SF	59	0	3	19.95	4.95	1	10	3	3	6	0	1	0	0	(4:57) G.Hearst left end to NYG 39 for 2 yards (W.Peterson).	0	0	0			0	0		0	09/05/2002	49ers	-3.5	at Giants	38.5	-3.5	0	2002	40.05	0	OWN	0.6107082573	0.9334870934	0.4932933914	-0.817894392	0.9107247814	0.5855057537	0.4144942463	0
104	0	0	NYG	SF	61	0	3	19.3	4.3	2	8	3	3	6	0	0	1	0	(4:18) J.Garcia pass to E.Johnson to NYG 34 for 5 yards (M.Strahan B.Short).	0	0	0			0	0		0	09/05/2002	49ers	-3.5	at Giants	38.5	-3.5	0	2002	40.7	0	OWN	0.6089351897	0.927874278	0.5135788934	-0.906631391	0.9027205993	0.5791853748	0.4208146252	0
105	0	0	NYG	SF	66	0	3	18.6166667	3.61666667	3	3	3	3	6	0	0	1	0	(3:37) J.Garcia pass to K.Barlow to NYG 5 for 29 yards (W.Peterson M.Mitrione).	0	0	0			0	0		0	09/05/2002	49ers	-3.5	at Giants	38.5	-3.5	0	2002	41.3833333	0	OWN	0.6075507721	0.9260017879	0.5134820857	-0.936769088	0.8997284773	0.5836291518	0.4163708482	0
106	0	0	NYG	SF	95	0	3	17.7666667	2.76666667	1	5	3	3	6	0	1	0	0	(2:46) G.Hearst left tackle to NYG 5 for no gain (W.Allen K.Holmes).	0	0	0			0	0		0	09/05/2002	49ers	-3.5	at Giants	38.5	-3.5	0	2002	42.2333333	0	OWN	0.6359137581	0.9247956269	0.5114952216	-0.720401105	0.8951159001	0.6742961569	0.3257038431	0
107	0	0	NYG	SF	95	0	3	17.0666667	2.06666667	2	5	3	3	6	0	0	1	0	(2:04) J.Garcia pass incomplete to E.Johnson.	0	0	0			0	0		0	09/05/2002	49ers	-3.5	at Giants	38.5	-3.5	0	2002	42.9333333	0	OWN	0.634195931	0.9148311977	0.5449142604	-0.878298533	0.8806571825	0.6727908398	0.3272091602	0
108	0	0	NYG	SF	95	0	3	16.9833333	1.98333333	3	5	3	3	6	0	1	0	1	(1:59) PENALTY on SF-E.Johnson False Start 4 yards enforced at NYG 5 - No Play.	0	4	0	FALSE START	0.013395915	0	0		0	09/05/2002	49ers	-3.5	at Giants	38.5	-3.5	0	2002	43.0166667	0	OWN	0.6306190365	0.9093064559	0.5710377065	-0.950849768	0.8726802203	0.6576062246	0.3423937754	0
109	0	0	NYG	SF	91	0	3	16.9833333	1.98333333	3	9	3	3	6	0	0	1	0	(1:59) J.Garcia pass to G.Hearst for 9 yards TOUCHDOWN.	0	0	0			0	0		0	09/05/2002	49ers	-3.5	at Giants	38.5	-3.5	0	2002	43.0166667	0	OWN	0.6302503673	0.9020265714	0.5954561018	-0.967169669	0.8624862135	0.6399359825	0.3600640175	0
110	0	0	NYG	SF	91	0	3	16.9833333	1.98333333	-1	-1	3	3	6	0	1	0	0	J.Cortez extra point is GOOD Center-B.Jennings Holder-J.Baker.	0	0	0			0	0		0	09/05/2002	49ers	-3.5	at Giants	38.5	-3.5	0	2002	43.0166667	0	OWN	0.6406859944	0.9352701397	0.4079602325	0.3657598686	0.9105671943	0.5883505362	0.4116494638	0
111	0	0	NYG	SF	91	0	3	16.9833333	1.98333333	-1	-1	-4	10	6	1	0	0	0	J.Cortez kicks 65 yards from SF 30 to NYG 5. R.Dixon to NYG 31 for 26 yards (Q.Stewart).	0	0	0			1	0		0	09/05/2002	49ers	-3.5	at Giants	38.5	-3.5	0	2002	43.0166667	0	OWN	0.649315835	0.9479442933	0.134167529	0.2543037108	0.9196504412	0.8562626011	0.1437373989	0
112	0	0	NYG	SF	69	1	3	16.7	1.7	1	10	-4	6	10	0	1	0	0	(1:42) T.Barber right end to NYG 33 for 2 yards (T.Parrish).	0	0	0			0	0		0	09/05/2002	49ers	-3.5	at Giants	38.5	-3.5	0	2002	43.3	0	OWN	0.653566185	0.9264083452	0.2897810062	0.5079714805	0.8916376823	0.7484921303	0.2515078697	0
113	0	0	NYG	SF	67	1	3	16.1	1.1	2	8	-4	6	10	0	0	1	0	(1:06) K.Collins pass to I.Hilliard to NYG 49 for 16 yards (J.Peterson).	0	0	0			0	0		0	09/05/2002	49ers	-3.5	at Giants	38.5	-3.5	0	2002	43.9	0	OWN	0.649603533	0.9206426876	0.3091050303	0.2058543104	0.8830953858	0.7671402357	0.2328597643	0
114	0	0	NYG	SF	51	1	3	15.4833333	0.48333333	1	10	-4	6	10	0	0	1	1	(:29) K.Collins pass to A.Toomer to SF 7 for 44 yards (Z.Bronson). PENALTY on NYG-L.Petitgout Offensive Holding 10 yards enforced at NYG 49 - No Play.	0	10	1	OFFENSIVE HOLDING	-0.040406347	0	0		0	09/05/2002	49ers	-3.5	at Giants	38.5	-3.5	0	2002	44.5166667	0	OWN	0.6471725761	0.9170479866	0.28329432	0.5506550407	0.8792097971	0.7183467871	0.2816532129	0
115	0	0	NYG	SF	61	1	3	15.1166667	0.11666667	1	20	-4	6	10	0	0	1	0	(:07) K.Collins pass incomplete to T.Barber.	0	0	0			0	0		0	09/05/2002	49ers	-3.5	at Giants	38.5	-3.5	0	2002	44.8833333	0	OWN	0.6582897827	0.8955090073	0.3928180488	0.0732709099	0.8450596951	0.7795254652	0.2204745348	0
116	0	0	NYG	SF	61	1	3	15.0333333	0.03333333	2	20	-4	6	10	0	0	1	0	(:02) K.Collins pass to J.Shockey to SF 46 for 15 yards (D.Smith J.Winborn).	0	0	0			0	0		0	09/05/2002	49ers	-3.5	at Giants	38.5	-3.5	0	2002	44.9666667	0	OWN	0.6548987305	0.888803657	0.4244195274	-0.379000213	0.8349122356	0.8097402367	0.1902597633	0
117	0	0	NYG	SF	46	1	4	15	15	3	5	-4	6	10	0	0	1	0	(15:00) K.Collins pass to R.Dixon to SF 36 for 10 yards (J.Webster).	0	0	0			0	0		0	09/05/2002	49ers	-3.5	at Giants	38.5	-3.5	0	2002	45	0	OPP	0.6248424347	0.9354023013	0.2620267666	-0.310625932	0.9084818689	0.7496273682	0.2503726318	0
118	0	0	NYG	SF	36	1	4	14.4166667	14.4166667	1	10	-4	6	10	0	1	0	0	(14:25) T.Barber left end to SF 40 for -4 yards (J.Winborn).	0	0	0			0	0		0	09/05/2002	49ers	-3.5	at Giants	38.5	-3.5	0	2002	45.5833333	0	OPP	0.6309834198	0.9323923801	0.2376992118	0.3720225235	0.9046957976	0.6845535243	0.3154464757	0
119	0	0	NYG	SF	40	1	4	13.7833333	13.7833333	2	14	-4	6	10	0	1	0	0	(13:47) K.Collins sacked at SF 46 for -6 yards (C.Okeafor).	0	0	0			0	0		0	09/05/2002	49ers	-3.5	at Giants	38.5	-3.5	0	2002	46.2166667	0	OPP	0.6332670608	0.9176928197	0.3233047511	-0.2837164	0.8825913156	0.7390425064	0.2609574936	0
120	0	0	NYG	SF	46	1	4	13.25	13.25	3	20	-4	6	10	0	0	1	0	(13:15) K.Collins pass intended for I.Hilliard INTERCEPTED by Z.Bronson at SF 16. Z.Bronson to SF 36 for 20 yards (J.Shockey).	1	0	0			1	0		0	09/05/2002	49ers	-3.5	at Giants	38.5	-3.5	0	2002	46.75	0	OPP	0.637329306	0.897026652	0.4225055297	-0.795745097	0.8510765354	0.7770678018	0.2229321982	0
121	0	0	NYG	SF	36	0	4	13.0333333	13.0333333	1	10	-4	10	6	0	1	0	1	(13:02) K.Barlow up the middle to SF 36 for no gain (M.Barrow). PENALTY on SF-F.Beasley Unnecessary Roughness offsetting. PENALTY on NYG-B.Short Unnecessary Roughness offsetting.	0	0	0	UNNECESSARY ROUGHNESS OFFSETTING. PENALTY ON NYG-B.SHORT UNNECESSARY ROUGHNESS OFFSETTING.	-0.009992098	0	0		0	09/05/2002	49ers	-3.5	at Giants	38.5	-3.5	0	2002	46.9666667	0	OPP	0.6163325221	0.9217671259	0.2568026087	-0.878355051	0.8843159541	0.8344605755	0.1655394245	0
122	0	0	NYG	SF	36	0	4	12.65	12.65	2	10	-4	10	6	0	0	1	1	(12:39) J.Garcia pass incomplete to E.Johnson. PENALTY on NYG-M.Barrow Defensive Pass Interference 20 yards enforced at SF 36 - No Play.	0	20	1	DEFENSIVE PASS INTERFERENCE	-0.038695785	0	0		0	09/05/2002	49ers	-3.5	at Giants	38.5	-3.5	0	2002	47.35	0	OPP	0.613558157	0.9141555913	0.29562857	-0.950287417	0.8726888752	0.8266978122	0.1733021878	0
123	0	0	NYG	SF	56	0	4	12.5166667	12.5166667	1	10	-4	10	6	0	0	1	0	(12:31) J.Garcia pass to T.Owens to NYG 39 for 5 yards (W.Allen).	0	0	0			0	0		0	09/05/2002	49ers	-3.5	at Giants	38.5	-3.5	0	2002	47.4833333	0	OWN	0.629579957	0.9175183383	0.2877018399	-0.884609478	0.8755590237	0.8650256315	0.1349743685	0
124	0	0	NYG	SF	61	0	4	11.9333333	11.9333333	2	5	-4	10	6	0	1	0	0	(11:56) T.Owens left end to NYG 29 for 10 yards (K.Hamilton S.Williams).	0	0	0			0	0		0	09/05/2002	49ers	-3.5	at Giants	38.5	-3.5	0	2002	48.0666667	0	OWN	0.6279491174	0.9162241686	0.2863276924	-0.921867899	0.8731017047	0.8696774176	0.1303225824	0
125	0	0	NYG	SF	71	0	4	11.1666667	11.1666667	1	10	-4	10	6	0	1	0	0	(11:10) F.Beasley left end to NYG 20 for 9 yards (W.Peterson).	0	0	0			0	0		0	09/05/2002	49ers	-3.5	at Giants	38.5	-3.5	0	2002	48.8333333	0	OWN	0.6421174345	0.9056159632	0.322324926	-0.884942833	0.8549733804	0.8927562433	0.1072437567	0
126	0	0	NYG	SF	80	0	4	10.4833333	10.4833333	2	1	-4	10	6	0	0	1	0	(10:29) J.Garcia pass to K.Barlow to NYG 16 for 4 yards (S.Williams M.Barrow).	0	0	0			0	0		0	09/05/2002	49ers	-3.5	at Giants	38.5	-3.5	0	2002	49.5166667	0	OWN	0.6411847093	0.9103918112	0.2886490651	-0.884245286	0.8616357042	0.9010738341	0.0989261659	0
127	0	0	NYG	SF	84	0	4	9.76666667	9.76666667	1	10	-4	10	6	0	1	0	0	(9:46) K.Barlow up the middle to NYG 16 for no gain (K.Hamilton M.Barrow).	0	0	0			0	0		0	09/05/2002	49ers	-3.5	at Giants	38.5	-3.5	0	2002	50.23333333	0	OWN	0.6533720071	0.8915789775	0.3544036862	-0.884218333	0.8307590663	0.9169735987	0.0830264013	0
128	0	0	NYG	SF	84	0	4	9.06666667	9.06666667	2	10	-4	10	6	0	1	0	0	(9:04) G.Hearst left end to NYG 15 for 1 yard (B.Short W.Peterson).	0	0	0			0	0		0	09/05/2002	49ers	-3.5	at Giants	38.5	-3.5	0	2002	50.93333333	0	OWN	0.6517190147	0.8774935257	0.3942626865	-0.952175237	0.8083257968	0.9197461302	0.0802538698	0
129	0	0	NYG	SF	85	0	4	8.3	8.3	3	9	-4	10	6	0	0	1	0	(8:18) J.Garcia pass incomplete to F.Beasley.	0	0	0			0	0		0	09/05/2002	49ers	-3.5	at Giants	38.5	-3.5	0	2002	51.7	0	OWN	0.6503404377	0.8634208566	0.4258858927	-0.978522142	0.7858248719	0.9227007114	0.0772992886	0
130	0	0	NYG	SF	85	0	4	8.21666667	8.21666667	4	9	-4	10	6	0	1	0	0	(8:13) J.Cortez 33 yard field goal is GOOD Center-B.Jennings Holder-J.Baker.	0	0	0			0	0		0	09/05/2002	49ers	-3.5	at Giants	38.5	-3.5	0	2002	51.78333333	0	OWN	0.6468872962	0.8548140794	0.456437977	-0.991593382	0.772276778	0.9189632317	0.0810367683	0
131	0	0	NYG	SF	85	0	4	8.21666667	8.21666667	-1	-1	-7	13	6	1	0	0	0	J.Cortez kicks 61 yards from SF 30 to NYG 9. J.Carter to NYG 23 for 14 yards (J.Williams).	0	0	0			1	0		0	09/05/2002	49ers	-3.5	at Giants	38.5	-3.5	0	2002	51.78333333	0	OWN	0.664117079	0.9164368755	0.0751494352	0.1166985612	0.8636834322	0.943270206	0.056729794	0
132	0	0	NYG	SF	77	1	4	8.13333333	8.13333333	1	10	-7	6	13	0	1	0	0	(8:08) K.Collins sacked at NYG 15 for -8 yards (J.Winborn).	0	0	0			0	0		0	09/05/2002	49ers	-3.5	at Giants	38.5	-3.5	0	2002	51.86666667	0	OWN	0.6750023089	0.8847987008	0.2489830052	0.3680756737	0.8192387927	0.9054344867	0.0945655133	0
133	0	0	NYG	SF	85	1	4	7.58333333	7.58333333	2	18	-7	6	13	0	1	0	0	(7:35) T.Barber up the middle to NYG 17 for 2 yards (J.Webster).	0	0	0			0	0		0	09/05/2002	49ers	-3.5	at Giants	38.5	-3.5	0	2002	52.41666667	0	OWN	0.6806254072	0.8507178166	0.3745736253	-0.477175618	0.7630837889	0.9492948166	0.0507051834	0
134	0	0	NYG	SF	83	1	4	6.96666667	6.96666667	3	16	-7	6	13	0	0	1	0	(6:58) (Shotgun) K.Collins pass to A.Toomer to NYG 40 for 23 yards (A.Plummer).	0	0	0			0	0		0	09/05/2002	49ers	-3.5	at Giants	38.5	-3.5	0	2002	53.03333333	0	OWN	0.6769569222	0.8392610742	0.3928694576	-0.701443568	0.7453622339	0.9544994679	0.0455005321	0
135	0	0	NYG	SF	60	1	4	6.25	6.25	1	10	-7	6	13	0	0	1	0	(6:15) K.Collins pass incomplete to T.Barber.	0	0	0			0	0		0	09/05/2002	49ers	-3.5	at Giants	38.5	-3.5	0	2002	53.75	0	OWN	0.6712861638	0.8618723769	0.2521281848	0.4277246608	0.7855565201	0.8999578797	0.1000421203	0
136	0	0	NYG	SF	60	1	4	6.16666667	6.16666667	2	10	-7	6	13	0	1	0	0	(6:10) R.Dayne left end pushed ob at NYG 42 for 2 yards (T.Parrish).	0	0	0			0	0		0	09/05/2002	49ers	-3.5	at Giants	38.5	-3.5	0	2002	53.83333333	0	OWN	0.6679982633	0.8531757081	0.2873052278	-0.015184399	0.7719936183	0.9167639914	0.0832360086	0
137	0	0	NYG	SF	58	1	4	5.98333333	5.98333333	3	8	-7	6	13	0	0	1	0	(5:59) K.Collins pass to A.Toomer to SF 47 for 11 yards (M.Rumph Z.Bronson).	0	0	0			0	0		0	09/05/2002	49ers	-3.5	at Giants	38.5	-3.5	0	2002	54.01666667	0	OWN	0.6630016943	0.8483049992	0.3014949151	-0.358168476	0.7649185903	0.9253245093	0.0746754907	0
138	0	0	NYG	SF	47	1	4	5.36666667	5.36666667	1	10	-7	6	13	0	0	1	0	(5:22) K.Collins pass to I.Hilliard to SF 42 for 5 yards (R.Heard).	0	0	0			0	0		0	09/05/2002	49ers	-3.5	at Giants	38.5	-3.5	0	2002	54.63333333	0	OPP	0.6668788804	0.8497757276	0.247401985	0.4621572991	0.769000437	0.88871976	0.11128024	0
139	0	0	NYG	SF	42	1	4	4.78333333	4.78333333	2	5	-7	6	13	0	0	1	0	(4:47) K.Collins pass to T.Barber to SF 30 for 12 yards (J.Webster).	0	0	0			0	0		0	09/05/2002	49ers	-3.5	at Giants	38.5	-3.5	0	2002	55.21666667	0	OPP	0.660031661	0.8476145613	0.2335930868	0.3045837757	0.7668513671	0.8880167379	0.1119832621	0
140	0	0	NYG	SF	30	1	4	4.78333333	4.78333333	1	10	-7	6	13	0	1	0	1	(4:47) PENALTY on NYG Illegal Substitution 5 yards enforced at SF 30 - No Play.	0	5	1	ILLEGAL SUBSTITUTION	-0.029974211	0	0		0	09/05/2002	49ers	-3.5	at Giants	38.5	-3.5	0	2002	55.21666667	0	OPP	0.6594322876	0.8413584948	0.2338336055	0.496476275	0.7593239942	0.8645698901	0.1354301099	0
141	0	0	NYG	SF	35	1	4	4.33333333	4.33333333	1	15	-7	6	13	0	0	1	0	(4:20) K.Collins pass to J.Shockey to SF 15 for 20 yards (A.Plummer).	0	0	0			0	0		0	09/05/2002	49ers	-3.5	at Giants	38.5	-3.5	0	2002	55.66666667	0	OPP	0.6656141771	0.8182373546	0.2948023218	0.2701853573	0.7226240491	0.8911437017	0.1088562983	0
142	0	0	NYG	SF	15	1	4	3.65	3.65	1	10	-7	6	13	0	0	1	0	(3:39) K.Collins pass to A.Toomer to SF 10 for 5 yards (A.Plummer).	0	0	0			0	0		0	09/05/2002	49ers	-3.5	at Giants	38.5	-3.5	0	2002	56.35	0	OPP	0.6545233125	0.8235342574	0.2298049363	0.5345402463	0.7352496019	0.8429049088	0.1570950912	0
143	0	0	NYG	SF	10	1	4	3.01666667	3.01666667	2	5	-7	6	13	0	0	1	0	(3:01) K.Collins pass incomplete to J.Shockey.	0	0	0			0	0		0	09/05/2002	49ers	-3.5	at Giants	38.5	-3.5	0	2002	56.98333333	0	OPP	0.6476209489	0.8201863503	0.2165272117	0.3901753534	0.7315579395	0.8392232793	0.1607767207	0
144	0	0	NYG	SF	10	1	4	2.93333333	2.93333333	3	5	-7	6	13	0	0	1	0	(2:56) K.Collins pass to T.Barber to SF 4 for 6 yards (T.Parrish).	0	0	0			0	0		0	09/05/2002	49ers	-3.5	at Giants	38.5	-3.5	0	2002	57.06666667	0	OPP	0.6441467415	0.8091341379	0.2523789577	-0.060214309	0.7151246736	0.8610964293	0.1389035707	0
145	0	0	NYG	SF	4	1	4	2.13333333	2.13333333	1	4	-7	6	13	0	1	0	0	(2:08) T.Barber left end pushed ob at SF 1 for 3 yards (T.Parrish).	0	0	0			0	0		0	09/05/2002	49ers	-3.5	at Giants	38.5	-3.5	0	2002	57.86666667	0	OPP	0.6500939679	0.8179519481	0.1749869518	0.7482016859	0.7293387595	0.818771948	0.181228052	0
146	0	0	NYG	SF	1	1	4	2	2	2	1	-7	6	13	0	1	0	0	(2:00) T.Barber left end for 1 yard TOUCHDOWN.	0	0	0			0	0		0	09/05/2002	49ers	-3.5	at Giants	38.5	-3.5	0	2002	58	0	OPP	0.6437133493	0.8163450662	0.1778622994	0.5807417492	0.7278469855	0.8142465425	0.1857534575	0
147	0	0	NYG	SF	1	1	4	2	2	-1	-1	-7	6	13	0	1	0	0	M.Bryant extra point is GOOD Center-B.Jones Holder-M.Allen.	0	0	0			0	0		0	09/05/2002	49ers	-3.5	at Giants	38.5	-3.5	0	2002	58	0	OPP	0.6538646918	0.8487766874	0.0481849631	0.9753736189	0.7760919235	0.8345531137	0.1654468863	0
148	0	0	NYG	SF	1	1	4	2	2	-1	-1	0	13	13	1	0	0	0	M.Bryant kicks 57 yards from NYG 30 to SF 13. J.Williams to SF 30 for 17 yards (M.Rivers).	0	0	0			1	0		0	09/05/2002	49ers	-3.5	at Giants	38.5	-3.5	0	2002	58	0	OPP	0.6453227198	0.8142601413	0.3331813915	0.9807117546	0.7528691249	0.3143285893	0.6856714107	1
149	0	0	NYG	SF	30	0	4	1.81666667	1.81666667	1	10	0	13	13	0	0	1	0	(1:49) J.Garcia pass to T.Owens to NYG 37 for 33 yards (J.Sehorn).	0	0	0			0	0		0	09/05/2002	49ers	-3.5	at Giants	38.5	-3.5	0	2002	58.18333333	0	OPP	0.6416446623	0.7424172958	0.5215002744	-0.785309325	0.6347406952	0.6489402411	0.3510597589	0
150	0	0	NYG	SF	63	0	4	1.13333333	1.13333333	1	10	0	13	13	0	0	1	0	(1:08) J.Garcia pass to J.Stokes pushed ob at NYG 25 for 12 yards (O.Stoutmire).	0	0	0			0	0		0	09/05/2002	49ers	-3.5	at Giants	38.5	-3.5	0	2002	58.86666667	0	OWN	0.6617060248	0.7254942347	0.5588496771	-0.803635026	0.6009164246	0.7891512201	0.2108487799	0
151	0	0	NYG	SF	75	0	4	1.03333333	1.03333333	1	10	0	13	13	0	1	0	0	(1:02) G.Hearst left end to NYG 18 for 7 yards (M.Barrow).	0	0	0			0	0		0	09/05/2002	49ers	-3.5	at Giants	38.5	-3.5	0	2002	58.96666667	0	OWN	0.6683655471	0.7228053276	0.5705353606	-0.810978365	0.593365965	0.8304710575	0.1695289425	0
152	0	0	NYG	SF	82	0	4	0.45	0.45	2	3	0	13	13	0	1	0	0	(:27) G.Hearst right guard to NYG 17 for 1 yard (K.Holmes).	0	0	0			0	0		0	09/05/2002	49ers	-3.5	at Giants	38.5	-3.5	0	2002	59.55	0	OWN	0.6670403992	0.7285500915	0.5568878969	-0.843061522	0.5999267003	0.8493270111	0.1506729889	0
153	0	0	NYG	SF	83	0	4	0.33333333	0.33333333	3	2	0	13	13	0	1	0	0	(:20) G.Hearst up the middle to NYG 18 for -1 yards (O.Stoutmire K.Hamilton).	0	0	0			0	0		0	09/05/2002	49ers	-3.5	at Giants	38.5	-3.5	0	2002	59.66666667	0	OWN	0.6638973248	0.7168634529	0.5766668376	-0.929104331	0.5830246707	0.844521397	0.155478603	0
154	0	0	NYG	SF	82	0	4	0.16666667	0.16666667	4	3	0	13	13	0	1	0	0	(:10) J.Cortez 36 yard field goal is GOOD Center-B.Jennings Holder-J.Baker.	0	0	0			0	0		0	09/05/2002	49ers	-3.5	at Giants	38.5	-3.5	0	2002	59.83333333	0	OWN	0.6606990507	0.6930742155	0.60802953	-0.974459315	0.5494981145	0.8245695168	0.1754304832	0
155	0	0	NYG	SF	82	0	4	0.16666667	0.16666667	-1	-1	-3	16	13	1	0	0	0	J.Cortez kicks 48 yards from SF 30 to NYG 22. S.Bennett (didn't try to advance) to NYG 22 for no gain.	0	0	0			1	0		0	09/05/2002	49ers	-3.5	at Giants	38.5	-3.5	0	2002	59.83333333	0	OWN	0.6799774552	0.7951877726	0.3378802448	0.3423283234	0.6828342544	0.9239464425	0.0760535575	0
156	0	0	NYG	SF	78	1	4	0.08333333	0.08333333	1	10	-3	13	16	0	0	1	1	(:05) (Shotgun) K.Collins pass to T.Barber to NYG 30 for 8 yards. Lateral to R.Dixon to NYG 35 for 5 yards. R.Dixon pass incomplete. PENALTY on NYG-R.Dixon Illegal Forward Pass declined.	0	0	1	ILLEGAL FORWARD PASS	0.371314965	0	0	29	1	09/05/2002	49ers	-3.5	at Giants	38.5	-3.5	0	2002	59.91666667	0	OWN	0.692434688	0.7241731573	0.48995289	0.5497237021	0.5909732711	0.8171982214	0.1828017786	0
157	0	0	CLE	KC	78	1	1	0	0	-1	-1	0	0	0	1	0	0	0	P.Dawson kicks 70 yards from CLV 30 to end zone Touchback.	0	0	0			1	0		0	09/08/2002	at Browns	-2.5	Chiefs	37	2.5	1	2002	60	0	OWN	0.4958903121	0.9937433254	-0.250903867	0.9778507799	0.9921790008	0.5126593145	0.4873406855	0
158	0	0	CLE	KC	20	0	1	60	15	1	10	0	0	0	0	1	0	0	(15:00) P. Holmes right end to KC 22 for 2 yards (D.Bush).	0	0	0			0	0		0	09/08/2002	at Browns	-2.5	Chiefs	37	2.5	1	2002	0	0	OPP	0.3616052386	0.9981342908	-0.33306989	-0.853544749	0.9978635642	0.4438236949	0.5561763051	1
159	0	0	CLE	KC	22	0	1	59.35	14.35	2	8	0	0	0	0	1	0	0	(14:21) P. Holmes left tackle to KC 22 for no gain (T.Rogers).	0	0	0			0	0		0	09/08/2002	at Browns	-2.5	Chiefs	37	2.5	1	2002	0.65	0	OPP	0.3591490148	0.9979711249	-0.308694763	-0.925620698	0.9976624592	0.4312637783	0.5687362217	1
160	0	0	CLE	KC	22	0	1	58.65	13.65	3	8	0	0	0	0	0	1	0	(13:39) T. Green pass intended for T.Gonzalez INTERCEPTED by D.McCutcheon at KC 30. D.McCutcheon ran ob at KC 6 for 24 yards (B. Waters).	1	0	0			1	0		0	09/08/2002	at Browns	-2.5	Chiefs	37	2.5	1	2002	1.35	0	OPP	0.3566389069	0.9976906705	-0.266168682	-0.969668083	0.9973202297	0.4025020125	0.5974979875	1
161	0	0	CLE	KC	6	1	1	58.5	13.5	1	6	0	0	0	0	1	0	0	(13:30) J.White left guard to KC 3 for 3 yards (G. Wesley).	0	0	0			0	0		0	09/08/2002	at Browns	-2.5	Chiefs	37	2.5	1	2002	1.5	0	OPP	0.3804378876	0.9980096623	-0.36958399	0.6579886234	0.9978388379	0.2985314967	0.7014685033	1
162	0	0	CLE	KC	3	1	1	57.8166667	12.8166667	2	3	0	0	0	0	0	1	0	(12:49) K.Holcomb pass incomplete to R.Bowers (E. Hicks).	0	0	0			0	0		0	09/08/2002	at Browns	-2.5	Chiefs	37	2.5	1	2002	2.1833333	0	OPP	0.3733824531	0.9978726474	-0.360499862	0.4582772075	0.9976895409	0.300787543	0.699212457	1
163	0	0	CLE	KC	3	1	1	57.7166667	12.7166667	3	3	0	0	0	0	0	1	0	(12:43) K.Holcomb pass incomplete to Q.Morgan (W. Bartee).	0	0	0			0	0		0	09/08/2002	at Browns	-2.5	Chiefs	37	2.5	1	2002	2.2833333	0	OPP	0.368313186	0.9977243385	-0.326843618	0.0231678151	0.9975202751	0.3265602547	0.6734397453	1
164	0	0	CLE	KC	3	1	1	57.6166667	12.6166667	4	3	0	0	0	0	1	0	0	(12:37) P.Dawson 20 yard field goal is GOOD Center-R.Kuehl Holder-C.Gardocki.	0	0	0			0	0		0	09/08/2002	at Browns	-2.5	Chiefs	37	2.5	1	2002	2.3833333	0	OPP	0.3632219234	0.9975657027	-0.292337416	-0.420899252	0.9973386254	0.3541093482	0.6458906518	1
165	0	0	CLE	KC	3	1	1	57.6166667	12.6166667	-1	-1	3	3	0	1	0	0	0	P.Dawson kicks 69 yards from CLV 30 to KC 1. D. Hall to KC 27 for 26 yards (A.Davis K.Pearson).	0	0	0			1	0		0	09/08/2002	at Browns	-2.5	Chiefs	37	2.5	1	2002	2.3833333	0	OPP	0.3824653185	0.9981424761	-0.379631086	0.9751464185	0.9981004743	0.2677238533	0.7322761467	1
166	0	0	CLE	KC	27	0	1	57.4666667	12.4666667	1	10	3	0	3	0	0	1	0	(12:28) T. Green pass to T. Richardson to 50 for 23 yards (R.Griffith O.Roye).	0	0	0			0	0		0	09/08/2002	at Browns	-2.5	Chiefs	37	2.5	1	2002	2.5333333	0	OPP	0.3728534161	0.9973291756	-0.17291311	-0.826908013	0.9970178065	0.3686701589	0.6313298411	1
167	0	0	CLE	KC	50	0	1	56.8166667	11.8166667	1	10	3	0	3	0	1	0	1	(11:49) P. Holmes left end ran ob at CLV 26 for 24 yards (D.Bush). PENALTY on KC-J. Dunn Offensive Holding 10 yards enforced at CLV 43.	0	10	0	OFFENSIVE HOLDING	0.005404495	0	0		0	09/08/2002	at Browns	-2.5	Chiefs	37	2.5	1	2002	3.1833333	0	OPP	0.3943244327	0.9971382332	-0.134698523	-0.836502248	0.9967197357	0.4105876561	0.5894123439	1
168	0	0	CLE	KC	47	0	1	56.3166667	11.3166667	1	13	3	0	3	0	1	0	0	(11:19) P. Holmes right end to KC 42 for -5 yards (D.Rudd).	0	0	0			0	0		0	09/08/2002	at Browns	-2.5	Chiefs	37	2.5	1	2002	3.6833333	0	OPP	0.3960459178	0.9967978176	-0.100588656	-0.874929386	0.9963138032	0.3989552727	0.6010447273	1
169	0	0	CLE	KC	42	0	1	55.6	10.6	2	18	3	0	3	0	0	1	0	(10:36) T. Green pass to E. Kennison ran ob at CLV 39 for 19 yards (D.McCutcheon).	0	0	0			0	0		0	09/08/2002	at Browns	-2.5	Chiefs	37	2.5	1	2002	4.4	0	OPP	0.3930397773	0.9959608121	-0.008065875	-0.968690136	0.9953081404	0.344847972	0.655152028	1
170	0	0	CLE	KC	61	0	1	55.2166667	10.2166667	1	10	3	0	3	0	0	1	0	(10:13) T. Green pass to T.Gonzalez ran ob at CLV 23 for 16 yards (D.Rudd).	0	0	0			0	0		0	09/08/2002	at Browns	-2.5	Chiefs	37	2.5	1	2002	4.7833333	0	OWN	0.409819866	0.9966203183	-0.0988663	-0.833096492	0.9960446889	0.4335282875	0.5664717125	1
171	0	0	CLE	KC	77	0	1	54.8166667	9.81666667	1	10	3	0	3	0	1	0	0	(9:49) P. Holmes left end to CLV 18 for 5 yards (A.Henry C.Brown).	0	0	0			0	0		0	09/08/2002	at Browns	-2.5	Chiefs	37	2.5	1	2002	5.1833333	0	OWN	0.4240736818	0.9964731461	-0.072543478	-0.839915524	0.99579796	0.4622072932	0.5377927068	1
172	0	0	CLE	KC	82	0	1	54.2	9.2	2	5	3	0	3	0	1	0	0	(9:12) T. Richardson right guard to CLV 17 for 1 yard (G.Warren M.Word).	0	0	0			0	0		0	09/08/2002	at Browns	-2.5	Chiefs	37	2.5	1	2002	5.8	0	OWN	0.4219960005	0.9964031171	-0.073580082	-0.890629138	0.9956938208	0.4643840692	0.5356159308	1
173	0	0	CLE	KC	83	0	1	53.5	8.5	3	4	3	0	3	0	0	1	0	(8:30) T. Green pass to T.Gonzalez for 17 yards TOUCHDOWN.	0	0	0			0	0		0	09/08/2002	at Browns	-2.5	Chiefs	37	2.5	1	2002	6.5	0	OWN	0.419752959	0.9959882869	-0.036584748	-0.950145447	0.9951645773	0.4417700173	0.5582299827	1
174	0	0	CLE	KC	83	0	1	53.5	8.5	-1	-1	3	0	3	0	1	0	0	M. Andersen extra point is GOOD Center-K. Gammon Holder-D. Stryzinski.	0	0	0			0	0		0	09/08/2002	at Browns	-2.5	Chiefs	37	2.5	1	2002	6.5	0	OWN	0.4373097193	0.9971145955	-0.232345066	0.3182514725	0.9965813369	0.4282805883	0.5717194117	1
175	0	0	CLE	KC	83	0	1	53.5	8.5	-1	-1	-4	7	3	1	0	0	0	M. Andersen kicks 64 yards from KC 30 to CLV 6. A.King to CLV 30 for 24 yards (S. Fujita).	0	0	0			1	0		0	09/08/2002	at Browns	-2.5	Chiefs	37	2.5	1	2002	6.5	0	OWN	0.4491842875	0.9976939888	-0.489077659	0.2033166145	0.9969425338	0.6523872056	0.3476127944	0
176	0	0	CLE	KC	70	1	1	53.25	8.25	1	10	-4	3	7	0	1	0	0	(8:15) J.White up the middle to CLV 35 for 5 yards (M. Maslowski).	0	0	0			0	0		0	09/08/2002	at Browns	-2.5	Chiefs	37	2.5	1	2002	6.75	0	OWN	0.4617049819	0.9967141601	-0.345313881	0.4527558501	0.9957941004	0.5594028196	0.4405971804	0
177	0	0	CLE	KC	65	1	1	52.6	7.6	2	5	-4	3	7	0	0	1	0	(7:36) K.Holcomb pass to J.White to CLV 41 for 6 yards (J. Belser).	0	0	0			0	0		0	09/08/2002	at Browns	-2.5	Chiefs	37	2.5	1	2002	7.4	0	OWN	0.4522919434	0.9966399918	-0.357363048	0.2949923203	0.9957186792	0.5621069457	0.4378930543	0
178	0	0	CLE	KC	59	1	1	51.9666667	6.96666667	1	10	-4	3	7	0	0	1	0	(6:58) K.Holcomb pass to J.White to CLV 43 for 2 yards (M. Patton).	0	0	0			0	0		0	09/08/2002	at Browns	-2.5	Chiefs	37	2.5	1	2002	8.0333333	0	OWN	0.4584937776	0.9962511431	-0.342620032	0.4894657885	0.9952126785	0.5407365175	0.4592634825	0
179	0	0	CLE	KC	57	1	1	51.4666667	6.46666667	2	8	-4	3	7	0	1	0	1	(6:28) J.White right tackle to CLV 45 for 2 yards (D. Ransom). PENALTY on KC-G. Wesley Personal Foul 15 yards enforced at CLV 45.	0	15	0	PERSONAL FOUL	0.03180135	0	0		0	09/08/2002	at Browns	-2.5	Chiefs	37	2.5	1	2002	8.5333333	0	OWN	0.4526405716	0.9959876098	-0.32497148	0.1801883459	0.9948695148	0.5588021795	0.4411978205	0
180	0	0	CLE	KC	40	1	1	50.9833333	5.98333333	1	10	-4	3	7	0	0	1	0	(5:59) K.Holcomb pass to K.Johnson to KC 35 for 5 yards (M. Patton E. Hicks).	0	0	0			0	0		0	09/08/2002	at Browns	-2.5	Chiefs	37	2.5	1	2002	9.0166667	0	OPP	0.4480055613	0.9958562288	-0.352791325	0.5312493266	0.9947710844	0.5061903566	0.4938096434	0
181	0	0	CLE	KC	35	1	1	50.3666667	5.36666667	2	5	-4	3	7	0	1	0	0	(5:22) W.Green left guard to KC 34 for 1 yard (G. Wesley).	0	0	0			0	0		0	09/08/2002	at Browns	-2.5	Chiefs	37	2.5	1	2002	9.6333333	0	OPP	0.4383104151	0.9957773103	-0.365162545	0.3859845542	0.9946968011	0.5061810577	0.4938189423	0
182	0	0	CLE	KC	34	1	1	49.6666667	4.66666667	3	4	-4	3	7	0	0	1	1	(4:40) (Shotgun) K.Holcomb pass incomplete to A.Davis. PENALTY on KC-T. Allen Defensive Pass Interference 12 yards enforced at KC 34 - No Play.	0	12	0	DEFENSIVE PASS INTERFERENCE	0.023960166	0	0		0	09/08/2002	at Browns	-2.5	Chiefs	37	2.5	1	2002	10.3333333	0	OPP	0.4345601192	0.9952912189	-0.334911038	0.0026109548	0.9940577097	0.5340126284	0.4659873716	0
183	0	0	CLE	KC	22	1	1	49.6166667	4.61666667	1	10	-4	3	7	0	1	0	0	(4:37) J.White left guard to KC 24 for -2 yards (R. Owens R.Sims).	0	0	0			0	0		0	09/08/2002	at Browns	-2.5	Chiefs	37	2.5	1	2002	10.3833333	0	OPP	0.4397100141	0.9952343522	-0.357176888	0.5745260357	0.9940374001	0.4739080772	0.5260919228	1
184	0	0	CLE	KC	24	1	1	48.9166667	3.91666667	2	12	-4	3	7	0	1	0	0	(3:55) J.White left tackle to KC 15 for 9 yards (J. Belser).	0	0	0			0	0		0	09/08/2002	at Browns	-2.5	Chiefs	37	2.5	1	2002	11.0833333	0	OPP	0.4402171667	0.9943512267	-0.294519803	0.0835906153	0.9928500162	0.5104893864	0.4895106136	0
185	0	0	CLE	KC	15	1	1	48.4	3.4	3	3	-4	3	7	0	0	1	0	(3:24) K.Holcomb pass incomplete to D.Sanders (M. Maslowski).	0	0	0			0	0		0	09/08/2002	at Browns	-2.5	Chiefs	37	2.5	1	2002	11.6	0	OPP	0.424296413	0.9947484574	-0.351031188	0.1177394859	0.9934480774	0.4918174945	0.5081825055	1
186	0	0	CLE	KC	15	1	1	48.3166667	3.31666667	4	3	-4	3	7	0	1	0	0	(3:19) (Field Goal formation) P.Dawson 32 yard field goal is GOOD Center-R.Kuehl Holder-C.Gardocki.	0	0	0			0	0		0	09/08/2002	at Browns	-2.5	Chiefs	37	2.5	1	2002	11.6833333	0	OPP	0.4193962821	0.9943926186	-0.317331501	-0.339923461	0.9929820089	0.5257336602	0.4742663398	0
187	0	0	CLE	KC	15	1	1	48.3166667	3.31666667	-1	-1	-1	6	7	1	0	0	0	P.Dawson kicks 70 yards from CLV 30 to end zone Touchback.	0	0	0			1	0		0	09/08/2002	at Browns	-2.5	Chiefs	37	2.5	1	2002	11.6833333	0	OPP	0.4376423811	0.9957195998	-0.402966376	0.9793937758	0.9949878595	0.430482146	0.569517854	1
188	0	0	CLE	KC	20	0	1	48.2666667	3.26666667	1	10	-1	7	6	0	1	0	0	(3:16) P. Holmes right end to KC 31 for 11 yards (R.Griffith).	0	0	0			0	0		0	09/08/2002	at Browns	-2.5	Chiefs	37	2.5	1	2002	11.7333333	0	OPP	0.4132176126	0.9939210388	-0.224693508	-0.781389266	0.9923751966	0.5143111357	0.4856888643	0
189	0	0	CLE	KC	31	0	1	47.8166667	2.81666667	1	10	-1	7	6	0	1	0	0	(2:49) P. Holmes up the middle to KC 39 for 8 yards (D.Bush).	0	0	0			0	0		0	09/08/2002	at Browns	-2.5	Chiefs	37	2.5	1	2002	12.1833333	0	OPP	0.4237236391	0.9936263769	-0.20502383	-0.786045219	0.9918980229	0.5357732044	0.4642267956	0
190	0	0	CLE	KC	39	0	1	47.1333333	2.13333333	2	2	-1	7	6	0	0	1	0	(2:08) T. Green pass incomplete to T. Richardson.	0	0	0			0	0		0	09/08/2002	at Browns	-2.5	Chiefs	37	2.5	1	2002	12.8666667	0	OPP	0.4222962516	0.9938398299	-0.231586042	-0.80380505	0.9921364705	0.5523111474	0.4476888526	0
191	0	0	CLE	KC	39	0	1	47.05	2.05	3	2	-1	7	6	0	0	1	0	(2:03) T. Green pass to P. Holmes to KC 43 for 4 yards (C.Fuller).	0	0	0			0	0		0	09/08/2002	at Browns	-2.5	Chiefs	37	2.5	1	2002	12.95	0	OPP	0.4173860601	0.9934226265	-0.195377804	-0.918846184	0.9915774955	0.5309212515	0.4690787485	0
192	0	0	CLE	KC	43	0	1	46.5166667	1.51666667	1	10	-1	7	6	0	0	1	0	(1:31) T. Green pass to M. Cloud ran ob at KC 48 for 5 yards (D.Rudd).	0	0	0			0	0		0	09/08/2002	at Browns	-2.5	Chiefs	37	2.5	1	2002	13.4833333	0	OPP	0.4383287115	0.9927041079	-0.172674022	-0.784807616	0.9905413399	0.5602799618	0.4397200382	0
193	0	0	CLE	KC	48	0	1	46.0666667	1.06666667	2	5	-1	7	6	0	1	0	0	(1:04) P. Holmes left guard to KC 49 for 1 yard (C.Brown).	0	0	0			0	0		0	09/08/2002	at Browns	-2.5	Chiefs	37	2.5	1	2002	13.9333333	0	OPP	0.4356074159	0.9926864023	-0.17589209	-0.852496264	0.9904828409	0.5649069726	0.4350930274	0
194	0	0	CLE	KC	49	0	1	45.4	0.4	3	4	-1	7	6	0	1	0	0	(:24) D. Hall left end to CLV 46 for 5 yards (B.Boyer).	0	0	0			0	0		0	09/08/2002	at Browns	-2.5	Chiefs	37	2.5	1	2002	14.6	0	OPP	0.4332608333	0.991872668	-0.14015489	-0.932105847	0.9893554819	0.5462838571	0.4537161429	0
195	0	0	CLE	KC	54	0	2	45	15	1	10	-1	7	6	0	0	1	0	(15:00) T. Green pass to P. Holmes to CLV 47 for -1 yards (D.Rudd).	0	0	0			0	0		0	09/08/2002	at Browns	-2.5	Chiefs	37	2.5	1	2002	15	0	OWN	0.438060546	0.9938032965	-0.180970673	-0.86858346	0.9920453297	0.578900101	0.421099899	0
196	0	0	CLE	KC	53	0	2	44.3166667	14.3166667	2	11	-1	7	6	0	0	1	0	(14:19) T. Green pass to D. Hall to CLV 43 for 4 yards (B.Boyer).	0	0	0			0	0		0	09/08/2002	at Browns	-2.5	Chiefs	37	2.5	1	2002	15.6833333	0	OWN	0.4355397777	0.9928173374	-0.126905552	-0.950689359	0.9907124091	0.547821475	0.452178525	0
197	0	0	CLE	KC	57	0	2	43.65	13.65	3	7	-1	7	6	0	0	1	0	(13:39) T. Green pass to D. Hall to CLV 35 for 8 yards (D.McCutcheon). Play Challenged by CLV and REVERSED. T. Green pass incomplete to D. Hall.	0	0	0			0	0		0	09/08/2002	at Browns	-2.5	Chiefs	37	2.5	1	2002	16.35	0	OWN	0.433565723	0.9924869801	-0.11814429	-0.970067659	0.9902321871	0.5390752317	0.4609247683	0
198	0	0	CLE	KC	57	0	2	43.2833333	13.2833333	4	7	-1	7	6	1	0	0	1	(13:17) D. Stryzinski punts 43 yards to end zone Center-K. Gammon Touchback. PENALTY on KC-L. West Personal Foul 15 yards enforced at CLV 20.	0	15	0	PERSONAL FOUL	0.091320134	1	0		0	09/08/2002	at Browns	-2.5	Chiefs	37	2.5	1	2002	16.7166667	0	OWN	0.4298679573	0.9917406033	-0.076734686	-0.988118813	0.989209077	0.502589343	0.497410657	0
199	0	0	CLE	KC	65	1	2	43.1166667	13.1166667	1	10	-1	6	7	0	0	1	0	(13:07) K.Holcomb pass to K.Johnson to KC 43 for 22 yards (J. Belser).	0	0	0			0	0		0	09/08/2002	at Browns	-2.5	Chiefs	37	2.5	1	2002	16.8833333	0	OWN	0.4781795689	0.9925282168	-0.143243235	0.4438551383	0.9906127994	0.4682398965	0.5317601035	1
200	0	0	CLE	KC	43	1	2	42.45	12.45	1	10	-1	6	7	0	0	1	0	(12:27) K.Holcomb pass to D.Northcutt for 43 yards TOUCHDOWN.	0	0	0			0	0		0	09/08/2002	at Browns	-2.5	Chiefs	37	2.5	1	2002	17.55	0	OPP	0.464456237	0.9920100187	-0.162622307	0.4876019062	0.9901290197	0.4276757921	0.5723242079	1
201	0	0	CLE	KC	43	1	2	42.45	12.45	-1	-1	-1	6	7	0	1	0	0	P.Dawson extra point is GOOD Center-R.Kuehl Holder-C.Gardocki.	0	0	0			0	0		0	09/08/2002	at Browns	-2.5	Chiefs	37	2.5	1	2002	17.55	0	OPP	0.4675483306	0.9942945929	-0.339879742	0.9685527187	0.9930879392	0.4818554726	0.5181445274	1
202	0	0	CLE	KC	43	1	2	42.45	12.45	-1	-1	6	13	7	1	0	0	0	P.Dawson kicks 74 yards from CLV 30 to KC -4. D. Hall to KC 17 for 21 yards (L.Sanders).	0	0	0			1	0		0	09/08/2002	at Browns	-2.5	Chiefs	37	2.5	1	2002	17.55	0	OPP	0.4559210232	0.9928641407	-0.055718431	0.975350937	0.9922731379	0.2618365297	0.7381634703	1
203	0	0	CLE	KC	17	0	2	42.2166667	12.2166667	1	10	6	7	13	0	0	1	0	(12:13) T. Green pass to P. Holmes to KC 21 for 4 yards (E.Holmes).	0	0	0			0	0		0	09/08/2002	at Browns	-2.5	Chiefs	37	2.5	1	2002	17.7833333	0	OPP	0.4083958307	0.9897038221	0.1041465732	-0.79174623	0.9883934245	0.273459509	0.726540491	1
204	0	0	CLE	KC	21	0	2	41.6166667	11.6166667	2	6	6	7	13	0	1	0	0	(11:37) P. Holmes right tackle to KC 24 for 3 yards (D.Hambrick T.Rogers).	0	0	0			0	0		0	09/08/2002	at Browns	-2.5	Chiefs	37	2.5	1	2002	18.3833333	0	OPP	0.4060878902	0.989304749	0.1120374127	-0.869734386	0.9878826981	0.2726097402	0.7273902598	1
205	0	0	CLE	KC	24	0	2	40.8666667	10.8666667	3	3	6	7	13	0	1	0	0	(10:52) T. Green up the middle to KC 29 for 5 yards (B.Boyer).	0	0	0			0	0		0	09/08/2002	at Browns	-2.5	Chiefs	37	2.5	1	2002	19.1333333	0	OPP	0.4042740805	0.9884877511	0.1310391147	-0.926956983	0.9868743179	0.2635203459	0.7364796541	1
206	0	0	CLE	KC	29	0	2	40.2166667	10.2166667	1	10	6	7	13	0	0	1	0	(10:13) T. Green pass to E. Kennison to CLV 7 for 64 yards (A.Henry).	0	0	0			0	0		0	09/08/2002	at Browns	-2.5	Chiefs	37	2.5	1	2002	19.7833333	0	OPP	0.4260996213	0.9873368508	0.1465740609	-0.785157309	0.9853772671	0.2902984999	0.7097015001	1
207	0	0	CLE	KC	93	0	2	39.4333333	9.43333333	1	7	6	7	13	0	1	0	0	(9:26) P. Holmes right end to CLV 5 for 2 yards (R.Griffith).	0	0	0			0	0		0	09/08/2002	at Browns	-2.5	Chiefs	37	2.5	1	2002	20.5666667	0	OWN	0.4758870715	0.9870158933	0.2077784892	-0.764042834	0.9840475625	0.4028583644	0.5971416356	1
208	0	0	CLE	KC	95	0	2	38.8	8.8	2	5	6	7	13	0	1	0	0	(8:48) P. Holmes left end for 5 yards TOUCHDOWN.	0	0	0			0	0		0	09/08/2002	at Browns	-2.5	Chiefs	37	2.5	1	2002	21.2	0	OWN	0.4736359806	0.9859114056	0.2334129047	-0.877326712	0.9825889754	0.3952169959	0.6047830041	1
209	0	0	CLE	KC	95	0	2	38.8	8.8	-1	-1	6	7	13	0	1	0	0	M. Andersen extra point is GOOD Center-K. Gammon Holder-D. Stryzinski.	0	0	0			0	0		0	09/08/2002	at Browns	-2.5	Chiefs	37	2.5	1	2002	21.2	0	OWN	0.4846752775	0.9894743772	0.0638771381	0.3612833054	0.9871913893	0.3561770422	0.6438229578	1
210	0	0	CLE	KC	95	0	2	38.8	8.8	-1	-1	-1	14	13	1	0	0	0	M. Andersen kicks 55 yards from KC 30 to CLV 15. A.Davis to CLV 29 for 14 yards (M. Boerigter).	0	0	0			1	0		0	09/08/2002	at Browns	-2.5	Chiefs	37	2.5	1	2002	21.2	0	OWN	0.4959008522	0.9915814699	-0.230025251	0.249472775	0.9885389808	0.61870733	0.38129267	0
211	0	0	CLE	KC	71	1	2	38.5833333	8.58333333	1	10	-1	13	14	0	1	0	0	(8:35) W.Green right tackle to CLV 32 for 3 yards (M. Maslowski).	0	0	0			0	0		0	09/08/2002	at Browns	-2.5	Chiefs	37	2.5	1	2002	21.4166667	0	OWN	0.4997699023	0.9880713622	-0.074275859	0.5059975802	0.9844929348	0.4762958505	0.5237041495	1
212	0	0	CLE	KC	68	1	2	37.9166667	7.91666667	2	7	-1	13	14	0	0	1	0	(7:55) K.Holcomb pass to M.Campbell to 50 for 18 yards (M. Maslowski).	0	0	0			0	0		0	09/08/2002	at Browns	-2.5	Chiefs	37	2.5	1	2002	22.0833333	0	OWN	0.493511852	0.9872764037	-0.064071803	0.2569756395	0.9834594338	0.4875100626	0.5124899374	1
213	0	0	CLE	KC	50	1	2	37.2666667	7.26666667	1	10	-1	13	14	0	1	0	0	(7:16) W.Green right tackle to KC 45 for 5 yards (G. Wesley).	0	0	0			0	0		0	09/08/2002	at Browns	-2.5	Chiefs	37	2.5	1	2002	22.7333333	0	OPP	0.4896183953	0.9863627548	-0.0838642	0.5542322429	0.9824801716	0.4368805869	0.5631194131	1
214	0	0	CLE	KC	45	1	2	36.35	6.35	2	5	-1	13	14	0	0	1	0	(6:21) K.Holcomb pass to K.Johnson to KC 33 for 12 yards (W. Bartee).	0	0	0			0	0		0	09/08/2002	at Browns	-2.5	Chiefs	37	2.5	1	2002	23.65	0	OPP	0.4815443892	0.9856688499	-0.093887808	0.4183893513	0.981642056	0.437110052	0.562889948	1
215	0	0	CLE	KC	33	1	2	35.7666667	5.76666667	1	10	-1	13	14	0	0	1	0	(5:46) K.Johnson pass to Q.Morgan for 33 yards TOUCHDOWN. 10 hands ball off to 30 who hands off to 85 who throws to 81 for TD	0	0	0			0	0		0	09/08/2002	at Browns	-2.5	Chiefs	37	2.5	1	2002	24.2333333	0	OPP	0.482967332	0.9841098611	-0.085731263	0.5964470591	0.9797263266	0.4042013979	0.5957986021	1
216	0	0	CLE	KC	33	1	2	35.7666667	5.76666667	-1	-1	-1	13	14	0	1	0	0	P.Dawson extra point is GOOD Center-R.Kuehl Holder-C.Gardocki.	0	0	0			0	0		0	09/08/2002	at Browns	-2.5	Chiefs	37	2.5	1	2002	24.2333333	0	OPP	0.4859900605	0.9886404446	-0.269031745	0.9768244855	0.9857812724	0.4794485034	0.5205514966	1
217	0	0	CLE	KC	33	1	2	35.7666667	5.76666667	-1	-1	6	20	14	1	0	0	0	P.Dawson kicks 67 yards from CLV 30 to KC 3. D. Hall to KC 26 for 23 yards (C.Akins).	0	0	0			1	0		0	09/08/2002	at Browns	-2.5	Chiefs	37	2.5	1	2002	24.2333333	0	OPP	0.4746212988	0.9858024838	0.0223569072	0.9818510137	0.9841120192	0.2443612596	0.7556387404	1
218	0	0	CLE	KC	26	0	2	35.55	5.55	1	10	6	14	20	0	0	1	0	(5:33) T. Green pass to P. Holmes to KC 26 for no gain (K.Lang).	0	0	0			0	0		0	09/08/2002	at Browns	-2.5	Chiefs	37	2.5	1	2002	24.45	0	OPP	0.4427006877	0.9795513334	0.2045126106	-0.74352924	0.975758445	0.2771785898	0.7228214102	1
219	0	0	CLE	KC	26	0	2	34.8	4.8	2	10	6	14	20	0	0	1	1	(4:48) T. Green pass to P. Holmes to KC 30 for 4 yards (D.McCutcheon). PENALTY on CLV-C.Fuller Illegal Contact 5 yards enforced at KC 26 - No Play. Cle#33 injured on play	0	5	0	ILLEGAL CONTACT	-0.00863608	0	0		0	09/08/2002	at Browns	-2.5	Chiefs	37	2.5	1	2002	25.2	0	OPP	0.4405845032	0.9766350129	0.2491317466	-0.888994403	0.9721029545	0.2606691149	0.7393308851	1
220	0	0	CLE	KC	31	0	2	34.4166667	4.41666667	1	10	6	14	20	0	0	1	0	(4:25) T. Green pass incomplete to E. Kennison (L.Sanders).	0	0	0			0	0		0	09/08/2002	at Browns	-2.5	Chiefs	37	2.5	1	2002	25.5833333	0	OPP	0.4510488651	0.9770244841	0.2255529112	-0.737506245	0.9724423066	0.2824608263	0.7175391737	1
221	0	0	CLE	KC	31	0	2	34.3166667	4.31666667	2	10	6	14	20	0	1	0	0	(4:19) D. Hall left end to KC 40 for 9 yards (O.Roye B.Boyer).	0	0	0			0	0		0	09/08/2002	at Browns	-2.5	Chiefs	37	2.5	1	2002	25.6833333	0	OPP	0.4463546219	0.9754406063	0.261454573	-0.888960038	0.9704507707	0.267605596	0.732394404	1
222	0	0	CLE	KC	40	0	2	33.55	3.55	3	1	6	14	20	0	1	0	0	(3:33) P. Holmes left guard to KC 40 for no gain (G.Warren).	0	0	0			0	0		0	09/08/2002	at Browns	-2.5	Chiefs	37	2.5	1	2002	26.45	0	OPP	0.4454180306	0.9765270711	0.2276028764	-0.887928616	0.971633349	0.2873370467	0.7126629533	1
223	0	0	CLE	KC	40	0	2	32.65	2.65	4	1	6	14	20	1	0	0	0	(2:39) D. Stryzinski punts 47 yards to CLV 13 Center-K. Gammon. D.Northcutt ran ob at CLV 36 for 23 yards (S. Harts).	0	0	0			1	0		0	09/08/2002	at Browns	-2.5	Chiefs	37	2.5	1	2002	27.35	0	OPP	0.4439103439	0.9727711165	0.2736066701	-0.95339367	0.9668320316	0.2606417124	0.7393582876	1
224	0	0	CLE	KC	64	1	2	32.4333333	2.43333333	1	10	6	20	14	0	0	1	0	(2:26) K.Holcomb pass to Q.Morgan to CLV 48 for 12 yards (G. Wesley).	0	0	0			0	0		0	09/08/2002	at Browns	-2.5	Chiefs	37	2.5	1	2002	27.5666667	0	OWN	0.5067034712	0.972012858	0.2900003326	0.6745052483	0.9664378152	0.2036243878	0.7963756122	1
225	0	0	CLE	KC	52	1	2	32	2	1	10	6	20	14	0	0	1	0	(2:00) (Shotgun) K.Holcomb pass to Q.Morgan to KC 47 for 5 yards (W. Bartee).	0	0	0			0	0		0	09/08/2002	at Browns	-2.5	Chiefs	37	2.5	1	2002	28	0	OWN	0.4997772972	0.9707741554	0.280933045	0.6915185153	0.9652558868	0.1865150511	0.8134849489	1
226	0	0	CLE	KC	47	1	2	31.6166667	1.61666667	2	5	6	20	14	0	0	1	0	(1:37) (Shotgun) K.Holcomb pass incomplete to K.Johnson.	0	0	0			0	0		0	09/08/2002	at Browns	-2.5	Chiefs	37	2.5	1	2002	28.3833333	0	OPP	0.4897856919	0.9709253561	0.2648394562	0.5792413718	0.965647334	0.1831305722	0.8168694278	1
227	0	0	CLE	KC	47	1	2	31.5666667	1.56666667	3	5	6	20	14	0	0	1	0	(1:34) (Shotgun) K.Holcomb pass incomplete to K.Johnson.	0	0	0			0	0		0	09/08/2002	at Browns	-2.5	Chiefs	37	2.5	1	2002	28.4333333	0	OPP	0.485114138	0.9690856574	0.2993384905	0.1861544906	0.9633722468	0.1948376104	0.8051623896	1
228	0	0	CLE	KC	47	1	2	31.5	1.5	4	5	6	20	14	1	0	0	0	(1:30) C.Gardocki punts 47 yards to end zone Center-R.Kuehl Touchback.	0	0	0			1	0		0	09/08/2002	at Browns	-2.5	Chiefs	37	2.5	1	2002	28.5	0	OPP	0.4804788002	0.9670756356	0.333274621	-0.276862804	0.9608792054	0.214465823	0.785534177	1
229	0	0	CLE	KC	20	0	2	31.3166667	1.31666667	1	10	6	14	20	0	1	0	0	(1:19) (Shotgun) P. Holmes up the middle to KC 29 for 9 yards (D.Rudd C.Fuller).	0	0	0			0	0		0	09/08/2002	at Browns	-2.5	Chiefs	37	2.5	1	2002	28.6833333	0	OPP	0.4550274497	0.9684889733	0.2518344747	-0.696760795	0.9618862841	0.2534560137	0.7465439863	1
230	0	0	CLE	KC	29	0	2	30.9166667	0.91666667	2	1	6	14	20	0	0	1	1	(:55) (Shotgun) T. Green pass incomplete to E. Kennison. PENALTY on KC-W. Roaf Offensive Holding 10 yards enforced at KC 29 - No Play.	0	10	0	OFFENSIVE HOLDING	0.024560532	0	0		0	09/08/2002	at Browns	-2.5	Chiefs	37	2.5	1	2002	29.0833333	0	OPP	0.4526440922	0.9709845667	0.2130389392	-0.698062669	0.9648267859	0.2750126272	0.7249873728	1
231	0	0	CLE	KC	19	0	2	30.8	0.8	2	11	6	14	20	0	1	0	0	(:48) (Shotgun) P. Holmes right guard to KC 24 for 5 yards (B.Boyer).	0	0	0			0	0		0	09/08/2002	at Browns	-2.5	Chiefs	37	2.5	1	2002	29.2	0	OPP	0.4518911779	0.9641615836	0.3008795224	-0.880046074	0.9564013633	0.2355852455	0.7644147545	1
232	0	0	CLE	KC	24	0	2	30.1666667	0.16666667	3	6	6	14	20	0	1	0	0	(:10) (Shotgun) P. Holmes up the middle to KC 20 for -4 yards (M.Word).	0	0	0			0	0		0	09/08/2002	at Browns	-2.5	Chiefs	37	2.5	1	2002	29.8333333	0	OPP	0.4499415208	0.9633997422	0.3001385806	-0.918556236	0.9552625712	0.2362826037	0.7637173963	1
233	0	0	CLE	KC	20	0	2	30.05	0.05	4	10	6	14	20	0	1	0	1	(:03) PENALTY on CLV Defensive Offside 5 yards enforced at KC 20 - No Play.	0	5	0	DEFENSIVE OFFSIDE	-0.013118261	0	0		0	09/08/2002	at Browns	-2.5	Chiefs	37	2.5	1	2002	29.95	0	OPP	0.4448175608	0.9575928609	0.3671158982	-0.97833927	0.9479520604	0.1919344944	0.8080655056	1
234	0	0	CLE	KC	25	0	2	30.05	0.05	4	5	6	14	20	1	0	0	0	(:03) D. Stryzinski punts 55 yards to CLV 20 Center-K. Gammon downed by KC-S. Harts.	0	0	0			0	0		0	09/08/2002	at Browns	-2.5	Chiefs	37	2.5	1	2002	29.95	0	OPP	0.445430833	0.9615993853	0.326419616	-0.964016548	0.9529308882	0.2166339263	0.7833660737	1
235	0	0	CLE	KC	25	0	3	30	15	-1	-1	6	14	20	1	0	0	0	M. Andersen kicks 70 yards from KC 30 to end zone Touchback.	0	0	0			1	0		0	09/08/2002	at Browns	-2.5	Chiefs	37	2.5	1	2002	30	0	OPP	0.4525641372	0.9812007375	0.0482633292	0.3905706255	0.9780493702	0.2432169567	0.7567830433	1
236	0	0	CLE	KC	80	1	3	30	15	1	10	6	20	14	0	0	1	0	(15:00) K.Holcomb pass incomplete to J.White (D. Ransom).	0	0	0			0	0		0	09/08/2002	at Browns	-2.5	Chiefs	37	2.5	1	2002	30	0	OWN	0.5133744446	0.9738415435	0.2996215558	0.5067846989	0.9686056226	0.2364433435	0.7635566565	1
237	0	0	CLE	KC	80	1	3	29.95	14.95	2	10	6	20	14	0	1	0	0	(14:57) W.Green left end to CLV 21 for 1 yard (D. Ransom). KC player #95 injured	0	0	0			0	0		0	09/08/2002	at Browns	-2.5	Chiefs	37	2.5	1	2002	30.05	0	OWN	0.5088476666	0.9721837624	0.3333486513	0.0852169548	0.9665231185	0.2553925408	0.7446074592	1
238	0	0	CLE	KC	79	1	3	29.3666667	14.3666667	3	9	6	20	14	0	0	1	1	(14:22) (Shotgun) K.Holcomb pass to D.Northcutt to CLV 25 for 4 yards (R. Owens). PENALTY on KC-R. Owens Defensive Offside 5 yards enforced at CLV 21 - No Play.	0	5	0	DEFENSIVE OFFSIDE	0.004617432	0	0		0	09/08/2002	at Browns	-2.5	Chiefs	37	2.5	1	2002	30.6333333	0	OWN	0.5049721046	0.9693902599	0.362253583	-0.310774253	0.9630213369	0.2736632085	0.7263367915	1
239	0	0	CLE	KC	74	1	3	28.9833333	13.9833333	3	4	6	20	14	0	0	1	0	(13:59) (Shotgun) K.Holcomb pass to K.Johnson to CLV 40 for 14 yards (G. Wesley).	0	0	0			0	0		0	09/08/2002	at Browns	-2.5	Chiefs	37	2.5	1	2002	31.0166667	0	OWN	0.4998485925	0.9712144958	0.3142772976	-0.036942269	0.9655226868	0.2536292511	0.7463707489	1
240	0	0	CLE	KC	60	1	3	28.25	13.25	1	10	6	20	14	0	0	1	0	(13:15) K.Holcomb pass to Q.Morgan to CLV 49 for 9 yards (M. Maslowski L. Bush).	0	0	0			0	0		0	09/08/2002	at Browns	-2.5	Chiefs	37	2.5	1	2002	31.75	0	OWN	0.5057326801	0.968772833	0.2974232829	0.5596912965	0.9628315047	0.2001129151	0.7998870849	1
241	0	0	CLE	KC	51	1	3	27.6166667	12.6166667	2	1	6	20	14	0	1	0	0	(12:37) W.Green up the middle to 50 for 1 yard (E. Freeman).	0	0	0			0	0		0	09/08/2002	at Browns	-2.5	Chiefs	37	2.5	1	2002	32.3833333	0	OWN	0.4914591222	0.9705944863	0.2403758364	0.5844862321	0.9654645256	0.1929584939	0.8070415061	1
242	0	0	CLE	KC	50	1	3	26.8833333	11.8833333	1	10	6	20	14	0	0	1	0	(11:53) K.Holcomb pass incomplete to J.White (M. Maslowski).	0	0	0			0	0		0	09/08/2002	at Browns	-2.5	Chiefs	37	2.5	1	2002	33.1166667	0	OPP	0.5037177922	0.9641371258	0.3024372679	0.5910917274	0.9573658641	0.18014505	0.81985495	1
243	0	0	CLE	KC	50	1	3	26.8166667	11.8166667	2	10	6	20	14	0	0	1	0	(11:49) (Shotgun) K.Holcomb pass to Q.Morgan to KC 44 for 6 yards (G. Wesley).	0	0	0			0	0		0	09/08/2002	at Browns	-2.5	Chiefs	37	2.5	1	2002	33.1833333	0	OPP	0.4991934584	0.9618115954	0.3362999745	0.2038158163	0.9544734826	0.1909176628	0.8090823372	1
244	0	0	CLE	KC	44	1	3	26.1333333	11.1333333	3	4	6	20	14	0	0	1	0	(11:08) (Shotgun) K.Holcomb pass to A.King to KC 39 for 5 yards (W. Bartee).	0	0	0			0	0		0	09/08/2002	at Browns	-2.5	Chiefs	37	2.5	1	2002	33.8666667	0	OPP	0.4890005541	0.9616089674	0.3137847393	0.0784240061	0.9545276996	0.1893660525	0.8106339475	1
245	0	0	CLE	KC	39	1	3	25.4333333	10.4333333	1	10	6	20	14	0	1	0	0	(10:26) W.Green left guard to KC 36 for 3 yards (D. Ransom).	0	0	0			0	0		0	09/08/2002	at Browns	-2.5	Chiefs	37	2.5	1	2002	34.5666667	0	OPP	0.501295523	0.9584813283	0.3072737616	0.6230141486	0.9507273013	0.1587429374	0.8412570626	1
246	0	0	CLE	KC	36	1	3	24.8166667	9.81666667	2	7	6	20	14	0	0	1	0	(9:49) K.Holcomb pass to M.Campbell to KC 27 for 9 yards (S. Fujita).	0	0	0			0	0		0	09/08/2002	at Browns	-2.5	Chiefs	37	2.5	1	2002	35.1833333	0	OPP	0.4948614554	0.9559817994	0.3159146911	0.4090213075	0.9477834447	0.157762946	0.842237054	1
247	0	0	CLE	KC	27	1	3	24.35	9.35	1	10	6	20	14	0	0	1	0	(9:21) K.Holcomb pass to J.White to KC 15 for 12 yards (G. Stills).	0	0	0			0	0		0	09/08/2002	at Browns	-2.5	Chiefs	37	2.5	1	2002	35.65	0	OPP	0.4967698084	0.9537080498	0.30637455	0.6498192091	0.9453292532	0.1387254581	0.8612745419	1
248	0	0	CLE	KC	15	1	3	23.5833333	8.58333333	1	10	6	20	14	0	1	0	0	(8:35) J.White right tackle to KC 7 for 8 yards (M. Patton J. Belser).	0	0	0			0	0		0	09/08/2002	at Browns	-2.5	Chiefs	37	2.5	1	2002	36.4166667	0	OPP	0.4910167457	0.9500239157	0.3015475264	0.6715920791	0.9413738492	0.1214800769	0.8785199231	1
249	0	0	CLE	KC	7	1	3	22.9166667	7.91666667	2	2	6	20	14	0	1	0	0	(7:55) J.White left tackle to KC 4 for 3 yards (R. Owens G. Wesley).	0	0	0			0	0		0	09/08/2002	at Browns	-2.5	Chiefs	37	2.5	1	2002	37.0833333	0	OPP	0.4779491034	0.9518031356	0.2562071095	0.6617072365	0.9440689968	0.1166464382	0.8833535618	1
250	0	0	CLE	KC	4	1	3	22.2333333	7.23333333	1	4	6	20	14	0	0	1	0	(7:14) K.Holcomb pass to A.Davis for 4 yards TOUCHDOWN.	0	0	0			0	0		0	09/08/2002	at Browns	-2.5	Chiefs	37	2.5	1	2002	37.7666667	0	OPP	0.4845062296	0.9491914954	0.2465793052	0.8282813246	0.9409653209	0.1129332573	0.8870667427	1
251	0	0	CLE	KC	4	1	3	22.2333333	7.23333333	-1	-1	6	20	14	0	1	0	0	P.Dawson extra point is GOOD Center-R.Kuehl Holder-C.Gardocki.	0	0	0			0	0		0	09/08/2002	at Browns	-2.5	Chiefs	37	2.5	1	2002	37.7666667	0	OPP	0.491175712	0.95885474	0.1246577848	0.9835984581	0.9527101541	0.1641026461	0.8358973539	1
252	0	0	CLE	KC	4	1	3	22.2333333	7.23333333	-1	-1	13	27	14	1	0	0	0	P.Dawson kicks 57 yards from CLV 30 to KC 13. D. Hall to KC 43 for 30 yards (C.Fuller).	0	0	0			1	0		0	09/08/2002	at Browns	-2.5	Chiefs	37	2.5	1	2002	37.7666667	+7	OPP	0.4798815005	0.9487671185	0.3998664403	0.987165321	0.947261522	0.0465991499	0.9534008501	1
253	0	0	CLE	KC	43	0	3	22.15	7.15	1	10	13	14	27	0	0	1	0	(7:09) T. Green pass to T. Richardson ran ob at KC 46 for 3 yards (D.Rudd).	0	0	0			0	0		0	09/08/2002	at Browns	-2.5	Chiefs	37	2.5	1	2002	37.85	+7	OPP	0.4820008001	0.9275242633	0.583187114	-0.703938076	0.9177376598	0.0775321444	0.9224678556	1
254	0	0	CLE	KC	46	0	3	21.6166667	6.61666667	2	7	13	14	27	0	0	1	0	(6:37) T. Green pass incomplete to J. Morton (R.Griffith).	0	0	0			0	0		0	09/08/2002	at Browns	-2.5	Chiefs	37	2.5	1	2002	38.3833333	+7	OPP	0.4794996671	0.9238339962	0.5938589419	-0.828643451	0.9131549651	0.0758038359	0.9241961641	1
255	0	0	CLE	KC	46	0	3	21.5166667	6.51666667	3	7	13	14	27	0	0	1	0	(6:31) T. Green pass to J. Morton to CLV 39 for 15 yards (R.Griffith).	0	0	0			0	0		0	09/08/2002	at Browns	-2.5	Chiefs	37	2.5	1	2002	38.4833333	+7	OPP	0.4749606839	0.9187340174	0.6180084826	-0.929642178	0.9070806997	0.0670789521	0.9329210479	1
256	0	0	CLE	KC	61	0	3	20.8333333	5.83333333	1	10	13	14	27	0	0	1	0	(5:50) T. Green pass to P. Holmes to CLV 41 for -2 yards (D.Hambrick).	0	0	0			0	0		0	09/08/2002	at Browns	-2.5	Chiefs	37	2.5	1	2002	39.1666667	+7	OWN	0.5000174793	0.9172587012	0.6100191942	-0.707945793	0.9038218639	0.0853077478	0.9146922522	1
257	0	0	CLE	KC	59	0	3	20.1333333	5.13333333	2	12	13	14	27	0	0	1	0	(5:08) T. Green pass to T.Gonzalez to CLV 11 for 30 yards (D.Bush).	0	0	0			0	0		0	09/08/2002	at Browns	-2.5	Chiefs	37	2.5	1	2002	39.8666667	+7	OWN	0.4976251477	0.9026603128	0.6491487962	-0.89486233	0.8861459285	0.0700557794	0.9299442206	1
258	0	0	CLE	KC	89	0	3	19.4833333	4.48333333	1	10	13	14	27	0	1	0	0	(4:29) P. Holmes right end to CLV 14 for -3 yards (R.Griffith).	0	0	0			0	0		0	09/08/2002	at Browns	-2.5	Chiefs	37	2.5	1	2002	40.5166667	+7	OWN	0.5246775025	0.9052279254	0.6435674456	-0.720954502	0.8861904504	0.1062349009	0.8937650991	1
259	0	0	CLE	KC	86	0	3	18.8	3.8	2	13	13	14	27	0	0	1	1	(3:48) T. Green pass to T.Gonzalez to CLV 5 for 9 yards (E.Holmes). PENALTY on KC-W. Roaf Offensive Holding 10 yards enforced at CLV 14 - No Play.	0	10	0	OFFENSIVE HOLDING	0.026986145	0	0		0	09/08/2002	at Browns	-2.5	Chiefs	37	2.5	1	2002	41.2	+7	OWN	0.522193779	0.8866651826	0.6848227724	-0.909428833	0.8631270338	0.0855597447	0.9144402553	1
260	0	0	CLE	KC	76	0	3	18.3	3.3	2	23	13	14	27	0	1	0	1	(3:18) PENALTY on KC-W. Roaf False Start 5 yards enforced at CLV 24 - No Play.	0	5	0	FALSE START	0.010286339	0	0		0	09/08/2002	at Browns	-2.5	Chiefs	37	2.5	1	2002	41.7	+7	OWN	0.5228984497	0.8561986192	0.7340763573	-0.966013726	0.8258275135	0.0549484558	0.9450515442	1
261	0	0	CLE	KC	71	0	3	18.3	3.3	2	28	13	14	27	0	0	1	0	(3:18) T. Green pass incomplete to J. Morton.	0	0	0			0	0		0	09/08/2002	at Browns	-2.5	Chiefs	37	2.5	1	2002	41.7	+7	OWN	0.5223425356	0.8420804335	0.75469781	-0.979549777	0.8087209037	0.0435685622	0.9564314378	1
262	0	0	CLE	KC	71	0	3	17.9666667	2.96666667	2	28	13	14	27	0	0	1	0	(2:58) T. Green pass incomplete to J. Morton.	0	0	0			0	0		0	09/08/2002	at Browns	-2.5	Chiefs	37	2.5	1	2002	42.0333333	+7	OWN	0.5235529143	0.8369848382	0.7566510224	-0.979274493	0.8022817182	0.0417709883	0.9582290117	1
263	0	0	CLE	KC	71	0	3	17.9	2.9	3	28	13	14	27	0	0	1	0	(2:54) (Shotgun) T. Green pass to P. Holmes to CLV 15 for 14 yards (A.Henry).	0	0	0			0	0		0	09/08/2002	at Browns	-2.5	Chiefs	37	2.5	1	2002	42.1	+7	OWN	0.5191515834	0.8271397538	0.7723187425	-0.991895191	0.7899969351	0.0344199576	0.9655800424	1
264	0	0	CLE	KC	85	0	3	17.1166667	2.11666667	4	14	13	14	27	0	1	0	0	(2:07) M. Andersen 33 yard field goal is GOOD Center-K. Gammon Holder-D. Stryzinski.	0	0	0			0	0		0	09/08/2002	at Browns	-2.5	Chiefs	37	2.5	1	2002	42.8833333	+7	OWN	0.5189171326	0.848757074	0.7370533455	-0.98633342	0.8153476824	0.0518497116	0.9481502884	1
265	0	0	CLE	KC	85	0	3	17.1166667	2.11666667	-1	-1	10	17	27	1	0	0	0	M. Andersen kicks 66 yards from KC 30 to CLV 4. A.Davis to CLV 30 for 26 yards (G. Stills).	0	0	0			1	0		0	09/08/2002	at Browns	-2.5	Chiefs	37	2.5	1	2002	42.8833333	+7	OWN	0.5378109348	0.9209246551	0.4411326096	0.5570636586	0.901214201	0.1422471693	0.8577528307	1
266	0	0	CLE	KC	70	1	3	16.9833333	1.98333333	1	10	10	27	17	0	1	0	0	(1:59) W.Green left tackle to CLV 27 for -3 yards (D. Clemons J. Browning).	0	0	0			0	0		0	09/08/2002	at Browns	-2.5	Chiefs	37	2.5	1	2002	43.0166667	+7	OWN	0.5472020868	0.890410737	0.5677149189	0.7221028565	0.8683583205	0.0592007249	0.9407992751	1
267	0	0	CLE	KC	73	1	3	16.3666667	1.36666667	2	13	10	27	17	0	0	1	0	(1:22) (Shotgun) K.Holcomb pass to K.Johnson to CLV 30 for 3 yards (E. Warfield).	0	0	0			0	0		0	09/08/2002	at Browns	-2.5	Chiefs	37	2.5	1	2002	43.6333333	+7	OWN	0.5485781071	0.8699293877	0.6200153912	0.2770968049	0.8421441996	0.057186139	0.942813861	1
268	0	0	CLE	KC	70	1	3	15.6333333	0.63333333	3	10	10	27	17	0	0	1	0	(:38) (Shotgun) K.Holcomb pass incomplete to Q.Morgan.	0	0	0			0	0		0	09/08/2002	at Browns	-2.5	Chiefs	37	2.5	1	2002	44.3666667	+7	OWN	0.5429795038	0.8609173963	0.6268401487	-0.008581768	0.8312950324	0.0553435299	0.9446564701	1
269	0	0	CLE	KC	70	1	3	15.5833333	0.58333333	4	10	10	27	17	1	0	0	0	(:35) C.Gardocki punts 27 yards to KC 43 Center-R.Kuehl downed by CLV-D.Bush.	0	0	0			1	0		0	09/08/2002	at Browns	-2.5	Chiefs	37	2.5	1	2002	44.4166667	+7	OWN	0.5386441678	0.8526373852	0.6490648063	-0.447485377	0.8209327193	0.0591400171	0.9408599829	1
270	0	0	CLE	KC	43	0	3	15.3	0.3	1	10	10	17	27	0	0	1	0	(:18) T. Green pass incomplete to D. Blaylock.	0	0	0			0	0		0	09/08/2002	at Browns	-2.5	Chiefs	37	2.5	1	2002	44.7	+7	OPP	0.5125312743	0.8701492612	0.5601558783	-0.657942892	0.8401297433	0.0851235825	0.9148764175	1
271	0	0	CLE	KC	43	0	3	15.3	0.3	2	10	10	17	27	0	1	0	0	(:18) T. Richardson left guard to KC 47 for 4 yards (R.Griffith K.Lang).	0	0	0			0	0		0	09/08/2002	at Browns	-2.5	Chiefs	37	2.5	1	2002	44.7	+7	OPP	0.5078137711	0.8630404391	0.5848906365	-0.851933088	0.831112392	0.0794758551	0.9205241449	1
272	0	0	CLE	KC	47	0	4	15	15	3	6	10	17	27	0	0	1	0	(15:00) T. Green pass incomplete to E. Kennison.	0	0	0			0	0		0	09/08/2002	at Browns	-2.5	Chiefs	37	2.5	1	2002	45	+7	OPP	0.4907999297	0.8981314247	0.5580470292	-0.947238904	0.8770138514	0.0952266192	0.9047733808	1
273	0	0	CLE	KC	47	0	4	14.9	14.9	4	6	10	17	27	1	0	0	0	(14:54) D. Stryzinski punts 19 yards to CLV 34 Center-K. Gammon out of bounds.	0	0	0			1	0		0	09/08/2002	at Browns	-2.5	Chiefs	37	2.5	1	2002	45.1	+7	OPP	0.4863252759	0.8914075784	0.5837698934	-0.979134261	0.8685853795	0.0809455987	0.9190544013	1
274	0	0	CLE	KC	66	1	4	14.7666667	14.7666667	1	10	10	27	17	0	0	1	0	(14:46) K.Holcomb pass to Q.Morgan to KC 43 for 23 yards (J. Belser).	0	0	0			0	0		0	09/08/2002	at Browns	-2.5	Chiefs	37	2.5	1	2002	45.2333333	+7	OWN	0.5393540457	0.8996093292	0.5548787945	0.5951411856	0.8815347238	0.0604738857	0.9395261143	1
275	0	0	CLE	KC	43	1	4	14.15	14.15	1	10	10	27	17	0	0	1	0	(14:09) K.Holcomb pass incomplete to A.Davis.	0	0	0			0	0		0	09/08/2002	at Browns	-2.5	Chiefs	37	2.5	1	2002	45.85	+7	OPP	0.5258544146	0.8935242321	0.5395781543	0.6305871679	0.8765400823	0.0425041558	0.9574958442	1
276	0	0	CLE	KC	43	1	4	14.0333333	14.0333333	2	10	10	27	17	0	1	0	0	(14:02) W.Green right end ran ob at KC 37 for 6 yards (E. Warfield).	0	0	0			0	0		0	09/08/2002	at Browns	-2.5	Chiefs	37	2.5	1	2002	45.9666667	+7	OPP	0.5216495864	0.8863295258	0.5662312779	0.2643428	0.8678552875	0.0428529949	0.9571470051	1
277	0	0	CLE	KC	37	1	4	13.5	13.5	3	4	10	27	17	0	0	1	0	(13:30) (Shotgun) K.Holcomb pass to K.Johnson to KC 27 for 10 yards (W. Bartee).	0	0	0			0	0		0	09/08/2002	at Browns	-2.5	Chiefs	37	2.5	1	2002	46.5	+7	OPP	0.5112113282	0.8874119836	0.5474496301	0.1387067615	0.8700258661	0.0413363958	0.9586636042	1
278	0	0	CLE	KC	27	1	4	12.8833333	12.8833333	1	10	10	27	17	0	0	1	1	(12:53) K.Holcomb pass incomplete to D.Northcutt. PENALTY on KC-W. Bartee Defensive Holding 5 yards enforced at KC 27 - No Play.	0	5	0	DEFENSIVE HOLDING	0.002852997	0	0		0	09/08/2002	at Browns	-2.5	Chiefs	37	2.5	1	2002	47.1166667	+7	OPP	0.5193678903	0.8796389309	0.5369131149	0.6634102024	0.8615328925	0.0292185007	0.9707814993	1
279	0	0	CLE	KC	22	1	4	12.7833333	12.7833333	1	10	10	27	17	0	1	0	0	(12:47) J.White right end to KC 19 for 3 yards (J. Browning D. Ransom).	0	0	0			0	0		0	09/08/2002	at Browns	-2.5	Chiefs	37	2.5	1	2002	47.2166667	+7	OPP	0.5162447714	0.8785070153	0.5331920278	0.6698868595	0.8607824731	0.0269081607	0.9730918393	1
280	0	0	CLE	KC	19	1	4	12.0666667	12.0666667	2	7	10	27	17	0	0	1	0	(12:04) K.Holcomb pass incomplete to J.White.	0	0	0			0	0		0	09/08/2002	at Browns	-2.5	Chiefs	37	2.5	1	2002	47.9333333	+7	OPP	0.5103103495	0.8702576384	0.540973466	0.4754458712	0.8513632613	0.0239924607	0.9760075393	1
281	0	0	CLE	KC	19	1	4	11.9833333	11.9833333	3	7	10	27	17	0	0	1	0	(11:59) (Shotgun) K.Holcomb pass to A.King to KC 16 for 3 yards (M. Maslowski).	0	0	0			0	0		0	09/08/2002	at Browns	-2.5	Chiefs	37	2.5	1	2002	48.0166667	+7	OPP	0.5058883493	0.8620497975	0.5672597633	0.0447594152	0.8415931944	0.0245925189	0.9754074811	1
282	0	0	CLE	KC	16	1	4	11.9833333	11.9833333	4	4	10	27	17	0	1	0	0	(11:59) P.Dawson 34 yard field goal is GOOD Center-R.Kuehl Holder-C.Gardocki.	0	0	0			0	0		0	09/08/2002	at Browns	-2.5	Chiefs	37	2.5	1	2002	48.0166667	+7	OPP	0.4971771125	0.8625804072	0.5680367315	-0.2572757	0.8428012024	0.0259069509	0.9740930491	1
283	0	0	CLE	KC	16	1	4	11.9833333	11.9833333	-1	-1	13	30	17	1	0	0	0	P.Dawson kicks 72 yards from CLV 30 to KC -2. D. Hall to KC 44 for 46 yards (K.Pearson).	0	0	0			1	0		0	09/08/2002	at Browns	-2.5	Chiefs	37	2.5	1	2002	48.0166667	+7	OPP	0.5132267522	0.8954670554	0.48960544	0.9845172499	0.8875800933	0.0210240686	0.9789759314	1
284	0	0	CLE	KC	44	0	4	11.1666667	11.1666667	1	10	13	17	30	0	1	0	0	(11:10) P. Holmes right guard to KC 45 for 1 yard (G.Warren B.Boyer).	0	0	0			0	0		0	09/08/2002	at Browns	-2.5	Chiefs	37	2.5	1	2002	48.8333333	+7	OPP	0.5102259351	0.8432736497	0.649753743	-0.732207063	0.8163754618	0.0303224208	0.9696775792	1
285	0	0	CLE	KC	45	0	4	10.5833333	10.5833333	2	9	13	17	30	0	0	1	0	(10:35) T. Green pass to E. Kennison to CLV 40 for 15 yards (D.McCutcheon).	0	0	0			0	0		0	09/08/2002	at Browns	-2.5	Chiefs	37	2.5	1	2002	49.4166667	+7	OPP	0.507774246	0.8286340404	0.6698058567	-0.872664858	0.7983985264	0.0254610063	0.9745389937	1
286	0	0	CLE	KC	60	0	4	9.95	9.95	1	10	13	17	30	0	0	1	0	(9:57) T. Green pass to T.Gonzalez to CLV 26 for 14 yards (L.Sanders).	0	0	0			0	0		0	09/08/2002	at Browns	-2.5	Chiefs	37	2.5	1	2002	50.05	+7	OWN	0.5258348669	0.8238720851	0.6709931874	-0.73505318	0.7896898782	0.0321977128	0.9678022872	1
287	0	0	CLE	KC	74	0	4	9.3	9.3	1	10	13	17	30	0	1	0	0	(9:18) P. Holmes left guard for 26 yards TOUCHDOWN.	0	0	0			0	0		0	09/08/2002	at Browns	-2.5	Chiefs	37	2.5	1	2002	50.7	+7	OWN	0.5377374264	0.8125657814	0.6857295377	-0.741330518	0.7729340946	0.0367740112	0.9632259888	1
288	0	0	CLE	KC	74	0	4	9.3	9.3	-1	-1	13	17	30	0	1	0	0	M. Andersen extra point is GOOD Center-K. Gammon Holder-D. Stryzinski.	0	0	0			0	0		0	09/08/2002	at Browns	-2.5	Chiefs	37	2.5	1	2002	50.7	+7	OWN	0.5405391593	0.8626203126	0.5716513723	0.5241425423	0.8356216754	0.0404421839	0.9595578161	1
289	0	0	CLE	KC	74	0	4	9.3	9.3	-1	-1	6	24	30	1	0	0	0	M. Andersen kicks 64 yards from KC 30 to CLV 6. A.King to CLV 19 for 13 yards (M. Boerigter).	0	0	0			1	0		0	09/08/2002	at Browns	-2.5	Chiefs	37	2.5	1	2002	50.7	0	OWN	0.550915914	0.8887012719	0.3379638423	0.4288803883	0.8517260325	0.2466196873	0.7533803127	1
290	0	0	CLE	KC	81	1	4	9.03333333	9.03333333	1	10	6	30	24	0	1	0	0	(9:02) J.White right guard to CLV 22 for 3 yards (L. Bush).	0	0	0			0	0		0	09/08/2002	at Browns	-2.5	Chiefs	37	2.5	1	2002	50.96666667	0	OWN	0.5747887433	0.8445297237	0.5028194198	0.6058309169	0.7973743496	0.1288342516	0.8711657484	1
291	0	0	CLE	KC	78	1	4	8.4	8.4	2	7	6	30	24	0	0	1	0	(8:24) K.Holcomb pass incomplete to W.Green (J. Browning).	0	0	0			0	0		0	09/08/2002	at Browns	-2.5	Chiefs	37	2.5	1	2002	51.6	0	OWN	0.5690869894	0.8354849075	0.510103996	0.3860629555	0.7859217786	0.1237037967	0.8762962033	1
292	0	0	CLE	KC	78	1	4	8.3	8.3	3	7	6	30	24	0	1	0	0	(8:18) (Shotgun) K.Holcomb sacked at CLV 15 for -7 yards (D. Clemons). FUMBLES (D. Clemons) touched at CLV 15 RECOVERED by KC-J. Browning at CLV 15.	1	0	0			1	0		0	09/08/2002	at Browns	-2.5	Chiefs	37	2.5	1	2002	51.7	0	OWN	0.5650995995	0.8250072844	0.5377894701	-0.064700725	0.7720088654	0.1337278676	0.8662721324	1
293	0	0	CLE	KC	85	0	4	8.2	8.2	1	10	6	24	30	0	1	0	0	(8:12) P. Holmes left guard for 15 yards TOUCHDOWN.	0	0	0			0	0		0	09/08/2002	at Browns	-2.5	Chiefs	37	2.5	1	2002	51.8	0	OWN	0.5592429128	0.8303765568	0.5162188908	-0.791649014	0.7687513056	0.3120021057	0.6879978943	1
294	0	0	CLE	KC	85	0	4	8.2	8.2	-1	-1	6	24	30	0	1	0	0	M. Andersen extra point is GOOD Center-K. Gammon Holder-D. Stryzinski.	0	0	0			0	0		0	09/08/2002	at Browns	-2.5	Chiefs	37	2.5	1	2002	51.8	0	OWN	0.561951433	0.8760000898	0.3638304467	0.4297805398	0.8324845482	0.2696404021	0.7303595979	1
295	0	0	CLE	KC	85	0	4	8.2	8.2	-1	-1	-1	31	30	1	0	0	0	M. Andersen kicks 60 yards from KC 30 to CLV 10. A.King to CLV 34 for 24 yards (M. Cloud).	0	0	0			1	0		0	09/08/2002	at Browns	-2.5	Chiefs	37	2.5	1	2002	51.8	0	OWN	0.5719789589	0.8996777658	0.082922493	0.3240063415	0.8488709493	0.7234344509	0.2765655491	0
296	0	0	CLE	KC	66	1	4	7.98333333	7.98333333	1	10	-1	30	31	0	0	1	0	(7:59) K.Holcomb pass to Q.Morgan ran ob at CLV 46 for 12 yards.	0	0	0			0	0		0	09/08/2002	at Browns	-2.5	Chiefs	37	2.5	1	2002	52.01666667	0	OWN	0.5786096849	0.8604805286	0.244445098	0.5573428313	0.7995308154	0.5126583286	0.4873416714	0
297	0	0	CLE	KC	54	1	4	7.6	7.6	1	10	-1	30	31	0	0	1	0	(7:36) K.Holcomb pass incomplete to K.Johnson.	0	0	0			0	0		0	09/08/2002	at Browns	-2.5	Chiefs	37	2.5	1	2002	52.4	0	OWN	0.5722385537	0.8553656814	0.2344956232	0.5782661106	0.794107857	0.4674015264	0.5325984736	1
298	0	0	CLE	KC	54	1	4	7.5	7.5	2	10	-1	30	31	0	0	1	0	(7:30) K.Holcomb pass to A.Davis to KC 49 for 5 yards (R. Crockett).	0	0	0			0	0		0	09/08/2002	at Browns	-2.5	Chiefs	37	2.5	1	2002	52.5	0	OWN	0.5682723024	0.8460480232	0.270229578	0.1857169802	0.7806616167	0.4928828151	0.5071171849	1
299	0	0	CLE	KC	49	1	4	6.78333333	6.78333333	3	5	-1	30	31	0	0	1	0	(6:47) (Shotgun) K.Holcomb pass to A.Davis to KC 44 for 5 yards (W. Bartee).	0	0	0			0	0		0	09/08/2002	at Browns	-2.5	Chiefs	37	2.5	1	2002	53.21666667	0	OPP	0.5603906382	0.8418377834	0.258290567	0.0051128493	0.7757025318	0.4880474601	0.5119525399	1
300	0	0	CLE	KC	44	1	4	6.01666667	6.01666667	1	10	-1	30	31	0	0	1	1	(6:01) K.Holcomb pass to Q.Morgan for 44 yards TOUCHDOWN. PENALTY on KC-W. Bartee Illegal Contact declined.	0	0	0	ILLEGAL CONTACT	-0.012750803	0	0		0	09/08/2002	at Browns	-2.5	Chiefs	37	2.5	1	2002	53.98333333	0	OPP	0.5711475216	0.8318790849	0.24248322	0.6114309936	0.7618227575	0.4295468303	0.5704531697	1
301	0	0	CLE	KC	44	1	4	6.01666667	6.01666667	-1	-1	-1	30	31	0	1	0	0	TWO-POINT CONVERSION ATTEMPT. J.White rushes up the middle. ATTEMPT FAILS.	0	0	0			0	0		0	09/08/2002	at Browns	-2.5	Chiefs	37	2.5	1	2002	53.98333333	0	OPP	0.5738028823	0.8771256134	0.0574698916	0.9778806781	0.8272790718	0.5004207962	0.4995792038	0
302	0	0	CLE	KC	44	1	4	6.01666667	6.01666667	-1	-1	5	36	31	1	0	0	0	P.Dawson kicks 71 yards from CLV 30 to KC -1. D. Hall to KC 26 for 27 yards (A.Davis).	0	0	0			1	0		0	09/08/2002	at Browns	-2.5	Chiefs	37	2.5	1	2002	53.98333333	0	OPP	0.5652446119	0.8529771349	0.3032695894	0.9820636072	0.8115388239	0.1348004142	0.8651995858	1
303	0	0	CLE	KC	26	0	4	5.75	5.75	1	10	5	31	36	0	0	1	0	(5:45) T. Green pass to E. Kennison ran ob at KC 48 for 22 yards (A.Henry).	0	0	0			0	0		0	09/08/2002	at Browns	-2.5	Chiefs	37	2.5	1	2002	54.25	0	OPP	0.5297772807	0.7935044916	0.4497613868	-0.730677306	0.7264274076	0.1595595264	0.8404404736	1
304	0	0	CLE	KC	48	0	4	5.35	5.35	1	10	5	31	36	0	1	0	0	(5:21) P. Holmes up the middle to CLV 48 for 4 yards (D.Rudd).	0	0	0			0	0		0	09/08/2002	at Browns	-2.5	Chiefs	37	2.5	1	2002	54.65	0	OPP	0.546101986	0.7853718863	0.4767856504	-0.746255236	0.7102494835	0.2205118386	0.7794881614	1
305	0	0	CLE	KC	52	0	4	4.68333333	4.68333333	2	6	5	31	36	0	0	1	0	(4:41) (Shotgun) T. Green pass to T.Gonzalez to CLV 38 for 10 yards (M.Word).	0	0	0			0	0		0	09/08/2002	at Browns	-2.5	Chiefs	37	2.5	1	2002	55.31666667	0	OWN	0.544391876	0.776570079	0.4836292824	-0.839356797	0.6974715124	0.2242998301	0.7757001699	1
306	0	0	CLE	KC	62	0	4	4	4	1	10	5	31	36	0	1	0	0	(4:00) P. Holmes up the middle ran ob at CLV 15 for 23 yards (C.Fuller).	0	0	0			0	0		0	09/08/2002	at Browns	-2.5	Chiefs	37	2.5	1	2002	56	0	OWN	0.5600492149	0.7568356059	0.5047655427	-0.746081819	0.6674584422	0.2546667046	0.7453332954	1
307	0	0	CLE	KC	85	0	4	3.86666667	3.86666667	1	10	5	31	36	0	1	0	0	(3:52) T. Richardson left guard to CLV 7 for 8 yards (D.Rudd).	0	0	0			0	0		0	09/08/2002	at Browns	-2.5	Chiefs	37	2.5	1	2002	56.13333333	0	OWN	0.5753607935	0.7534772222	0.52828885	-0.763961089	0.65662789	0.3573206507	0.6426793493	1
308	0	0	CLE	KC	93	0	4	3.18333333	3.18333333	2	2	5	31	36	0	1	0	0	(3:11) P. Holmes right tackle for 7 yards TOUCHDOWN.	0	0	0			0	0		0	09/08/2002	at Browns	-2.5	Chiefs	37	2.5	1	2002	56.81666667	0	OWN	0.5741966672	0.7607681838	0.5078847403	-0.783331685	0.6650744834	0.3977829103	0.6022170897	1
309	0	0	CLE	KC	93	0	4	3.18333333	3.18333333	-1	-1	5	31	36	0	1	0	0	TWO-POINT CONVERSION ATTEMPT. T. Green rushes left tackle. ATTEMPT FAILS. Play Challenged by KC and Upheld. (Timeout #2 by KC at 03:05.)	0	0	0			0	0		0	09/08/2002	at Browns	-2.5	Chiefs	37	2.5	1	2002	56.81666667	0	OWN	0.5853036203	0.8055434198	0.3950358986	0.4840340449	0.7277946242	0.3408118238	0.6591881762	1
310	0	0	CLE	KC	93	0	4	3.18333333	3.18333333	-1	-1	-1	37	36	1	0	0	0	M. Andersen kicks 57 yards from KC 30 to CLV 13. A.King to CLV 32 for 19 yards (M. Beisel).	0	0	0			1	0		0	09/08/2002	at Browns	-2.5	Chiefs	37	2.5	1	2002	56.81666667	0	OWN	0.5935695548	0.836796677	0.1607631452	0.3989277571	0.7495622411	0.8121565085	0.1878434915	0
311	0	0	CLE	KC	68	1	4	3	3	1	10	-1	36	37	0	0	1	0	(3:00) K.Holcomb pass to K.Johnson to CLV 37 for 5 yards (W. Bartee).	0	0	0			0	0		0	09/08/2002	at Browns	-2.5	Chiefs	37	2.5	1	2002	57	0	OWN	0.5961695269	0.776709078	0.3096894943	0.6206787943	0.6762210604	0.5456918665	0.4543081335	0
312	0	0	CLE	KC	63	1	4	2.46666667	2.46666667	2	5	-1	36	37	0	0	1	0	(2:28) (Shotgun) K.Holcomb pass to Q.Morgan to CLV 44 for 7 yards (E. Warfield).	0	0	0			0	0		0	09/08/2002	at Browns	-2.5	Chiefs	37	2.5	1	2002	57.53333333	0	OWN	0.58806448	0.7746630316	0.2957556641	0.4926916016	0.6748688895	0.52640374	0.47359626	0
313	0	0	CLE	KC	56	1	4	2.1	2.1	1	10	-1	36	37	0	0	1	0	(2:06) K.Holcomb pass to K.Johnson ran ob at KC 31 for 25 yards.	0	0	0			0	0		0	09/08/2002	at Browns	-2.5	Chiefs	37	2.5	1	2002	57.9	0	OWN	0.591675768	0.7577389337	0.3065244253	0.6454515294	0.6520399107	0.4827914531	0.5172085469	1
314	0	0	CLE	KC	31	1	4	2.06666667	2.06666667	1	10	-1	36	37	0	1	0	0	(2:04) J.White right guard to KC 28 for 3 yards (G. Wesley M. Maslowski).	0	0	0			0	0		0	09/08/2002	at Browns	-2.5	Chiefs	37	2.5	1	2002	57.93333333	0	OPP	0.5760774088	0.7574246154	0.2768447465	0.6730477896	0.6584046564	0.354722628	0.645277372	1
315	0	0	CLE	KC	28	1	4	1.98333333	1.98333333	2	7	-1	36	37	0	1	0	0	(1:59) J.White right guard to KC 25 for 3 yards (D. Clemons).	0	0	0			0	0		0	09/08/2002	at Browns	-2.5	Chiefs	37	2.5	1	2002	58.01666667	0	OPP	0.5685307669	0.7564652546	0.2789530104	0.4699489299	0.6581615428	0.3459775557	0.6540224443	1
316	0	0	CLE	KC	25	1	4	1.23333333	1.23333333	3	4	-1	36	37	0	1	0	0	(1:14) J.White right guard to KC 23 for 2 yards (R.Sims).	0	0	0			0	0		0	09/08/2002	at Browns	-2.5	Chiefs	37	2.5	1	2002	58.76666667	0	OPP	0.5631666894	0.740292179	0.2894244163	0.2138724298	0.636613183	0.336927323	0.663072677	1
317	0	0	CLE	KC	23	1	4	0.48333333	0.48333333	4	2	-1	36	37	0	1	0	1	(:29) P.Dawson 41 yard field goal is GOOD Center-R.Kuehl Holder-C.Gardocki. PENALTY on CLV-C.Gardocki Taunting 15 yards enforced between downs.	0	15	0	TAUNTING	-0.026543131	0	0		0	09/08/2002	at Browns	-2.5	Chiefs	37	2.5	1	2002	59.51666667	0	OPP	0.558961804	0.7183095056	0.3106054795	-0.130145554	0.6069031826	0.3341637428	0.6658362572	1
318	0	0	CLE	KC	23	1	4	0.48333333	0.48333333	-1	-1	-1	39	40	1	0	0	0	P.Dawson kicks 69 yards from CLV 15 to KC 16. D. Hall to KC 35 for 19 yards (C.Akins).	0	0	0			1	0		0	09/08/2002	at Browns	-2.5	Chiefs	37	2.5	1	2002	59.51666667	0	OPP	0.578900673	0.7922403669	0.1050959076	0.9836506385	0.709388102	0.414356996	0.585643004	1
319	0	0	CLE	KC	35	0	4	0.35	0.35	1	10	-1	40	39	0	1	0	0	(:21) T. Green to KC 47 for 12 yards.	0	0	0			0	0		0	09/08/2002	at Browns	-2.5	Chiefs	37	2.5	1	2002	59.65	0	OPP	0.5635856098	0.7148255386	0.3044591156	-0.737030285	0.5832031449	0.6995401266	0.3004598734	0
320	0	0	CLE	KC	47	0	4	0.08333333	0.08333333	1	10	-1	40	39	0	0	1	0	(:05) T. Green pass incomplete.	0	0	0			0	0		0	09/08/2002	at Browns	-2.5	Chiefs	37	2.5	1	2002	59.91666667	0	OPP	0.5722393023	0.7077679766	0.3219858094	-0.745015243	0.5692408674	0.755786109	0.244213891	0
321	0	0	CLE	KC	47	0	4	0.03333333	0.03333333	2	10	-1	40	39	0	1	0	1	(:02) J. Tait up the middle to CLV 25 for 28 yards. PENALTY on CLV-D.Rudd Unsportsmanlike Conduct 13 yards enforced at CLV 25. Tate received lateral from Green	0	13	0	UNSPORTSMANLIKE CONDUCT	-0.133392434	0	0		0	09/08/2002	at Browns	-2.5	Chiefs	37	2.5	1	2002	59.96666667	0	OPP	0.568103835	0.6918801283	0.355170296	-0.892610916	0.5467661575	0.7416891615	0.2583108385	0
322	0	0	CLE	KC	88	0	4	0.01666667	0.01666667	1	10	-1	40	39	0	1	0	0	(:01) M. Andersen 30 yard field goal is GOOD Center-K. Gammon Holder-D. Stryzinski.	0	0	0			0	0	79	1	09/08/2002	at Browns	-2.5	Chiefs	37	2.5	1	2002	59.98333333	0	OWN	0.5981550406	0.7052265488	0.3702608427	-0.777604507	0.5521249497	0.893379933	0.106620067	0
323	0	1	WAS	ARI	88	0	1	0	0	-1	-1	0	0	0	1	0	0	0	B.Gramatica kicks 59 yards from ARZ 30 to WAS 11. K.Watson to WAS 33 for 22 yards (M.Stone).	0	0	0			1	0		0	09/08/2002	at Redskins	-7	Cardinals	44.5	7	1	2002	60	0	OWN	0.3966416587	0.9936989714	-0.40344595	0.4807078474	0.9915908303	0.3891517124	0.6108482876	1
324	0	1	WAS	ARI	67	1	1	59.9	14.9	1	10	0	0	0	0	1	0	0	(14:54) S.Davis right tackle to WAS 34 for 1 yard (M.Bell).	0	0	0			0	0		0	09/08/2002	at Redskins	-7	Cardinals	44.5	7	1	2002	0.1	0	OWN	0.3382447078	0.9981268521	-0.438607238	0.4732584705	0.9978257402	0.2543233604	0.7456766396	1
325	0	1	WAS	ARI	66	1	1	59.25	14.25	2	9	0	0	0	0	0	1	0	(14:15) S.Matthews pass to S.Davis to WAS 41 for 7 yards (R.Davis).	0	0	0			0	0		0	09/08/2002	at Redskins	-7	Cardinals	44.5	7	1	2002	0.75	0	OWN	0.3339135817	0.9979217234	-0.410911714	0.1083585389	0.9975766109	0.2738017513	0.7261982487	1
326	0	1	WAS	ARI	59	1	1	58.7333333	13.7333333	3	2	0	0	0	0	1	0	0	(13:44) S.Davis right tackle to WAS 45 for 4 yards (M.Bell).	0	0	0			0	0		0	09/08/2002	at Redskins	-7	Cardinals	44.5	7	1	2002	1.2666667	0	OWN	0.3195575544	0.997987681	-0.443072254	0.0326062317	0.9976767624	0.2642761686	0.7357238314	1
327	0	1	WAS	ARI	55	1	1	58.1666667	13.1666667	1	10	0	0	0	0	1	0	0	(13:10) S.Davis up the middle to WAS 47 for 2 yards (R.McKinnon; M.Bell).	0	0	0			0	0		0	09/08/2002	at Redskins	-7	Cardinals	44.5	7	1	2002	1.8333333	0	OWN	0.3357823308	0.9977609967	-0.432215918	0.5171951484	0.9974020463	0.2392260398	0.7607739602	1
328	0	1	WAS	ARI	53	1	1	57.65	12.65	2	8	0	0	0	0	0	1	0	(12:39) S.Matthews pass to D.Thompson to ARZ 39 for 14 yards (K.Lassiter).	0	0	0			0	0		0	09/08/2002	at Redskins	-7	Cardinals	44.5	7	1	2002	2.35	0	OWN	0.3292870274	0.9975993383	-0.415738031	0.2161945209	0.9972104978	0.2507965676	0.7492034324	1
329	0	1	WAS	ARI	39	1	1	56.8333333	11.8333333	1	10	0	0	0	0	0	1	0	(11:50) S.Matthews pass to R.Gardner to ARZ 33 for 6 yards (D.Barrett; R.Davis).	0	0	0			0	0		0	09/08/2002	at Redskins	-7	Cardinals	44.5	7	1	2002	3.1666667	0	OPP	0.3281383412	0.9974330693	-0.43452364	0.5582889228	0.9970416712	0.2177132852	0.7822867148	1
330	0	1	WAS	ARI	33	1	1	56.35	11.35	2	4	0	0	0	0	1	0	0	(11:21) S.Davis up the middle to ARZ 31 for 2 yards (R.McKinnon).	0	0	0			0	0		0	09/08/2002	at Redskins	-7	Cardinals	44.5	7	1	2002	3.65	0	OPP	0.315152218	0.9974720487	-0.456886004	0.4606732164	0.9971094884	0.2103967914	0.7896032086	1
331	0	1	WAS	ARI	31	1	1	55.7833333	10.7833333	3	2	0	0	0	0	1	0	0	(10:47) S.Davis right end to ARZ 26 for 5 yards (R.McKinnon).	0	0	0			0	0		0	09/08/2002	at Redskins	-7	Cardinals	44.5	7	1	2002	4.2166667	0	OPP	0.308785689	0.9972755012	-0.440294117	0.1453006488	0.9968793084	0.2226470456	0.7773529544	1
332	0	1	WAS	ARI	26	1	1	55.1833333	10.1833333	1	10	0	0	0	0	0	1	0	(10:11) S.Matthews pass to S.Davis to ARZ 20 for 6 yards (R.Fredrickson; R.McKinnon).	0	0	0			0	0		0	09/08/2002	at Redskins	-7	Cardinals	44.5	7	1	2002	4.8166667	0	OPP	0.3244321332	0.9969584847	-0.430106694	0.5972255697	0.9965012916	0.2026348242	0.7973651758	1
333	0	1	WAS	ARI	20	1	1	54.6166667	9.61666667	2	4	0	0	0	0	0	1	0	(9:37) S.Matthews pass incomplete to L.Stephens (R.McKinnon).	0	0	0			0	0		0	09/08/2002	at Redskins	-7	Cardinals	44.5	7	1	2002	5.3833333	0	OPP	0.3117875709	0.9969787318	-0.451671417	0.5067401761	0.9965500411	0.1952651557	0.8047348443	1
334	0	1	WAS	ARI	20	1	1	54.5333333	9.53333333	3	4	0	0	0	0	0	1	0	(9:32) (Shotgun) S.Matthews pass to K.Lockett to ARZ 18 for 2 yards (R.Hill D.Barrett).	0	0	0			0	0		0	09/08/2002	at Redskins	-7	Cardinals	44.5	7	1	2002	5.4666667	0	OPP	0.3063961594	0.9967737696	-0.420957934	0.0858280672	0.9963042205	0.213831242	0.786168758	1
335	0	1	WAS	ARI	18	1	1	53.8	8.8	4	2	0	0	0	0	1	0	0	(8:48) B.Conway 35 yard field goal is GOOD Center-E.Albright Holder-B.Barker.	0	0	0			0	0		0	09/08/2002	at Redskins	-7	Cardinals	44.5	7	1	2002	6.2	0	OPP	0.300749394	0.9964625861	-0.4018103	-0.25655	0.99593635	0.229337616	0.770662384	1
336	0	1	WAS	ARI	18	1	1	53.8	8.8	-1	-1	3	3	0	1	0	0	0	B.Conway kicks 59 yards from WAS 30 to ARZ 11. M.Jenkins to ARZ 32 for 21 yards (Z.Flemister; K.Lockett).	0	0	0			1	0		0	09/08/2002	at Redskins	-7	Cardinals	44.5	7	1	2002	6.2	0	OPP	0.3216581015	0.9972449876	-0.472857442	0.9808944276	0.9970356096	0.1763418838	0.8236581162	1
337	0	1	WAS	ARI	32	0	1	53.5666667	8.56666667	1	10	3	0	3	0	0	1	0	(8:34) J.Plummer pass to J.Makovicka to ARZ 41 for 9 yards (C.Bailey).	0	0	0			0	0		0	09/08/2002	at Redskins	-7	Cardinals	44.5	7	1	2002	6.4333333	0	OPP	0.3033152679	0.9960083948	-0.292048972	-0.77163781	0.9953530788	0.2411060724	0.7588939276	1
338	0	1	WAS	ARI	41	0	1	52.9666667	7.96666667	2	1	3	0	3	0	1	0	0	(7:58) T.Jones left end to ARZ 43 for 2 yards (C.Bailey).	0	0	0			0	0		0	09/08/2002	at Redskins	-7	Cardinals	44.5	7	1	2002	7.0333333	0	OPP	0.3014963515	0.9962518767	-0.326665368	-0.771022778	0.9956221477	0.2545194792	0.7454805208	1
339	0	1	WAS	ARI	43	0	1	52.3666667	7.36666667	1	10	3	0	3	0	1	0	0	(7:22) T.Jones up the middle to 50 for 7 yards (J.Armstead; A.Pierce).	0	0	0			0	0		0	09/08/2002	at Redskins	-7	Cardinals	44.5	7	1	2002	7.6333333	0	OPP	0.3182079372	0.9954773589	-0.263566328	-0.770368374	0.9946381519	0.2614635367	0.7385364633	1
340	0	1	WAS	ARI	50	0	1	51.7	6.7	2	3	3	0	3	0	1	0	0	(6:42) T.Jones left end to ARZ 47 for -3 yards (J.Armstead; L.Arrington).	0	0	0			0	0		0	09/08/2002	at Redskins	-7	Cardinals	44.5	7	1	2002	8.3	0	OPP	0.3164320519	0.9955473845	-0.281033911	-0.808030577	0.9946977424	0.2711232671	0.7288767329	1
341	0	1	WAS	ARI	47	0	1	51	6	3	6	3	0	3	0	0	1	0	(6:00) (Shotgun) J.Plummer pass to F.Jones to WAS 43 for 10 yards (D.Terrell).	0	0	0			0	0		0	09/08/2002	at Redskins	-7	Cardinals	44.5	7	1	2002	9	0	OPP	0.3134253507	0.9946160963	-0.211437883	-0.939711072	0.9935362238	0.2430401435	0.7569598565	1
342	0	1	WAS	ARI	57	0	1	50.4166667	5.41666667	1	10	3	0	3	0	0	1	0	(5:25) J.Plummer pass incomplete to T.Jones (L.Arrington).	0	0	0			0	0		0	09/08/2002	at Redskins	-7	Cardinals	44.5	7	1	2002	9.5833333	0	OWN	0.338808323	0.994461743	-0.221160891	-0.765216582	0.9932622988	0.2891005842	0.7108994158	1
343	0	1	WAS	ARI	57	0	1	50.2666667	5.26666667	2	10	3	0	3	0	0	1	0	(5:16) J.Plummer pass incomplete to F.Jones.	0	0	0			0	0		0	09/08/2002	at Redskins	-7	Cardinals	44.5	7	1	2002	9.7333333	0	OWN	0.3338171428	0.9940456796	-0.183906837	-0.90139783	0.9927301236	0.2733231848	0.7266768152	1
344	0	1	WAS	ARI	57	0	1	50.2166667	5.21666667	3	10	3	0	3	0	0	1	0	(5:13) (Shotgun) J.Plummer pass to M.Jenkins to WAS 25 for 18 yards (D.Green).	0	0	0			0	0		0	09/08/2002	at Redskins	-7	Cardinals	44.5	7	1	2002	9.7833333	0	OWN	0.3283613411	0.9936642171	-0.147453433	-0.960520765	0.9922415793	0.2482960779	0.7517039221	1
345	0	1	WAS	ARI	75	0	1	49.55	4.55	1	10	3	0	3	0	1	0	0	(4:33) T.Jones up the middle to WAS 19 for 6 yards (J.Armstead; D.Terrell).	0	0	0			0	0		0	09/08/2002	at Redskins	-7	Cardinals	44.5	7	1	2002	10.45	0	OWN	0.3576937303	0.9939345396	-0.187119521	-0.772214907	0.9924513353	0.3219224142	0.6780775858	1
346	0	1	WAS	ARI	81	0	1	48.9	3.9	2	4	3	0	3	0	1	0	0	(3:54) T.Jones left end to WAS 18 for 1 yard (D.Gardener).	0	0	0			0	0		0	09/08/2002	at Redskins	-7	Cardinals	44.5	7	1	2002	11.1	0	OWN	0.3557641058	0.9939170285	-0.196598028	-0.826727202	0.9923941138	0.3299863596	0.6700136404	1
347	0	1	WAS	ARI	82	0	1	48.2	3.2	3	3	3	0	3	0	0	1	1	(3:12) J.Plummer pass incomplete to D.Boston. PENALTY on ARZ-L.Davis Illegal Formation declined. Not on the line of scrimmage.	0	0	0	ILLEGAL FORMATION	-0.000108776	0	0		0	09/08/2002	at Redskins	-7	Cardinals	44.5	7	1	2002	11.8	0	OWN	0.3533809159	0.9932164507	-0.160674612	-0.919537091	0.9914610606	0.3147311097	0.6852688903	1
348	0	1	WAS	ARI	82	0	1	48.05	3.05	4	3	3	0	3	0	1	0	0	(3:03) B.Gramatica 36 yard field goal is GOOD Center-N.Hodel Holder-S.Player.	0	0	0			0	0		0	09/08/2002	at Redskins	-7	Cardinals	44.5	7	1	2002	11.95	0	OWN	0.3484462049	0.9927071764	-0.122606091	-0.96783876	0.9907872728	0.286496122	0.713503878	1
349	0	1	WAS	ARI	82	0	1	48.05	3.05	-1	-1	0	3	3	1	0	0	0	B.Gramatica kicks 67 yards from ARZ 30 to WAS 3. K.Watson MUFFS catch recovered by WAS-R.Cartwright at WAS 11. R.Cartwright to WAS 20 for 9 yards (R.Hill).	0	0	0			1	0		0	09/08/2002	at Redskins	-7	Cardinals	44.5	7	1	2002	11.95	0	OWN	0.3788301104	0.995404088	-0.444092754	0.4411450111	0.9940182006	0.368034913	0.631965087	1
350	0	1	WAS	ARI	80	1	1	47.9	2.9	1	10	0	3	3	0	0	1	1	(2:54) S.Matthews pass to B.Johnson to WAS 24 for 4 yards (K.Lassiter; R.McKinnon). PENALTY on WAS-R.Gardner Offensive Holding 10 yards enforced at WAS 24.	0	10	1	OFFENSIVE HOLDING	-0.010477089	0	0		0	09/08/2002	at Redskins	-7	Cardinals	44.5	7	1	2002	12.1	0	OWN	0.4006969678	0.9935160755	-0.28165087	0.6245362542	0.9917723773	0.3027651982	0.6972348018	1
351	0	1	WAS	ARI	86	1	1	47.5666667	2.56666667	1	16	0	3	3	0	1	0	0	(2:34) S.Davis left end to WAS 16 for 2 yards (R.Fredrickson).	0	0	0			0	0		0	09/08/2002	at Redskins	-7	Cardinals	44.5	7	1	2002	12.4333333	0	OWN	0.4108788672	0.9924178497	-0.210414972	0.3860531403	0.9902273697	0.3218904108	0.6781095892	1
352	0	1	WAS	ARI	84	1	1	47.5666667	2.56666667	2	14	0	3	3	0	0	1	0	(2:34) S.Matthews pass incomplete to K.Lockett.	0	0	0			0	0		0	09/08/2002	at Redskins	-7	Cardinals	44.5	7	1	2002	12.4333333	0	OWN	0.4026292932	0.9922939044	-0.197926186	0.0438124409	0.9900864553	0.3389611118	0.6610388882	1
353	0	1	WAS	ARI	84	1	1	46.85	1.85	3	14	0	3	3	0	0	1	0	(1:51) (Shotgun) S.Matthews pass to R.Gardner to WAS 31 for 15 yards (K.Lassiter; D.Morgan).	0	0	0			0	0		0	09/08/2002	at Redskins	-7	Cardinals	44.5	7	1	2002	13.15	0	OWN	0.4002842902	0.9912170398	-0.152773862	-0.39323299	0.9886206319	0.366901253	0.633098747	1
354	0	1	WAS	ARI	69	1	1	46.1666667	1.16666667	1	10	0	3	3	0	0	1	0	(1:10) S.Matthews pass incomplete.	0	0	0			1	0		0	09/08/2002	at Redskins	-7	Cardinals	44.5	7	1	2002	13.8333333	0	OWN	0.3991643126	0.9922525437	-0.273156632	0.6576854194	0.9901647142	0.2871848331	0.7128151669	1
355	0	1	WAS	ARI	92	0	1	45.9166667	0.91666667	1	8	0	3	3	0	1	0	0	(:55) T.Jones right end to WAS 7 for 1 yard (L.Arrington; D.Wilkinson).	0	0	0			0	0		0	09/08/2002	at Redskins	-7	Cardinals	44.5	7	1	2002	14.0833333	0	OWN	0.3913038767	0.992289227	-0.260158666	-0.731069714	0.9895552897	0.4676351277	0.5323648723	1
356	0	1	WAS	ARI	93	0	1	45.3666667	0.36666667	2	7	0	3	3	0	1	0	0	(:22) J.Plummer right end for 7 yards TOUCHDOWN.	0	0	0			0	0		0	09/08/2002	at Redskins	-7	Cardinals	44.5	7	1	2002	14.6333333	0	OWN	0.3883564693	0.99153398	-0.227181349	-0.872241674	0.9884668328	0.4590835584	0.5409164416	1
357	0	1	WAS	ARI	93	0	1	45.3666667	0.36666667	-1	-1	0	3	3	0	1	0	0	B.Gramatica extra point is GOOD Center-N.Hodel Holder-S.Player.	0	0	0			0	0		0	09/08/2002	at Redskins	-7	Cardinals	44.5	7	1	2002	14.6333333	0	OWN	0.3991116083	0.9939306932	-0.402129878	0.4674813653	0.9918800897	0.398333131	0.601666869	1
358	0	1	WAS	ARI	93	0	1	45.3666667	0.36666667	-1	-1	-7	10	3	1	0	0	0	B.Gramatica kicks 67 yards from ARZ 30 to WAS 3. K.Watson to WAS 31 for 28 yards (K.Lassiter; L.Woods).	0	0	0			1	0		0	09/08/2002	at Redskins	-7	Cardinals	44.5	7	1	2002	14.6333333	0	OWN	0.4114622028	0.9951478652	-0.619607307	0.3655975542	0.9927361871	0.6049315178	0.3950684822	0
359	0	1	WAS	ARI	69	1	1	45.0666667	0.06666667	1	10	-7	3	10	0	0	1	0	(:04) S.Matthews pass incomplete to J.Green (K.Lassiter).	0	0	0			0	0		0	09/08/2002	at Redskins	-7	Cardinals	44.5	7	1	2002	14.9333333	0	OWN	0.4160706585	0.993060189	-0.510514852	0.5963770407	0.9900743918	0.5083072751	0.4916927249	0
360	0	1	WAS	ARI	69	1	2	45	15	2	10	-7	3	10	0	0	1	0	(15:00) (Shotgun) S.Matthews pass to K.Lockett to WAS 37 for 6 yards (R.Thompson).	0	0	0			0	0		0	09/08/2002	at Redskins	-7	Cardinals	44.5	7	1	2002	15	0	OWN	0.3956547706	0.9946330375	-0.514969273	-0.064101271	0.9925274428	0.5484472354	0.4515527646	0
361	0	1	WAS	ARI	63	1	2	44.4	14.4	3	4	-7	3	10	0	1	0	0	(14:24) D.Thompson right end to 50 for 13 yards (K.Lassiter; R.Thompson).	0	0	0			0	0		0	09/08/2002	at Redskins	-7	Cardinals	44.5	7	1	2002	15.6	0	OWN	0.3838650408	0.9946503337	-0.534042942	-0.191605434	0.9926043829	0.5433311577	0.4566688423	0
362	0	1	WAS	ARI	50	1	2	43.75	13.75	1	10	-7	3	10	0	0	1	0	(13:45) S.Matthews pass incomplete to B.Johnson.	0	0	0			0	0		0	09/08/2002	at Redskins	-7	Cardinals	44.5	7	1	2002	16.25	0	OPP	0.3910141107	0.9942400336	-0.547077293	0.4395914943	0.9920828931	0.4740502886	0.5259497114	1
363	0	1	WAS	ARI	50	1	2	43.6166667	13.6166667	2	10	-7	3	10	0	0	1	0	(13:37) S.Matthews pass to S.Davis to ARZ 42 for 8 yards (R.Fredrickson; R.McKinnon).	0	0	0			0	0		0	09/08/2002	at Redskins	-7	Cardinals	44.5	7	1	2002	16.3833333	0	OPP	0.3861654782	0.9938180145	-0.519442008	0.0004435183	0.9914735455	0.5098583463	0.4901416537	0
364	0	1	WAS	ARI	42	1	2	43.2166667	13.2166667	3	2	-7	3	10	0	1	0	0	(13:13) S.Davis right end to ARZ 41 for 1 yard.	0	0	0			0	0		0	09/08/2002	at Redskins	-7	Cardinals	44.5	7	1	2002	16.7833333	0	OPP	0.3703911601	0.9942046906	-0.556945548	-0.022749821	0.9921091599	0.4875001637	0.5124998363	1
365	0	1	WAS	ARI	41	1	2	42.6166667	12.6166667	4	1	-7	3	10	0	1	0	0	(12:37) S.Davis right end to ARZ 39 for 2 yards (R.McKinnon).	0	0	0			0	0		0	09/08/2002	at Redskins	-7	Cardinals	44.5	7	1	2002	17.3833333	0	OPP	0.3659543698	0.9936045293	-0.533682376	-0.404687918	0.9912559255	0.5182677183	0.4817322817	0
366	0	1	WAS	ARI	39	1	2	42.05	12.05	1	10	-7	3	10	0	0	1	0	(12:03) S.Matthews pass incomplete to R.Gardner.	0	0	0			0	0		0	09/08/2002	at Redskins	-7	Cardinals	44.5	7	1	2002	17.95	0	OPP	0.3893261492	0.993140736	-0.540918814	0.4833640469	0.9905701006	0.4568318075	0.5431681925	1
367	0	1	WAS	ARI	39	1	2	41.8	11.8	2	10	-7	3	10	0	0	1	0	(11:48) (Shotgun) S.Matthews pass incomplete to J.Green.	0	0	0			0	0		0	09/08/2002	at Redskins	-7	Cardinals	44.5	7	1	2002	18.2	0	OPP	0.3849668158	0.9925493038	-0.511850839	0.0583817031	0.9897143906	0.4909457909	0.5090542091	1
368	0	1	WAS	ARI	39	1	2	41.7166667	11.7166667	3	10	-7	3	10	0	0	1	0	(11:43) (Shotgun) S.Matthews pass to R.Gardner to ARZ 29 for 10 yards (D.Barrett).	0	0	0			0	0		0	09/08/2002	at Redskins	-7	Cardinals	44.5	7	1	2002	18.2833333	0	OPP	0.3798776777	0.992045047	-0.483308408	-0.391733333	0.9889841954	0.5271578865	0.4728421135	0
369	0	1	WAS	ARI	29	1	2	41.0833333	11.0833333	1	10	-7	3	10	0	0	1	1	(11:05) S.Matthews pass incomplete to D.Thompson. PENALTY on WAS-L.Stephens False Start 6 yards enforced at ARZ 29 - No Play.	0	6	1	FALSE START	-0.010943152	0	0		0	09/08/2002	at Redskins	-7	Cardinals	44.5	7	1	2002	18.9166667	0	OPP	0.3853288747	0.9924270653	-0.540886609	0.5125757904	0.9896251814	0.438645136	0.561354864	1
370	0	1	WAS	ARI	35	1	2	41	11	1	16	-7	3	10	0	1	0	0	(11:00) S.Davis right end to ARZ 26 for 9 yards (K.Vanden Bosch).	0	0	0			0	0		0	09/08/2002	at Redskins	-7	Cardinals	44.5	7	1	2002	19	0	OPP	0.3946048136	0.9913705858	-0.48763614	0.2316161127	0.9880117401	0.4780531059	0.5219468941	1
371	0	1	WAS	ARI	26	1	2	40.45	10.45	2	7	-7	3	10	0	0	1	0	(10:27) S.Matthews pass incomplete to S.Davis.	0	0	0			0	0		0	09/08/2002	at Redskins	-7	Cardinals	44.5	7	1	2002	19.55	0	OPP	0.3780898999	0.9919489376	-0.533918486	0.2646239358	0.988972118	0.4497325167	0.5502674833	1
372	0	1	WAS	ARI	26	1	2	40.2666667	10.2666667	3	7	-7	3	10	0	0	1	0	(10:16) (Shotgun) S.Matthews pass to K.Lockett for 26 yards TOUCHDOWN.	0	0	0			0	0		0	09/08/2002	at Redskins	-7	Cardinals	44.5	7	1	2002	19.7333333	0	OPP	0.3733998108	0.9913151127	-0.505228324	-0.196600125	0.9880596546	0.4886286391	0.5113713609	1
373	0	1	WAS	ARI	26	1	2	40.2666667	10.2666667	-1	-1	-7	3	10	0	1	0	0	B.Conway extra point is GOOD Center-E.Albright Holder-B.Barker.	0	0	0			0	0		0	09/08/2002	at Redskins	-7	Cardinals	44.5	7	1	2002	19.7333333	0	OPP	0.3897235087	0.9941181948	-0.657318529	0.9718176483	0.9920788498	0.4558389593	0.5441610407	1
374	0	1	WAS	ARI	26	1	2	40.2666667	10.2666667	-1	-1	0	10	10	1	0	0	0	B.Conway kicks 61 yards from WAS 30 to ARZ 9. M.Jenkins pushed ob at ARZ 31 for 22 yards (R.Bauman).	0	0	0			1	0		0	09/08/2002	at Redskins	-7	Cardinals	44.5	7	1	2002	19.7333333	0	OPP	0.3771180414	0.9926436794	-0.454134741	0.9779179772	0.9911456243	0.2812454321	0.7187545679	1
375	0	1	WAS	ARI	31	0	2	40.0833333	10.0833333	1	10	0	10	10	0	0	1	0	(10:05) J.Plummer pass incomplete to D.Boston.	0	0	0			0	0		0	09/08/2002	at Redskins	-7	Cardinals	44.5	7	1	2002	19.9166667	0	OPP	0.3518348137	0.9894149971	-0.281659908	-0.793637842	0.9863461327	0.3582039303	0.6417960697	1
376	0	1	WAS	ARI	31	0	2	40	10	2	10	0	10	10	0	1	0	0	(10:00) T.Jones right tackle to ARZ 34 for 3 yards (S.Shade).	0	0	0			0	0		0	09/08/2002	at Redskins	-7	Cardinals	44.5	7	1	2002	20	0	OPP	0.3466008623	0.9886998161	-0.246367351	-0.914357582	0.9853785756	0.338781266	0.661218734	1
377	0	1	WAS	ARI	34	0	2	39.3166667	9.31666667	3	7	0	10	10	0	0	1	0	(9:19) (Shotgun) J.Plummer pass incomplete to M.Jenkins.	0	0	0			0	0		0	09/08/2002	at Redskins	-7	Cardinals	44.5	7	1	2002	20.6833333	0	OPP	0.3443964055	0.9879200879	-0.229029673	-0.952601694	0.9842782964	0.3275881099	0.6724118901	1
378	0	1	WAS	ARI	34	0	2	39.15	9.15	4	7	0	10	10	1	0	0	0	(9:09) S.Player punts 48 yards to WAS 18 Center-N.Hodel fair catch by J.Green.	0	0	0			1	0		0	09/08/2002	at Redskins	-7	Cardinals	44.5	7	1	2002	20.85	0	OPP	0.3395002952	0.9869934908	-0.191683637	-0.981236112	0.9830116987	0.2964801938	0.7035198062	1
379	0	1	WAS	ARI	82	1	2	39	9	1	10	0	10	10	0	0	1	0	(9:00) S.Matthews pass incomplete to S.Davis.	0	0	0			0	0		0	09/08/2002	at Redskins	-7	Cardinals	44.5	7	1	2002	21	0	OWN	0.4239254307	0.9882142844	-0.206031917	0.5579537823	0.9846210928	0.3254666982	0.6745333018	1
380	0	1	WAS	ARI	82	1	2	38.95	8.95	2	10	0	10	10	0	0	1	0	(8:57) S.Matthews pass to S.Davis to WAS 22 for 4 yards (R.Thompson).	0	0	0			0	0		0	09/08/2002	at Redskins	-7	Cardinals	44.5	7	1	2002	21.05	0	OWN	0.4188860738	0.9874615836	-0.169873838	0.1556127913	0.983592099	0.346015121	0.653984879	1
381	0	1	WAS	ARI	78	1	2	38.3	8.3	3	6	0	10	10	0	0	1	0	(8:18) S.Matthews pass to S.Davis to WAS 26 for 4 yards (R.Davis; D.Barrett).	0	0	0			0	0		0	09/08/2002	at Redskins	-7	Cardinals	44.5	7	1	2002	21.7	0	OWN	0.410486394	0.9869172139	-0.171679935	-0.082395871	0.9829195744	0.3557183381	0.6442816619	1
382	0	1	WAS	ARI	74	1	2	37.6	7.6	4	2	0	10	10	1	0	0	1	(7:36) B.Barker punts 33 yards to ARZ 41 Center-E.Albright out of bounds. PENALTY on WAS-Z.Flemister Offensive Holding 10 yards enforced at WAS 26 - No Play.	0	10	1	OFFENSIVE HOLDING	-0.017812269	0	0		0	09/08/2002	at Redskins	-7	Cardinals	44.5	7	1	2002	22.4	0	OWN	0.4022259591	0.9862789768	-0.172822343	-0.310447307	0.9821225223	0.3639422569	0.6360577431	1
383	0	1	WAS	ARI	84	1	2	37.45	7.45	4	12	0	10	10	1	0	0	0	(7:27) B.Barker punts 41 yards to ARZ 43 Center-E.Albright. A.Jackson to WAS 49 for 8 yards (B.Johnson). FUMBLES (B.Johnson) recovered by ARZ-D.McKinley at WAS 49.	1	0	0			1	0		0	09/08/2002	at Redskins	-7	Cardinals	44.5	7	1	2002	22.55	0	OWN	0.4174419342	0.9829365312	-0.053615023	-0.702059237	0.9772499925	0.3940359256	0.6059640744	1
384	0	1	WAS	ARI	51	0	2	37.25	7.25	1	10	0	10	10	0	0	1	0	(7:15) J.Plummer pass incomplete to D.Boston.	0	0	0			0	0		0	09/08/2002	at Redskins	-7	Cardinals	44.5	7	1	2002	22.75	0	OWN	0.3806036988	0.9858078585	-0.220765901	-0.786538624	0.9810110242	0.4062258476	0.5937741524	1
385	0	1	WAS	ARI	51	0	2	37.1833333	7.18333333	2	10	0	10	10	0	0	1	0	(7:11) J.Plummer pass to D.Boston to WAS 36 for 13 yards (C.Bailey).	0	0	0			0	0		0	09/08/2002	at Redskins	-7	Cardinals	44.5	7	1	2002	22.8166667	0	OWN	0.3754231809	0.9848767481	-0.18460538	-0.911263042	0.9797061439	0.3863251966	0.6136748034	1
386	0	1	WAS	ARI	64	0	2	36.5666667	6.56666667	1	10	0	10	10	0	1	0	0	(6:34) T.Jones right tackle to WAS 35 for 1 yard (R.Wynn; J.Armstead).	0	0	0			0	0		0	09/08/2002	at Redskins	-7	Cardinals	44.5	7	1	2002	23.4333333	0	OWN	0.3940412232	0.9847592971	-0.195471069	-0.790769708	0.9792681604	0.4349623248	0.5650376752	1
387	0	1	WAS	ARI	65	0	2	35.9	5.9	2	9	0	10	10	0	0	1	0	(5:54) J.Plummer pass incomplete to F.Jones.	0	0	0			0	0		0	09/08/2002	at Redskins	-7	Cardinals	44.5	7	1	2002	24.1	0	OWN	0.3915950608	0.9830710608	-0.159976378	-0.901930225	0.9768278267	0.4218785153	0.5781214847	1
388	0	1	WAS	ARI	65	0	2	35.8	5.8	3	9	0	10	10	0	0	1	0	(5:48) (Shotgun) J.Plummer pass to T.Jones to WAS 25 for 10 yards (F.Smoot).	0	0	0			0	0		0	09/08/2002	at Redskins	-7	Cardinals	44.5	7	1	2002	24.2	0	OWN	0.3866073262	0.9819002035	-0.122572955	-0.960662445	0.97514923	0.3919688776	0.6080311224	1
389	0	1	WAS	ARI	75	0	2	35.0833333	5.08333333	1	10	0	10	10	0	0	1	0	(5:05) J.Plummer pass to D.Boston ran ob at WAS 3 for 22 yards (Z.Flemister).	0	0	0			0	0		0	09/08/2002	at Redskins	-7	Cardinals	44.5	7	1	2002	24.9166667	0	OWN	0.4090554226	0.9822352837	-0.161845449	-0.787422092	0.9753609775	0.4628904521	0.5371095479	1
390	0	1	WAS	ARI	97	0	2	34.7833333	4.78333333	1	3	0	10	10	0	1	0	0	(4:47) T.Jones up the middle to WAS 4 for -1 yards (J.Trotter).	0	0	0			0	0		0	09/08/2002	at Redskins	-7	Cardinals	44.5	7	1	2002	25.2166667	0	OWN	0.4230061583	0.9840637817	-0.201429477	-0.621255698	0.977585492	0.512256512	0.487743488	0
391	0	1	WAS	ARI	96	0	2	34.1	4.1	2	4	0	10	10	0	0	1	0	(4:06) J.Plummer pass incomplete to J.Makovicka.	0	0	0			0	0		0	09/08/2002	at Redskins	-7	Cardinals	44.5	7	1	2002	25.9	0	OWN	0.4204450746	0.9815425116	-0.147740256	-0.845074304	0.9738614081	0.5055235956	0.4944764044	0
392	0	1	WAS	ARI	96	0	2	33.95	3.95	3	4	0	10	10	0	0	1	0	(3:57) J.Plummer pass to T.Jones to WAS 2 for 2 yards (C.Bailey I.Ohalete).	0	0	0			0	0		0	09/08/2002	at Redskins	-7	Cardinals	44.5	7	1	2002	26.05	0	OWN	0.4158012429	0.9801655387	-0.10953516	-0.936599389	0.971818525	0.4812039151	0.5187960849	1
393	0	1	WAS	ARI	98	0	2	33.8166667	3.81666667	4	2	0	10	10	0	1	0	0	(3:49) B.Gramatica 20 yard field goal is GOOD Center-N.Hodel Holder-S.Player.	0	0	0			0	0		0	09/08/2002	at Redskins	-7	Cardinals	44.5	7	1	2002	26.1833333	0	OWN	0.4113206036	0.9795594811	-0.089617943	-0.96913866	0.9708806631	0.4602629832	0.5397370168	1
394	0	1	WAS	ARI	98	0	2	33.8166667	3.81666667	-1	-1	-3	13	10	1	0	0	0	B.Gramatica kicks 66 yards from ARZ 30 to WAS 4. J.Green to WAS 26 for 22 yards (K.Lassiter).	0	0	0			1	0		0	09/08/2002	at Redskins	-7	Cardinals	44.5	7	1	2002	26.1833333	0	OWN	0.4406354226	0.9868234005	-0.408142634	0.3793360519	0.9806149459	0.5585899437	0.4414100563	0
395	0	1	WAS	ARI	74	1	2	33.0833333	3.08333333	1	10	-3	10	13	0	1	0	1	(3:05) PENALTY on WAS-B.Johnson False Start 5 yards enforced at WAS 26 - No Play.	0	5	1	FALSE START	-0.010379478	0	0		0	09/08/2002	at Redskins	-7	Cardinals	44.5	7	1	2002	26.9166667	0	OWN	0.4468402694	0.9803326753	-0.260383302	0.6120790251	0.9722974965	0.4302582816	0.5697417184	1
396	0	1	WAS	ARI	79	1	2	33.0833333	3.08333333	1	15	-3	10	13	0	0	1	0	(3:05) S.Matthews pass to S.Davis to WAS 30 for 9 yards (R.Thompson; R.McKinnon).	0	0	0			0	0		0	09/08/2002	at Redskins	-7	Cardinals	44.5	7	1	2002	26.9166667	0	OWN	0.4538311083	0.978242009	-0.20417956	0.4099611642	0.9690197492	0.4506229171	0.5493770829	1
397	0	1	WAS	ARI	70	1	2	32.5833333	2.58333333	2	6	-3	10	13	0	0	1	0	(2:35) (Shotgun) S.Matthews pass to R.Gardner to WAS 44 for 14 yards (K.Lassiter).	0	0	0			0	0		0	09/08/2002	at Redskins	-7	Cardinals	44.5	7	1	2002	27.4166667	0	OWN	0.4380791867	0.979795127	-0.264023919	0.4379801358	0.9716339977	0.4309249501	0.5690750499	1
398	0	1	WAS	ARI	56	1	2	32.2333333	2.23333333	1	10	-3	10	13	0	0	1	0	(2:14) (Shotgun) S.Matthews pass to C.Doering pushed ob at ARZ 43 for 13 yards (D.Barrett).	0	0	0			0	0		0	09/08/2002	at Redskins	-7	Cardinals	44.5	7	1	2002	27.7666667	0	OWN	0.4364459695	0.9785721706	-0.271604461	0.6435074842	0.9701772971	0.3950629886	0.6049370114	1
399	0	1	WAS	ARI	43	1	2	32	2	1	10	-3	10	13	0	1	0	0	(2:00) S.Davis left end to ARZ 36 for 7 yards (R.Hill).	0	0	0			0	0		0	09/08/2002	at Redskins	-7	Cardinals	44.5	7	1	2002	28	0	OPP	0.4273121777	0.9780760263	-0.284448069	0.6606167472	0.9698177421	0.3685631099	0.6314368901	1
400	0	1	WAS	ARI	36	1	2	31.4166667	1.41666667	2	3	-3	10	13	0	1	0	0	(1:25) S.Matthews sacked at ARZ 43 for -7 yards (F.Wakefield).	0	0	0			0	0		0	09/08/2002	at Redskins	-7	Cardinals	44.5	7	1	2002	28.5833333	0	OPP	0.4143609768	0.9786195543	-0.319368586	0.6163455324	0.9708384211	0.3554614708	0.6445385292	1
401	0	1	WAS	ARI	43	1	2	30.9666667	0.96666667	3	10	-3	10	13	0	0	1	0	(:58) (Shotgun) S.Matthews pass to S.Davis to ARZ 35 for 8 yards (D.Barrett).	0	0	0			0	0		0	09/08/2002	at Redskins	-7	Cardinals	44.5	7	1	2002	29.0333333	0	OPP	0.4210877678	0.9727208712	-0.201975699	-0.132336693	0.9620389833	0.4180164125	0.5819835875	1
402	0	1	WAS	ARI	35	1	2	30.7333333	0.73333333	4	2	-3	10	13	0	0	1	0	(:44) S.Matthews pass incomplete to Z.Flemister.	0	0	0			1	0		0	09/08/2002	at Redskins	-7	Cardinals	44.5	7	1	2002	29.2666667	0	OPP	0.4051301648	0.9748426869	-0.25418996	-0.158348562	0.9654581121	0.4017167243	0.5982832757	1
403	0	1	WAS	ARI	35	0	2	30.65	0.65	1	10	-3	13	10	0	0	1	0	(:39) (Shotgun) J.Plummer pass incomplete to M.Jenkins.	0	0	0			0	0		0	09/08/2002	at Redskins	-7	Cardinals	44.5	7	1	2002	29.35	0	OPP	0.4009923157	0.9746383359	-0.275817842	-0.740076929	0.9635251964	0.5167096453	0.4832903547	0
404	0	1	WAS	ARI	35	0	2	30.4833333	0.48333333	2	10	-3	13	10	0	0	1	0	(:29) (Shotgun) J.Plummer pass incomplete to D.Boston.	0	0	0			0	0		0	09/08/2002	at Redskins	-7	Cardinals	44.5	7	1	2002	29.5166667	0	OPP	0.3963290815	0.9727069413	-0.23933551	-0.889860389	0.9606198351	0.5034844247	0.4965155753	0
405	0	1	WAS	ARI	35	0	2	30.3666667	0.36666667	3	10	-3	13	10	0	0	1	0	(:22) (Shotgun) J.Plummer pass incomplete to B.Gilmore.	0	0	0			0	0		0	09/08/2002	at Redskins	-7	Cardinals	44.5	7	1	2002	29.6333333	0	OPP	0.3914337208	0.9707801482	-0.202819629	-0.955623168	0.9577163632	0.4763797212	0.5236202788	1
406	0	1	WAS	ARI	35	0	2	30.2333333	0.23333333	4	10	-3	13	10	1	0	0	0	(:14) S.Player punts 40 yards to WAS 25 Center-N.Hodel. J.Green to WAS 28 for 3 yards (M.Stone).	0	0	0			1	0		0	09/08/2002	at Redskins	-7	Cardinals	44.5	7	1	2002	29.7666667	0	OPP	0.3865869561	0.9686662855	-0.165509383	-0.98247214	0.9545223476	0.4432879879	0.5567120121	1
407	0	1	WAS	ARI	72	1	2	30.1	0.1	1	10	-3	10	13	0	1	0	1	(:06) S.Matthews kneels to WAS 27 for -1 yards. PENALTY on WAS-C.Samuels Illegal Formation 5 yards enforced at WAS 28 - No Play.	0	5	1	ILLEGAL FORMATION	-0.011372452	0	0		0	09/08/2002	at Redskins	-7	Cardinals	44.5	7	1	2002	29.9	0	OWN	0.4571868769	0.9733105403	-0.224507871	0.6507225516	0.9618178641	0.4376760268	0.5623239732	1
408	0	1	WAS	ARI	77	1	2	30.05	0.05	1	15	-3	10	13	0	1	0	0	(:03) S.Matthews kneels to WAS 22 for -1 yards.	0	0	0			0	0		0	09/08/2002	at Redskins	-7	Cardinals	44.5	7	1	2002	29.95	0	OWN	0.4642914391	0.9703335488	-0.166714932	0.4628164713	0.9570966407	0.4575298537	0.5424701463	1
409	0	1	WAS	ARI	77	1	3	30	15	-1	-1	-3	10	13	1	0	0	0	B.Conway kicks 54 yards from WAS 30 to ARZ 16. M.Shipp to ARZ 36 for 20 yards (I.Ohalete; K.Lockett).	0	0	0			1	0		0	09/08/2002	at Redskins	-7	Cardinals	44.5	7	1	2002	30	0	OWN	0.4498929055	0.9859632585	-0.425253494	0.9657751319	0.980738366	0.4870180235	0.5129819765	1
410	0	1	WAS	ARI	36	0	3	29.9166667	14.9166667	1	10	-3	13	10	0	1	0	0	(14:55) T.Jones right tackle to ARZ 40 for 4 yards (J.Armstead; S.Shade).	0	0	0			0	0		0	09/08/2002	at Redskins	-7	Cardinals	44.5	7	1	2002	30.0833333	0	OPP	0.3893636055	0.9801097454	-0.305499746	-0.838700884	0.9720491266	0.5063873476	0.4936126524	0
411	0	1	WAS	ARI	40	0	3	29.4166667	14.4166667	2	6	-3	13	10	0	1	0	0	(14:25) T.Jones left end to ARZ 44 for 4 yards (J.Trotter).	0	0	0			0	0		0	09/08/2002	at Redskins	-7	Cardinals	44.5	7	1	2002	30.5833333	0	OPP	0.3865887147	0.9795533656	-0.299487209	-0.900469746	0.9711443399	0.5049373226	0.4950626774	0
412	0	1	WAS	ARI	44	0	3	28.7666667	13.7666667	3	2	-3	13	10	0	0	1	0	(13:46) (Shotgun) J.Plummer pass incomplete to F.Jones.	0	0	0			0	0		0	09/08/2002	at Redskins	-7	Cardinals	44.5	7	1	2002	31.2333333	0	OPP	0.3844458795	0.9786559797	-0.291577074	-0.939006025	0.9697224835	0.5009180963	0.4990819037	0
413	0	1	WAS	ARI	44	0	3	28.6333333	13.6333333	4	2	-3	13	10	1	0	0	0	(13:38) S.Player punts 42 yards to WAS 14 Center-N.Hodel. J.Green to WAS 29 for 15 yards (J.Rhinehart).	0	0	0			1	0		0	09/08/2002	at Redskins	-7	Cardinals	44.5	7	1	2002	31.3666667	0	OPP	0.3795682774	0.9771052621	-0.255850905	-0.975784247	0.9674202917	0.4690211964	0.5309788036	1
414	0	1	WAS	ARI	71	1	3	28.4333333	13.4333333	1	10	-3	10	13	0	1	0	0	(13:26) S.Davis left end to WAS 37 for 8 yards (K.Lassiter).	0	0	0			0	0		0	09/08/2002	at Redskins	-7	Cardinals	44.5	7	1	2002	31.5666667	0	OWN	0.4484239388	0.9769684851	-0.245581242	0.487816096	0.9676871484	0.4412089723	0.5587910277	1
415	0	1	WAS	ARI	63	1	3	27.9333333	12.9333333	2	2	-3	10	13	0	1	0	0	(12:56) S.Davis right guard to WAS 45 for 8 yards (K.Vanden Bosch).	0	0	0			0	0		0	09/08/2002	at Redskins	-7	Cardinals	44.5	7	1	2002	32.0666667	0	OWN	0.4340015352	0.9781751907	-0.293286186	0.4715173852	0.9697431669	0.4255487646	0.5744512354	1
416	0	1	WAS	ARI	55	1	3	27.2	12.2	1	10	-3	10	13	0	1	0	0	(12:12) S.Davis left end to WAS 48 for 3 yards (R.McKinnon; D.Morgan).	0	0	0			0	0		0	09/08/2002	at Redskins	-7	Cardinals	44.5	7	1	2002	32.8	0	OWN	0.4411318478	0.9739035836	-0.249530778	0.5291793682	0.9636751503	0.4091106764	0.5908893236	1
417	0	1	WAS	ARI	52	1	3	26.5833333	11.5833333	2	7	-3	10	13	0	0	1	0	(11:35) S.Matthews pass to B.Johnson pushed ob at ARZ 39 for 13 yards (D.Morgan).	0	0	0			0	0		0	09/08/2002	at Redskins	-7	Cardinals	44.5	7	1	2002	33.4166667	0	OWN	0.4342140998	0.9723193906	-0.24053527	0.2853747724	0.9614896064	0.4181152417	0.5818847583	1
418	0	1	WAS	ARI	39	1	3	26.0833333	11.0833333	1	10	-3	10	13	0	0	1	0	(11:05) S.Matthews pass to R.Gardner ran ob at ARZ 10 for 29 yards.	0	0	0			0	0		0	09/08/2002	at Redskins	-7	Cardinals	44.5	7	1	2002	33.9166667	0	OPP	0.4333075437	0.9707868425	-0.254962732	0.566568511	0.959685558	0.3763767592	0.6236232408	1
419	0	1	WAS	ARI	10	1	3	25.6333333	10.6333333	1	10	-3	10	13	0	1	0	0	(10:38) S.Davis left guard to ARZ 3 for 7 yards (R.McKinnon; B.Tanner).	0	0	0			0	0		0	09/08/2002	at Redskins	-7	Cardinals	44.5	7	1	2002	34.3666667	0	OPP	0.4124514762	0.9694832448	-0.284644325	0.6090659679	0.9589127301	0.3143861463	0.6856138537	1
420	0	1	WAS	ARI	3	1	3	24.9166667	9.91666667	2	3	-3	10	13	0	1	0	0	(9:55) S.Davis left end for 3 yards TOUCHDOWN.	0	0	0			0	0		0	09/08/2002	at Redskins	-7	Cardinals	44.5	7	1	2002	35.0833333	0	OPP	0.3998656329	0.9698289262	-0.317924013	0.5617048682	0.9597197847	0.3018750834	0.6981249166	1
421	0	1	WAS	ARI	3	1	3	24.9166667	9.91666667	-1	-1	-3	10	13	0	1	0	0	B.Conway extra point is GOOD Center-E.Albright Holder-B.Barker.	0	0	0			0	0		0	09/08/2002	at Redskins	-7	Cardinals	44.5	7	1	2002	35.0833333	0	OPP	0.4131630889	0.9764862494	-0.447866192	0.9789163694	0.9689813441	0.3603309802	0.6396690198	1
422	0	1	WAS	ARI	3	1	3	24.9166667	9.91666667	-1	-1	4	17	13	1	0	0	0	B.Conway kicks 45 yards from WAS 30 to ARZ 25. T.Burke to ARZ 40 for 15 yards (K.Mitchell).	0	0	0			1	0		0	09/08/2002	at Redskins	-7	Cardinals	44.5	7	1	2002	35.0833333	0	OPP	0.400833036	0.9706566074	-0.181803794	0.9834929783	0.9653741996	0.153886408	0.846113592	1
423	0	1	WAS	ARI	40	0	3	24.7333333	9.73333333	1	10	4	13	17	0	0	1	0	(9:44) J.Plummer pass to D.Boston to WAS 26 for 34 yards (J.Trotter).	0	0	0			0	0		0	09/08/2002	at Redskins	-7	Cardinals	44.5	7	1	2002	35.2666667	0	OPP	0.4019654989	0.9578770712	0.0586083737	-0.759878584	0.9452340012	0.2449988094	0.7550011906	1
424	0	1	WAS	ARI	74	0	3	24.0166667	9.01666667	1	10	4	13	17	0	0	1	0	(9:01) J.Plummer pass incomplete to D.Boston (F.Smoot).	0	0	0			0	0		0	09/08/2002	at Redskins	-7	Cardinals	44.5	7	1	2002	35.9833333	0	OWN	0.4317039341	0.9545854423	0.1127263707	-0.78059675	0.9388126267	0.313162009	0.686837991	1
425	0	1	WAS	ARI	74	0	3	23.9166667	8.91666667	2	10	4	13	17	0	1	0	0	(8:55) F.Sanders left end pushed ob at WAS 21 for 5 yards (J.Armstead).	0	0	0			0	0		0	09/08/2002	at Redskins	-7	Cardinals	44.5	7	1	2002	36.0833333	0	OWN	0.4269096008	0.9514926239	0.1502317989	-0.908497491	0.9344714862	0.2951491762	0.7048508238	1
426	0	1	WAS	ARI	79	0	3	23.4333333	8.43333333	3	5	4	13	17	0	0	1	0	(8:26) J.Plummer pass incomplete to D.Boston (D.Green).	0	0	0			0	0		0	09/08/2002	at Redskins	-7	Cardinals	44.5	7	1	2002	36.5666667	0	OWN	0.424291746	0.9512132774	0.1474316925	-0.938537179	0.9338434878	0.296476334	0.703523666	1
427	0	1	WAS	ARI	79	0	3	23.4333333	8.43333333	4	5	4	13	17	0	1	0	0	(8:26) B.Gramatica 39 yard field goal is GOOD Center-N.Hodel Holder-S.Player.	0	0	0			0	0		0	09/08/2002	at Redskins	-7	Cardinals	44.5	7	1	2002	36.5666667	0	OWN	0.4190482931	0.948419993	0.1832253626	-0.975724487	0.9299106493	0.2677580226	0.7322419774	1
428	0	1	WAS	ARI	79	0	3	23.4333333	8.43333333	-1	-1	1	16	17	1	0	0	0	B.Gramatica kicks 58 yards from ARZ 30 to WAS 12. D.Thompson to WAS 30 for 18 yards (M.Stone).	0	0	0			1	0		0	09/08/2002	at Redskins	-7	Cardinals	44.5	7	1	2002	36.5666667	0	OWN	0.4462075812	0.9685108415	-0.187662599	0.4118377881	0.9559050264	0.4028695907	0.5971304093	1
429	0	1	WAS	ARI	70	1	3	23.1166667	8.11666667	1	10	1	17	16	0	1	0	0	(8:07) S.Davis up the middle to WAS 31 for 1 yard (T.Burke).	0	0	0			0	0		0	09/08/2002	at Redskins	-7	Cardinals	44.5	7	1	2002	36.8833333	0	OWN	0.4620385031	0.9550918805	-0.009004711	0.6128294171	0.939132378	0.2807959531	0.7192040469	1
430	0	1	WAS	ARI	69	1	3	22.5166667	7.51666667	2	9	1	17	16	0	0	1	0	(7:31) S.Matthews pass to R.Gardner to WAS 45 for 14 yards (D.Starks).	0	0	0			0	0		0	09/08/2002	at Redskins	-7	Cardinals	44.5	7	1	2002	37.4833333	0	OWN	0.4579921082	0.9505416605	0.0241046815	0.2976611254	0.9327441745	0.2909930693	0.7090069307	1
431	0	1	WAS	ARI	55	1	3	21.8833333	6.88333333	1	10	1	17	16	0	1	0	0	(6:53) S.Davis left end pushed ob at ARZ 43 for 12 yards (K.Vanden Bosch).	0	0	0			0	0		0	09/08/2002	at Redskins	-7	Cardinals	44.5	7	1	2002	38.1166667	0	OWN	0.4556144902	0.9491866694	-0.011895838	0.6453730134	0.9316294835	0.2508702079	0.7491297921	1
432	0	1	WAS	ARI	43	1	3	21.5833333	6.58333333	1	10	1	17	16	0	0	1	0	(6:35) S.Matthews pass to R.Gardner for 43 yards TOUCHDOWN.	0	0	0			0	0		0	09/08/2002	at Redskins	-7	Cardinals	44.5	7	1	2002	38.4166667	0	OPP	0.4477010198	0.947673257	-0.023585245	0.6620882034	0.9302600397	0.2278547771	0.7721452229	1
433	0	1	WAS	ARI	43	1	3	21.5833333	6.58333333	-1	-1	1	17	16	0	1	0	0	B.Conway extra point is GOOD Center-E.Albright Holder-B.Barker.	0	0	0			0	0		0	09/08/2002	at Redskins	-7	Cardinals	44.5	7	1	2002	38.4166667	0	OPP	0.4508535778	0.9623957201	-0.210282706	0.9813181969	0.9507208689	0.3002204425	0.6997795575	1
434	0	1	WAS	ARI	43	1	3	21.5833333	6.58333333	-1	-1	8	24	16	1	0	0	0	B.Conway kicks 39 yards from WAS 30 to ARZ 31. M.Young to ARZ 43 for 12 yards (L.Marshall).	0	0	0			1	0		0	09/08/2002	at Redskins	-7	Cardinals	44.5	7	1	2002	38.4166667	+7	OPP	0.4390010654	0.9531554829	0.0845111814	0.9853772953	0.9450494855	0.0987370975	0.9012629025	1
435	0	1	WAS	ARI	43	0	3	21.3833333	6.38333333	1	10	8	16	24	0	1	0	0	(6:23) T.Jones left tackle to ARZ 45 for 2 yards (J.Trotter).	0	0	0			0	0		0	09/08/2002	at Redskins	-7	Cardinals	44.5	7	1	2002	38.6166667	+7	OPP	0.4112789569	0.9330906571	0.2717701804	-0.697922708	0.9165829354	0.1170543213	0.8829456787	1
436	0	1	WAS	ARI	45	0	3	20.8	5.8	2	8	8	16	24	0	0	1	0	(5:48) J.Plummer pass to J.Makovicka to 50 for 5 yards (J.Armstead).	0	0	0			0	0		0	09/08/2002	at Redskins	-7	Cardinals	44.5	7	1	2002	39.2	+7	OPP	0.4086533724	0.9279269474	0.2959169116	-0.840371093	0.9097134747	0.1128832989	0.8871167011	1
437	0	1	WAS	ARI	50	0	3	20.2333333	5.23333333	3	3	8	16	24	0	1	0	0	(5:14) (Shotgun) T.Jones right guard to WAS 44 for 6 yards (D.Terrell).	0	0	0			0	0		0	09/08/2002	at Redskins	-7	Cardinals	44.5	7	1	2002	39.7666667	+7	OPP	0.406334628	0.9269115221	0.2943419967	-0.891157701	0.9080584657	0.1146762972	0.8853237028	1
438	0	1	WAS	ARI	56	0	3	19.55	4.55	1	10	8	16	24	0	1	0	0	(4:33) T.Jones up the middle to WAS 42 for 2 yards (R.Wynn).	0	0	0			0	0		0	09/08/2002	at Redskins	-7	Cardinals	44.5	7	1	2002	40.45	+7	OWN	0.429029717	0.9195806862	0.3103433358	-0.691657464	0.8975769927	0.12630024	0.87369976	1
439	0	1	WAS	ARI	58	0	3	18.9333333	3.93333333	2	8	8	16	24	0	1	0	0	(3:56) T.Jones left tackle to WAS 31 for 11 yards (C.Bailey; D.Terrell).	0	0	0			0	0		0	09/08/2002	at Redskins	-7	Cardinals	44.5	7	1	2002	41.0666667	+7	OWN	0.4265874156	0.9131345997	0.3342854879	-0.836573648	0.8888484575	0.1223393936	0.8776606064	1
440	0	1	WAS	ARI	69	0	3	18.2	3.2	1	10	8	16	24	0	1	0	0	(3:12) J.Plummer up the middle to WAS 27 for 4 yards (J.Armstead). Powell shaken up.	0	0	0			0	0		0	09/08/2002	at Redskins	-7	Cardinals	44.5	7	1	2002	41.8	+7	OWN	0.4445189304	0.9079755181	0.3421044021	-0.690446696	0.8806348514	0.1400480826	0.8599519174	1
441	0	1	WAS	ARI	73	0	3	17.8166667	2.81666667	2	6	8	16	24	0	1	0	0	(2:49) T.Jones left end to WAS 24 for 3 yards (F.Smoot; J.Trotter).	0	0	0			0	0		0	09/08/2002	at Redskins	-7	Cardinals	44.5	7	1	2002	42.1833333	+7	OWN	0.4414246439	0.9065797925	0.3465331548	-0.803741743	0.8784295464	0.1439134808	0.8560865192	1
442	0	1	WAS	ARI	76	0	3	17.05	2.05	3	3	8	16	24	0	1	0	1	(2:03) PENALTY on ARZ-D.Boston False Start 5 yards enforced at WAS 24 - No Play.	0	5	0	FALSE START	0.024301367	0	0		0	09/08/2002	at Redskins	-7	Cardinals	44.5	7	1	2002	42.95	+7	OWN	0.4397429411	0.8995974459	0.3635871024	-0.888148962	0.868688501	0.13986412	0.86013588	1
443	0	1	WAS	ARI	71	0	3	16.6	1.6	3	8	8	16	24	0	0	1	0	(1:36) (Shotgun) J.Plummer pass to T.Jones to WAS 34 for -5 yards (B.Smith).	0	0	0			0	0		0	09/08/2002	at Redskins	-7	Cardinals	44.5	7	1	2002	43.4	+7	OWN	0.4409394094	0.8845176818	0.4081841732	-0.930403465	0.8486766276	0.1196808317	0.8803191683	1
444	0	1	WAS	ARI	66	0	3	15.9833333	0.98333333	4	13	8	16	24	0	1	0	0	(:59) B.Gramatica 52 yard field goal is No Good Wide Right Center-N.Hodel Holder-S.Player.	0	0	0			1	0		0	09/08/2002	at Redskins	-7	Cardinals	44.5	7	1	2002	44.0166667	+7	OWN	0.4376628074	0.8578163664	0.4814947464	-0.983023793	0.813074879	0.0855245278	0.9144754722	1
445	0	1	WAS	ARI	58	1	3	15.8333333	0.83333333	1	10	8	24	16	0	1	0	0	(:50) S.Davis left end pushed ob at WAS 46 for 4 yards (J.Lucas).	0	0	0			0	0		0	09/08/2002	at Redskins	-7	Cardinals	44.5	7	1	2002	44.1666667	+7	OWN	0.4700093424	0.8848819851	0.3565052132	0.7647953862	0.8565577455	0.0479669009	0.9520330991	1
446	0	1	WAS	ARI	54	1	3	15.3833333	0.38333333	2	6	8	24	16	0	0	1	0	(:23) S.Matthews pass incomplete to S.Davis (M.Bell).	0	0	0			0	0		0	09/08/2002	at Redskins	-7	Cardinals	44.5	7	1	2002	44.6166667	+7	OWN	0.4612819324	0.8824654318	0.3524899329	0.6435110477	0.8540742997	0.0443990166	0.9556009834	1
447	0	1	WAS	ARI	54	1	3	15.25	0.25	3	6	8	24	16	0	0	1	0	(:15) (Shotgun) S.Matthews pass to D.Thompson ran ob at ARZ 40 for 14 yards.	0	0	0			0	0		0	09/08/2002	at Redskins	-7	Cardinals	44.5	7	1	2002	44.75	+7	OWN	0.4567742765	0.8743698594	0.3858454335	0.2847674287	0.843676521	0.0446642421	0.9553357579	1
448	0	1	WAS	ARI	40	1	4	15	15	1	10	8	24	16	0	1	0	0	(15:00) S.Davis right end to ARZ 37 for 3 yards (K.Vanden Bosch).	0	0	0			0	0		0	09/08/2002	at Redskins	-7	Cardinals	44.5	7	1	2002	45	+7	OPP	0.4451907307	0.9080492062	0.3066243643	0.6528012354	0.8895769263	0.0443786016	0.9556213984	1
449	0	1	WAS	ARI	37	1	4	14.4333333	14.4333333	2	7	8	24	16	0	0	1	0	(14:26) S.Matthews pass to D.Thompson to ARZ 37 for no gain (J.Lucas).	0	0	0			0	0		0	09/08/2002	at Redskins	-7	Cardinals	44.5	7	1	2002	45.5666667	+7	OPP	0.4381017303	0.9031428888	0.3146538934	0.449178331	0.8838019017	0.0419790467	0.9580209533	1
450	0	1	WAS	ARI	37	1	4	13.8333333	13.8333333	3	7	8	24	16	0	0	1	0	(13:50) (Shotgun) S.Matthews pass to Z.Flemister to ARZ 18 for 19 yards (D.Barrett).	0	0	0			0	0		0	09/08/2002	at Redskins	-7	Cardinals	44.5	7	1	2002	46.1666667	+7	OPP	0.4353675163	0.8915402135	0.3546060865	0.0218434704	0.8692433053	0.0420434589	0.9579565411	1
451	0	1	WAS	ARI	18	1	4	13.0666667	13.0666667	1	10	8	24	16	0	1	0	0	(13:04) S.Davis left end to ARZ 17 for 1 yard (M.Bell).	0	0	0			0	0		0	09/08/2002	at Redskins	-7	Cardinals	44.5	7	1	2002	46.9333333	+7	OPP	0.4360748204	0.8889781195	0.3043206209	0.6971440142	0.8680127497	0.0278164142	0.9721835858	1
452	0	1	WAS	ARI	17	1	4	12.35	12.35	2	9	8	24	16	0	0	1	0	(12:21) (Shotgun) S.Matthews pass to D.Thompson for 17 yards TOUCHDOWN.	0	0	0			0	0		0	09/08/2002	at Redskins	-7	Cardinals	44.5	7	1	2002	47.65	+7	OPP	0.4323832177	0.8767563833	0.3354727352	0.4281245848	0.8529806313	0.0249572589	0.9750427411	1
453	0	1	WAS	ARI	17	1	4	12.35	12.35	-1	-1	8	24	16	0	1	0	0	B.Conway extra point is GOOD Center-E.Albright Holder-B.Barker.	0	0	0			0	0		0	09/08/2002	at Redskins	-7	Cardinals	44.5	7	1	2002	47.65	+7	OPP	0.4413868571	0.9136062397	0.1320943381	0.9841104965	0.8986123856	0.050794853	0.949205147	1
454	0	1	WAS	ARI	17	1	4	12.35	12.35	-1	-1	15	31	16	1	0	0	0	D.Wuerffel kicks 41 yards from WAS 30 to ARZ 29. M.Shipp pushed ob at WAS 42 for 29 yards (D.Wuerffel).	0	0	0			1	0		0	09/08/2002	at Redskins	-7	Cardinals	44.5	7	1	2002	47.65	+7	OPP	0.4294103763	0.893030802	0.4061993897	0.9875667037	0.8872904948	0.0076795661	0.9923204339	1
455	0	1	WAS	ARI	58	0	4	12.0166667	12.0166667	1	10	15	16	31	0	0	1	0	(12:01) J.Plummer pass to D.Boston to WAS 34 for 8 yards (F.Smoot).	0	0	0			0	0		0	09/08/2002	at Redskins	-7	Cardinals	44.5	7	1	2002	47.9833333	+7	OWN	0.4342210565	0.8468061536	0.5920957893	-0.695155037	0.8224448372	0.0128062721	0.9871937279	1
456	0	1	WAS	ARI	66	0	4	11.4666667	11.4666667	2	2	15	16	31	0	1	0	0	(11:28) T.Jones up the middle to WAS 29 for 5 yards (J.Trotter).	0	0	0			0	0		0	09/08/2002	at Redskins	-7	Cardinals	44.5	7	1	2002	48.5333333	+7	OWN	0.4322675938	0.8534572359	0.57245856	-0.720575209	0.8295394324	0.0154274636	0.9845725364	1
457	0	1	WAS	ARI	71	0	4	10.8666667	10.8666667	1	10	15	16	31	0	0	1	0	(10:52) J.Plummer pass to D.Boston for 29 yards TOUCHDOWN.	0	0	0			0	0		0	09/08/2002	at Redskins	-7	Cardinals	44.5	7	1	2002	49.1333333	+7	OWN	0.4488258096	0.8289217931	0.6129940502	-0.696050862	0.7984447808	0.0130701456	0.9869298544	1
458	0	1	WAS	ARI	71	0	4	10.8666667	10.8666667	-1	-1	15	16	31	0	1	0	0	B.Gramatica extra point is GOOD Center-N.Hodel Holder-S.Player.	0	0	0			0	0		0	09/08/2002	at Redskins	-7	Cardinals	44.5	7	1	2002	49.1333333	+7	OWN	0.4519743776	0.8749098721	0.4806476562	0.5888230471	0.8546667882	0.0154914277	0.9845085723	1
459	0	1	WAS	ARI	71	0	4	10.8666667	10.8666667	-1	-1	8	23	31	1	0	0	0	B.Gramatica kicks 51 yards from ARZ 30 to WAS 19. R.Cartwright to WAS 20 for 1 yard (R.Hill).	0	0	0			1	0		0	09/08/2002	at Redskins	-7	Cardinals	44.5	7	1	2002	49.1333333	+7	OWN	0.4636549565	0.8987844926	0.221892567	0.5022809215	0.8690383909	0.1081203563	0.8918796437	1
460	0	1	WAS	ARI	80	1	4	10.6166667	10.6166667	1	10	8	31	23	0	1	0	0	(10:37) S.Davis up the middle to WAS 25 for 5 yards (C.Dishman; R.Thompson).	0	0	0			0	0		0	09/08/2002	at Redskins	-7	Cardinals	44.5	7	1	2002	49.3833333	+7	OWN	0.492026342	0.8585208183	0.4047616186	0.659510133	0.8203774166	0.0528941245	0.9471058755	1
461	0	1	WAS	ARI	75	1	4	10.05	10.05	2	5	8	31	23	0	1	0	0	(10:03) S.Davis left guard to WAS 29 for 4 yards (R.Davis).	0	0	0			0	0		0	09/08/2002	at Redskins	-7	Cardinals	44.5	7	1	2002	49.95	+7	OWN	0.4826365586	0.8567055246	0.3922410817	0.5413913525	0.8189594933	0.0490061877	0.9509938123	1
462	0	1	WAS	ARI	71	1	4	9.33333333	9.33333333	3	1	8	31	23	0	1	0	1	(9:20) S.Davis right end to WAS 30 for 1 yard (K.Lassiter; R.Thompson). PENALTY on WAS-J.Jansen Offensive Holding 10 yards enforced at WAS 29 - No Play.	0	10	1	OFFENSIVE HOLDING	0.014163733	0	0		0	09/08/2002	at Redskins	-7	Cardinals	44.5	7	1	2002	50.66666667	+7	OWN	0.4750753195	0.8499544916	0.3914372236	0.3522430926	0.8109259251	0.0456803439	0.9543196561	1
463	0	1	WAS	ARI	81	1	4	8.95	8.95	3	11	8	31	23	0	0	1	0	(8:57) (Shotgun) S.Matthews pass to K.Watson to WAS 26 for 7 yards (L.Woods).	0	0	0			0	0		0	09/08/2002	at Redskins	-7	Cardinals	44.5	7	1	2002	51.05	+7	OWN	0.4899992611	0.8124031383	0.4911627002	-0.175735085	0.7595489864	0.0496934435	0.9503065565	1
464	0	1	WAS	ARI	74	1	4	8.28333333	8.28333333	4	4	8	31	23	1	0	0	0	(8:17) B.Barker punts 57 yards to ARZ 17 Center-E.Albright. A.Jackson to ARZ 22 for 5 yards (B.Johnson; E.Albright).	0	0	0			1	0		0	09/08/2002	at Redskins	-7	Cardinals	44.5	7	1	2002	51.71666667	+7	OWN	0.478268484	0.8152308113	0.4623540011	-0.245582608	0.7649434169	0.0450424829	0.9549575171	1
465	0	1	WAS	ARI	22	0	4	7.98333333	7.98333333	1	10	8	23	31	0	1	0	0	(7:59) J.Plummer right end ran ob at ARZ 22 for no gain.	0	0	0			0	0		0	09/08/2002	at Redskins	-7	Cardinals	44.5	7	1	2002	52.01666667	+7	OPP	0.4347189878	0.8175900595	0.3717302632	-0.680632043	0.7686661638	0.0428155099	0.9571844901	1
466	0	1	WAS	ARI	22	0	4	7.46666667	7.46666667	2	10	8	23	31	0	0	1	0	(7:28) J.Plummer pass to D.Boston pushed ob at ARZ 41 for 19 yards (D.Terrell).	0	0	0			0	0		0	09/08/2002	at Redskins	-7	Cardinals	44.5	7	1	2002	52.53333333	+7	OPP	0.4316359773	0.7984030841	0.4089012276	-0.860119293	0.7437160967	0.0358456496	0.9641543504	1
467	0	1	WAS	ARI	41	0	4	6.95	6.95	1	10	8	23	31	0	0	1	0	(6:57) J.Plummer pass incomplete to M.Jenkins.	0	0	0			0	0		0	09/08/2002	at Redskins	-7	Cardinals	44.5	7	1	2002	53.05	+7	OPP	0.4534065848	0.7987813184	0.4049433544	-0.688946721	0.7399376904	0.0538238275	0.9461761725	1
468	0	1	WAS	ARI	41	0	4	6.85	6.85	2	10	8	23	31	0	0	1	0	(6:51) J.Plummer pass to D.Boston to WAS 46 for 13 yards (F.Smoot).	0	0	0			0	0		0	09/08/2002	at Redskins	-7	Cardinals	44.5	7	1	2002	53.15	+7	OPP	0.4487248434	0.7862383556	0.4363535652	-0.866261841	0.7234989651	0.0476795513	0.9523204487	1
469	0	1	WAS	ARI	54	0	4	6.21666667	6.21666667	1	10	8	23	31	0	0	1	0	(6:13) J.Plummer pass incomplete to D.Boston.	0	0	0			0	0		0	09/08/2002	at Redskins	-7	Cardinals	44.5	7	1	2002	53.78333333	+7	OWN	0.4660713642	0.7844136887	0.4273684306	-0.694257207	0.7178741698	0.0636034532	0.9363965468	1
470	0	1	WAS	ARI	54	0	4	6.06666667	6.06666667	2	10	8	23	31	0	0	1	0	(6:04) (Shotgun) J.Plummer pass incomplete to B.Gilmore (F.Smoot).	0	0	0			0	0		0	09/08/2002	at Redskins	-7	Cardinals	44.5	7	1	2002	53.93333333	+7	OWN	0.4616545662	0.7700371331	0.4585910799	-0.868531596	0.6988765564	0.0562223651	0.9437776349	1
471	0	1	WAS	ARI	54	0	4	5.98333333	5.98333333	3	10	8	23	31	0	0	1	0	(5:59) (Shotgun) J.Plummer pass incomplete to T.Jones.	0	0	0			0	0		0	09/08/2002	at Redskins	-7	Cardinals	44.5	7	1	2002	54.01666667	+7	OWN	0.4569511748	0.7563151788	0.4880276386	-0.946740204	0.6808114226	0.0469630231	0.9530369769	1
472	0	1	WAS	ARI	54	0	4	5.85	5.85	4	10	8	23	31	1	0	0	0	(5:51) S.Player punts 46 yards to end zone Center-N.Hodel Touchback.	0	0	0			1	0		0	09/08/2002	at Redskins	-7	Cardinals	44.5	7	1	2002	54.15	+7	OWN	0.4524208608	0.7407273409	0.5168950738	-0.978905596	0.6603297346	0.0376277223	0.9623722777	1
473	0	1	WAS	ARI	80	1	4	5.65	5.65	1	10	8	31	23	0	1	0	0	(5:39) S.Davis left guard to WAS 29 for 9 yards (R.Thompson).	0	0	0			0	0		0	09/08/2002	at Redskins	-7	Cardinals	44.5	7	1	2002	54.35	+7	OWN	0.5106092703	0.7740937361	0.4598937758	0.712675072	0.7087830992	0.0310958196	0.9689041804	1
474	0	1	WAS	ARI	71	1	4	5.11666667	5.11666667	2	1	8	31	23	0	1	0	0	(5:07) S.Davis right tackle to WAS 29 for no gain (R.Davis).	0	0	0			0	0		0	09/08/2002	at Redskins	-7	Cardinals	44.5	7	1	2002	54.88333333	+7	OWN	0.4960527245	0.7880090013	0.408902819	0.7293975361	0.7294931431	0.0284059641	0.9715940359	1
475	0	1	WAS	ARI	71	1	4	4.38333333	4.38333333	3	1	8	31	23	0	1	0	0	(4:23) S.Matthews up the middle to WAS 31 for 2 yards (M.Bell). QB sneak.	0	0	0			0	0		0	09/08/2002	at Redskins	-7	Cardinals	44.5	7	1	2002	55.61666667	+7	OWN	0.4940051163	0.7614356319	0.4471358275	0.4368387762	0.6949197083	0.0241893098	0.9758106902	1
476	0	1	WAS	ARI	69	1	4	3.76666667	3.76666667	1	10	8	31	23	0	1	0	1	(3:46) S.Davis left end to WAS 29 for -2 yards (R.Thompson). PENALTY on WAS-C.Samuels Offensive Holding 10 yards enforced at WAS 31 - No Play.	0	10	1	OFFENSIVE HOLDING	0.009738334	0	0		0	09/08/2002	at Redskins	-7	Cardinals	44.5	7	1	2002	56.23333333	+7	OWN	0.5098142748	0.7321554048	0.4687195249	0.7406667192	0.6566144154	0.018322813	0.981677187	1
477	0	1	WAS	ARI	79	1	4	3.55	3.55	1	20	8	31	23	0	1	0	0	(3:33) K.Watson left tackle to WAS 26 for 5 yards (R.Fredrickson).	0	0	0			0	0		0	09/08/2002	at Redskins	-7	Cardinals	44.5	7	1	2002	56.45	+7	OWN	0.5234647546	0.6751010441	0.5582220764	0.3825098816	0.5793133096	0.0159671513	0.9840328487	1
478	0	1	WAS	ARI	74	1	4	3.43333333	3.43333333	2	15	8	31	23	0	0	1	0	(3:26) (Shotgun) S.Matthews pass incomplete to K.Watson.	0	0	0			0	0		0	09/08/2002	at Redskins	-7	Cardinals	44.5	7	1	2002	56.56666667	+7	OWN	0.5128112797	0.6839508205	0.5435742708	0.2051016109	0.5927297171	0.0156700275	0.9843299725	1
479	0	1	WAS	ARI	74	1	4	3.35	3.35	3	15	8	31	23	0	0	1	0	(3:21) (Shotgun) S.Matthews pass to K.Watson to WAS 37 for 11 yards (R.Fredrickson).	0	0	0			0	0		0	09/08/2002	at Redskins	-7	Cardinals	44.5	7	1	2002	56.65	+7	OWN	0.5084045122	0.6660611885	0.5697532151	-0.258258608	0.5699087136	0.0155338356	0.9844661644	1
480	0	1	WAS	ARI	63	1	4	3.2	3.2	4	4	8	31	23	1	0	0	0	(3:12) B.Barker punts 63 yards to end zone Center-E.Albright Touchback.	0	0	0			1	0		0	09/08/2002	at Redskins	-7	Cardinals	44.5	7	1	2002	56.8	+7	OWN	0.4896922784	0.7062156537	0.504456282	-0.125830105	0.6255571422	0.0154402367	0.9845597633	1
481	0	1	WAS	ARI	20	0	4	2.88333333	2.88333333	1	10	8	23	31	0	0	1	0	(2:53) J.Plummer pass incomplete to F.Jones.	0	0	0			0	0		0	09/08/2002	at Redskins	-7	Cardinals	44.5	7	1	2002	57.11666667	+7	OPP	0.4536474569	0.7091387796	0.4280157677	-0.618815495	0.627648641	0.0184623117	0.9815376883	1
482	0	1	WAS	ARI	20	0	4	2.8	2.8	2	10	8	23	31	0	0	1	0	(2:48) (Shotgun) J.Plummer pass incomplete to D.Boston (J.Trotter).	0	0	0			0	0		0	09/08/2002	at Redskins	-7	Cardinals	44.5	7	1	2002	57.2	+7	OPP	0.4489004856	0.6924144644	0.4584975524	-0.832239157	0.6063006313	0.0156325776	0.9843674224	1
483	0	1	WAS	ARI	20	0	4	2.63333333	2.63333333	3	10	8	23	31	0	0	1	0	(2:38) (Shotgun) J.Plummer pass incomplete.	0	0	0			0	0		0	09/08/2002	at Redskins	-7	Cardinals	44.5	7	1	2002	57.36666667	+7	OPP	0.4444623221	0.6725545712	0.488804263	-0.93101855	0.5810126678	0.0119601926	0.9880398074	1
484	0	1	WAS	ARI	20	0	4	2.43333333	2.43333333	4	10	8	23	31	1	0	0	0	(2:26) S.Player punts 51 yards to WAS 29 Center-N.Hodel. J.Green pushed ob at WAS 37 for 8 yards (N.Hodel).	0	0	0			1	0		0	09/08/2002	at Redskins	-7	Cardinals	44.5	7	1	2002	57.56666667	+7	OPP	0.4401365656	0.650681968	0.5183084535	-0.97247161	0.5532797039	0.0086186647	0.9913813353	1
485	0	1	WAS	ARI	63	1	4	2.25	2.25	1	10	8	31	23	0	1	0	0	(2:15) S.Davis right guard to WAS 38 for 1 yard (R.Davis).	0	0	0			0	0		0	09/08/2002	at Redskins	-7	Cardinals	44.5	7	1	2002	57.75	+7	OWN	0.511189331	0.6936958106	0.4786645918	0.7591680566	0.608488436	0.0117080442	0.9882919558	1
486	0	1	WAS	ARI	62	1	4	2.15	2.15	2	9	8	31	23	0	1	0	0	(2:09) S.Davis up the middle to WAS 38 for no gain (D.Barrett).	0	0	0			0	0		0	09/08/2002	at Redskins	-7	Cardinals	44.5	7	1	2002	57.85	+7	OWN	0.5055300868	0.6812909525	0.4986702288	0.5209385751	0.593125104	0.0103723874	0.9896276126	1
487	0	1	WAS	ARI	62	1	4	2	2	3	9	8	31	23	0	0	1	0	(2:00) (Shotgun) S.Matthews pass to K.Watson to WAS 42 for 4 yards (J.Lucas; R.Fredrickson).	0	0	0			0	0		0	09/08/2002	at Redskins	-7	Cardinals	44.5	7	1	2002	58	+7	OWN	0.5013286752	0.6613426976	0.5272926702	0.1062810774	0.5678404433	0.0096488031	0.9903511969	1
488	0	1	WAS	ARI	58	1	4	1.3	1.3	4	5	8	31	23	1	0	0	0	(1:18) B.Barker punts 50 yards to ARZ 8 Center-E.Albright. A.Jackson to ARZ 19 for 11 yards (Z.Flemister).	0	0	0			1	0		0	09/08/2002	at Redskins	-7	Cardinals	44.5	7	1	2002	58.7	+7	OWN	0.4938843992	0.6476381775	0.5264421475	-0.131015815	0.5520495319	0.0081125162	0.9918874838	1
489	0	1	WAS	ARI	19	0	4	1.06666667	1.06666667	1	10	8	23	31	0	0	1	0	(1:04) (Shotgun) J.Plummer pass intended for F.Sanders INTERCEPTED by C.Bailey at ARZ 27. C.Bailey to ARZ 25 for 2 yards (P.Kendall). Play Challenged by Review Assistant and Upheld.	1	0	0			1	0		0	09/08/2002	at Redskins	-7	Cardinals	44.5	7	1	2002	58.93333333	+7	OPP	0.4600774638	0.6592023115	0.4470162147	-0.594334263	0.5636073334	0.0117531218	0.9882468782	1
490	0	1	WAS	ARI	25	1	4	0.93333333	0.93333333	1	10	8	31	23	0	1	0	0	(:56) S.Matthews kneels to ARZ 25 for no gain.	0	0	0			0	0		0	09/08/2002	at Redskins	-7	Cardinals	44.5	7	1	2002	59.06666667	+7	OPP	0.4889574655	0.6574766348	0.4536056867	0.7983801595	0.5742376211	0.0032612791	0.9967387209	1
491	0	1	WAS	ARI	25	1	4	0.53333333	0.53333333	2	10	8	31	23	0	1	0	0	(:32) S.Matthews kneels to ARZ 26 for -1 yards.	0	0	0			0	0	54	1	09/08/2002	at Redskins	-7	Cardinals	44.5	7	1	2002	59.46666667	+7	OPP	0.4856188449	0.6285921135	0.4865260273	0.5568475466	0.5384181005	0.0023687043	0.9976312957	1
492	0	1	TEN	PHI	25	1	1	0	0	-1	-1	0	0	0	1	0	0	0	J.Nedney kicks 58 yards from TEN 30 to PHI 12. B.Mitchell to PHI 33 for 21 yards (T.Williams).	0	0	0			1	0		0	09/08/2002	at Titans	-1	Eagles	37	1	1	2002	60	0	OPP	0.4835333295	0.9937654841	-0.258149613	0.9808656755	0.9926211981	0.4723388399	0.5276611601	1
493	0	1	TEN	PHI	33	0	1	60	15	1	10	0	0	0	0	1	0	0	(15:00) D.McNabb sacked at PHI 30 for -3 yards (H.Ford; K.Carter).	0	0	0			0	0		0	09/08/2002	at Titans	-1	Eagles	37	1	1	2002	0	0	OPP	0.401470672	0.998131192	-0.260992145	-0.867349527	0.997841797	0.5237432219	0.4762567781	0
494	0	1	TEN	PHI	30	0	1	59.4333333	14.4333333	2	13	0	0	0	0	0	1	0	(14:26) D.McNabb pass to D.Levens to PHI 46 for 16 yards (L.Schulters).	0	0	0			0	0		0	09/08/2002	at Titans	-1	Eagles	37	1	1	2002	0.5666667	0	OPP	0.398106528	0.9977706764	-0.192436269	-0.959472521	0.9974063892	0.4817600746	0.5182399254	1
495	0	1	TEN	PHI	46	0	1	58.7833333	13.7833333	1	10	0	0	0	0	1	0	0	(13:47) D.Levens up the middle to PHI 46 for no gain (R.Godfrey K.Carter).	0	0	0			0	0		0	09/08/2002	at Titans	-1	Eagles	37	1	1	2002	1.2166667	0	OPP	0.4168522656	0.997878279	-0.229295281	-0.867444761	0.9974995306	0.5507254048	0.4492745952	0
496	0	1	TEN	PHI	46	0	1	58.2166667	13.2166667	2	10	0	0	0	0	1	0	0	(13:13) D.Staley up the middle to PHI 49 for 3 yards (R.Smith).	0	0	0			0	0		0	09/08/2002	at Titans	-1	Eagles	37	1	1	2002	1.7833333	0	OPP	0.4139187349	0.9976180905	-0.186685397	-0.945247685	0.9971751688	0.5253834943	0.4746165057	0
497	0	1	TEN	PHI	49	0	1	57.7333333	12.7333333	3	7	0	0	0	0	0	1	0	(12:44) D.McNabb pass incomplete to C.Lewis.	0	0	0			0	0		0	09/08/2002	at Titans	-1	Eagles	37	1	1	2002	2.2666667	0	OPP	0.4110118113	0.9975051053	-0.171543164	-0.970153701	0.9970272793	0.5101194715	0.4898805285	0
498	0	1	TEN	PHI	49	0	1	57.65	12.65	4	7	0	0	0	1	0	0	0	(12:39) (Punt formation) S.Landeta punts 51 yards to end zone Center-M.Bartrum Touchback.	0	0	0			1	0		0	09/08/2002	at Titans	-1	Eagles	37	1	1	2002	2.35	0	OPP	0.4060457607	0.9973358045	-0.134493947	-0.988287754	0.9968154093	0.4728104586	0.5271895414	1
499	0	1	TEN	PHI	80	1	1	57.4833333	12.4833333	1	10	0	0	0	0	0	1	0	(12:29) S.McNair pass to D.Mason to TEN 40 for 20 yards (B.Dawkins).	0	0	0			0	0		0	09/08/2002	at Titans	-1	Eagles	37	1	1	2002	2.5166667	0	OWN	0.4728095175	0.9975861249	-0.170708649	0.4015662358	0.9971641811	0.4870223485	0.5129776515	1
500	0	1	TEN	PHI	60	1	1	56.7333333	11.7333333	1	10	0	0	0	0	1	0	0	(11:44) E.George up the middle to 50 for 10 yards (C.Emmons B.Bishop).	0	0	0			0	0		0	09/08/2002	at Titans	-1	Eagles	37	1	1	2002	3.2666667	0	OWN	0.4608285443	0.9973954945	-0.18626983	0.4456339521	0.9969838462	0.4515157989	0.5484842011	1
501	0	1	TEN	PHI	50	1	1	56.05	11.05	1	10	0	0	0	0	1	0	0	(11:03) E.George left tackle to 50 for no gain (D.Walker S.Barber).	0	0	0			0	0		0	09/08/2002	at Titans	-1	Eagles	37	1	1	2002	3.95	0	OPP	0.4559955049	0.9972069373	-0.189959365	0.4717739116	0.9967822645	0.4338930792	0.5661069208	1
502	0	1	TEN	PHI	50	1	1	55.4166667	10.4166667	2	10	0	0	0	0	0	1	0	(10:25) S.McNair pass to J.Simon to PHI 44 for 6 yards (A.Harris S.Barber).	0	0	0			0	0		0	09/08/2002	at Titans	-1	Eagles	37	1	1	2002	4.5833333	0	OPP	0.453447616	0.9968428584	-0.14579312	0.0511569733	0.9963383157	0.4617358482	0.5382641518	1
503	0	1	TEN	PHI	44	1	1	54.7333333	9.73333333	3	4	0	0	0	0	1	0	0	(9:44) (Shotgun) S.McNair left end ran ob at PHI 35 for 9 yards.	0	0	0			0	0		0	09/08/2002	at Titans	-1	Eagles	37	1	1	2002	5.2666667	0	OPP	0.4426697737	0.9968258058	-0.170339479	-0.076772131	0.9963427697	0.463698642	0.536301358	1
504	0	1	TEN	PHI	35	1	1	54.25	9.25	1	10	0	0	0	0	1	0	0	(9:15) E.George right guard to PHI 26 for 9 yards (B.Dawkins C.Emmons).	0	0	0			0	0		0	09/08/2002	at Titans	-1	Eagles	37	1	1	2002	5.75	0	OPP	0.4517834827	0.9966394109	-0.185280695	0.521007407	0.996139402	0.408011988	0.591988012	1
505	0	1	TEN	PHI	26	1	1	53.4666667	8.46666667	2	1	0	0	0	0	0	1	0	(8:28) S.McNair pass to D.Mason to PHI 19 for 7 yards (S.Barber).	0	0	0			0	0		0	09/08/2002	at Titans	-1	Eagles	37	1	1	2002	6.5333333	0	OPP	0.4371416065	0.9967886312	-0.242015656	0.549474122	0.9963576807	0.3952004964	0.6047995036	1
506	0	1	TEN	PHI	19	1	1	52.7666667	7.76666667	1	10	0	0	0	0	1	0	1	(7:46) E.George right tackle to PHI 20 for -1 yards (D.Burgess). PENALTY on PHI-D.Walker Defensive Offside 5 yards enforced at PHI 19 - No Play.	0	5	0	DEFENSIVE OFFSIDE	0.006735099	0	0		0	09/08/2002	at Titans	-1	Eagles	37	1	1	2002	7.2333333	0	OPP	0.4455208084	0.9960873248	-0.186045699	0.563947025	0.9955312778	0.3806896249	0.6193103751	1
507	0	1	TEN	PHI	14	1	1	52.3166667	7.31666667	1	5	0	0	0	0	0	1	0	(7:19) S.McNair pass to E.George for 14 yards TOUCHDOWN.	0	0	0			0	0		0	09/08/2002	at Titans	-1	Eagles	37	1	1	2002	7.6833333	0	OPP	0.4402795805	0.9962980483	-0.236931195	0.7279705643	0.9958076426	0.3726224317	0.6273775683	1
508	0	1	TEN	PHI	14	1	1	52.3166667	7.31666667	-1	-1	0	0	0	0	1	0	0	J.Nedney extra point is GOOD Center-A.Graham Holder-C.Hentrich.	0	0	0			0	0		0	09/08/2002	at Titans	-1	Eagles	37	1	1	2002	7.6833333	0	OPP	0.4466677078	0.9970758241	-0.361445841	0.9753963227	0.9967319129	0.4353341375	0.5646658625	1
509	0	1	TEN	PHI	14	1	1	52.3166667	7.31666667	-1	-1	7	7	0	1	0	0	0	J.Nedney kicks 70 yards from TEN 30 to PHI 0. B.Mitchell to PHI 26 for 26 yards (M.Echols).	0	0	0			1	0		0	09/08/2002	at Titans	-1	Eagles	37	1	1	2002	7.6833333	0	OPP	0.4347600476	0.9963413992	-0.080195076	0.9807295851	0.9963458797	0.2340604245	0.7659395755	1
510	0	1	TEN	PHI	26	0	1	52.1666667	7.16666667	1	10	7	0	7	0	0	1	0	(7:10) D.McNabb pass incomplete to T.Pinkston.	0	0	0			0	0		0	09/08/2002	at Titans	-1	Eagles	37	1	1	2002	7.8333333	0	OPP	0.4162101057	0.9947465638	0.1280939986	-0.772515646	0.9943368632	0.2940584108	0.7059415892	1
511	0	1	TEN	PHI	26	0	1	52.0166667	7.01666667	2	10	7	0	7	0	0	1	0	(7:01) D.McNabb pass to D.Staley pushed ob at PHI 33 for 7 yards (K.Bulluck).	0	0	0			0	0		0	09/08/2002	at Titans	-1	Eagles	37	1	1	2002	7.9833333	0	OPP	0.4115463982	0.9943518371	0.1661012839	-0.904691809	0.9938893019	0.2774156993	0.7225843007	1
512	0	1	TEN	PHI	33	0	1	51.5166667	6.51666667	3	3	7	0	7	0	0	1	0	(6:31) D.McNabb pass incomplete to T.Pinkston (C.Hall).	0	0	0			0	0		0	09/08/2002	at Titans	-1	Eagles	37	1	1	2002	8.4833333	0	OPP	0.4092115341	0.9945341564	0.1454713759	-0.921811865	0.9940666673	0.2855784196	0.7144215804	1
513	0	1	TEN	PHI	33	0	1	51.4333333	6.43333333	4	3	7	0	7	1	0	0	0	(6:26) (Punt formation) S.Landeta punts 52 yards to TEN 15 Center-M.Bartrum. J.Simon to TEN 16 for 1 yard (B.Mitchell). FUMBLES (B.Mitchell) RECOVERED by PHI-B.Mitchell at TEN 15. B.Mitchell to TEN 6 for 9 yards (L.Schulters).	0	0	0			0	0		0	09/08/2002	at Titans	-1	Eagles	37	1	1	2002	8.5666667	0	OPP	0.4042367136	0.9941638392	0.1823893408	-0.968853169	0.9936444617	0.2587370509	0.7412629491	1
514	0	1	TEN	PHI	94	0	1	51.2166667	6.21666667	1	6	7	0	7	0	0	1	1	(6:13) D.McNabb pass incomplete to C.Lewis (T.Williams). PENALTY on PHI-D.Staley Offensive Holding 10 yards enforced at TEN 6 - No Play.	0	10	0	OFFENSIVE HOLDING	0.018974939	0	0		0	09/08/2002	at Titans	-1	Eagles	37	1	1	2002	8.7833333	0	OWN	0.4695382197	0.994627692	0.1867649763	-0.728082386	0.9938142096	0.4088123315	0.5911876685	1
515	0	1	TEN	PHI	84	0	1	51.1333333	6.13333333	1	16	7	0	7	0	0	1	0	(6:08) D.McNabb pass to D.Levens to TEN 18 for -2 yards (R.Godfrey).	0	0	0			0	0		0	09/08/2002	at Titans	-1	Eagles	37	1	1	2002	8.8666667	0	OWN	0.4686700517	0.9933684827	0.2753666058	-0.893247881	0.9923333285	0.3712753591	0.6287246409	1
516	0	1	TEN	PHI	82	0	1	50.4	5.4	2	18	7	0	7	0	0	1	0	(5:24) D.McNabb pass to J.Thrash for 18 yards TOUCHDOWN.	0	0	0			0	0		0	09/08/2002	at Titans	-1	Eagles	37	1	1	2002	9.6	0	OWN	0.4663114887	0.9921163634	0.3345927702	-0.96401741	0.9908126282	0.3355680856	0.6644319144	1
517	0	1	TEN	PHI	82	0	1	50.4	5.4	-1	-1	7	0	7	0	1	0	0	D.Akers extra point is GOOD Center-M.Bartrum Holder-K.Detmer.	0	0	0			0	0		0	09/08/2002	at Titans	-1	Eagles	37	1	1	2002	9.6	0	OWN	0.4693763109	0.9954789072	0.0367334767	0.4110362802	0.9949011851	0.3345799185	0.6654200815	1
518	0	1	TEN	PHI	82	0	1	50.4	5.4	-1	-1	0	7	7	1	0	0	0	D.Akers kicks onside 9 yards from PHI 30 to PHI 39. RECOVERED by PHI-J.Thomason. Play Challenged by TEN and Upheld. (Timeout #1 by TEN.)	0	0	0			0	0		0	09/08/2002	at Titans	-1	Eagles	37	1	1	2002	9.6	0	OWN	0.4808186099	0.9963861546	-0.255632897	0.3034789057	0.995439492	0.5819989201	0.4180010799	0
519	0	1	TEN	PHI	39	0	1	50.3166667	5.31666667	1	10	0	7	7	0	1	0	0	(5:19) B.Westbrook up the middle to PHI 46 for 7 yards (L.Schulters R.Smith).	0	0	0			0	0		0	09/08/2002	at Titans	-1	Eagles	37	1	1	2002	9.6833333	0	OPP	0.4458577144	0.9949104769	-0.126321591	-0.813603358	0.9937105208	0.5584877127	0.4415122873	0
520	0	1	TEN	PHI	46	0	1	49.6333333	4.63333333	2	3	0	7	7	0	0	1	0	(4:38) D.McNabb pass to J.Thrash to TEN 40 for 14 yards (S.Rolle).	0	0	0			0	0		0	09/08/2002	at Titans	-1	Eagles	37	1	1	2002	10.3666667	0	OPP	0.4443410061	0.9949806216	-0.144618453	-0.844699449	0.9937690082	0.570973431	0.429026569	0
521	0	1	TEN	PHI	60	0	1	49.05	4.05	1	10	0	7	7	0	0	1	0	(4:03) D.McNabb pass incomplete to J.Thrash.	0	0	0			0	0		0	09/08/2002	at Titans	-1	Eagles	37	1	1	2002	10.95	0	OWN	0.4667216378	0.9941893771	-0.081878479	-0.818540421	0.9926145245	0.5954221983	0.4045778017	0
522	0	1	TEN	PHI	60	0	1	48.9666667	3.96666667	2	10	0	7	7	0	0	1	0	(3:58) D.McNabb pass to D.Staley to TEN 24 for 16 yards (P.Sirmon).	0	0	0			0	0		0	09/08/2002	at Titans	-1	Eagles	37	1	1	2002	11.0333333	0	OWN	0.4620462229	0.9937957734	-0.044091205	-0.925299122	0.9920893968	0.5729465599	0.4270534401	0
523	0	1	TEN	PHI	76	0	1	48.3	3.3	1	10	0	7	7	0	0	1	0	(3:18) D.McNabb pass to T.Pinkston to TEN 7 for 17 yards (L.Schulters S.Rolle).	0	0	0			0	0		0	09/08/2002	at Titans	-1	Eagles	37	1	1	2002	11.7	0	OWN	0.4814529005	0.9937135198	-0.050718346	-0.823629614	0.9918479061	0.6218180713	0.3781819287	0
524	0	1	TEN	PHI	93	0	1	47.6666667	2.66666667	1	7	0	7	7	0	0	1	0	(2:40) D.McNabb pass to D.Staley for 7 yards TOUCHDOWN.	0	0	0			0	0		0	09/08/2002	at Titans	-1	Eagles	37	1	1	2002	12.3333333	0	OWN	0.4943840009	0.993676206	-0.05140387	-0.772977842	0.9916642636	0.6539821277	0.3460178723	0
525	0	1	TEN	PHI	93	0	1	47.6666667	2.66666667	-1	-1	0	7	7	0	1	0	0	D.Akers extra point is GOOD Center-M.Bartrum Holder-K.Detmer.	0	0	0			0	0		0	09/08/2002	at Titans	-1	Eagles	37	1	1	2002	12.3333333	0	OWN	0.4991677872	0.9952021202	-0.206599746	0.3342019943	0.9937737711	0.6012595829	0.3987404171	0
526	0	1	TEN	PHI	93	0	1	47.6666667	2.66666667	-1	-1	-7	14	7	1	0	0	1	D.Akers kicks 69 yards from PHI 30 to TEN 1. J.Simon to TEN 22 for 21 yards (M.Lewis). PENALTY on TEN-S.Meier Offensive Holding 10 yards enforced at TEN 20.	0	10	1	OFFENSIVE HOLDING	0.080906157	1	0		0	09/08/2002	at Titans	-1	Eagles	37	1	1	2002	12.3333333	0	OWN	0.510181818	0.9961648037	-0.468227125	0.2203658499	0.9944307723	0.7933762405	0.2066237595	0
527	0	1	TEN	PHI	90	1	1	47.6	2.6	1	10	-7	7	14	0	1	0	0	(2:36) E.George right tackle to TEN 6 for -4 yards (C.Simon).	0	0	0			0	0		0	09/08/2002	at Titans	-1	Eagles	37	1	1	2002	12.4	0	OWN	0.5280169714	0.9946352567	-0.311682853	0.4486703992	0.9924167589	0.7320668265	0.2679331735	0
528	0	1	TEN	PHI	94	1	1	46.65	1.65	2	14	-7	7	14	0	0	1	0	(1:39) S.McNair pass to R.Holcombe to TEN 23 for 17 yards (B.Bishop).	0	0	0			0	0		0	09/08/2002	at Titans	-1	Eagles	37	1	1	2002	13.35	0	OWN	0.5318903732	0.9932041949	-0.221357774	-0.190673407	0.9902238886	0.7733209901	0.2266790099	0
529	0	1	TEN	PHI	77	1	1	46.0166667	1.01666667	1	10	-7	7	14	0	0	1	0	(1:01) S.McNair pass to E.Kinney to TEN 48 for 25 yards (B.Dawkins).	0	0	0			0	0		0	09/08/2002	at Titans	-1	Eagles	37	1	1	2002	13.9833333	0	OWN	0.5247776439	0.9936886416	-0.30759483	0.4931111865	0.991100593	0.715629459	0.284370541	0
530	0	1	TEN	PHI	52	1	1	46.0166667	1.01666667	1	10	-7	7	14	0	1	0	0	(1:01) R.Holcombe left tackle to PHI 48 for 4 yards (H.Douglas).	0	0	0			0	0		0	09/08/2002	at Titans	-1	Eagles	37	1	1	2002	13.9833333	0	OWN	0.5072908877	0.9937010695	-0.337071778	0.5286854479	0.991327779	0.6783945291	0.3216054709	0
531	0	1	TEN	PHI	48	1	2	45	15	2	6	-7	7	14	0	0	1	0	(15:00) S.McNair pass to F.Wycheck to PHI 35 for 13 yards (B.Bishop L.Kirkland).	0	0	0			0	0		0	09/08/2002	at Titans	-1	Eagles	37	1	1	2002	15	0	OPP	0.4871858915	0.9950469992	-0.372562053	0.0770631608	0.9933821029	0.7037366247	0.2962633753	0
532	0	1	TEN	PHI	35	1	2	44.2833333	14.2833333	1	10	-7	7	14	0	0	1	0	(14:17) S.McNair pass to D.Mason to PHI 26 for 9 yards (A.Harris).	0	0	0			0	0		0	09/08/2002	at Titans	-1	Eagles	37	1	1	2002	15.7166667	0	OPP	0.48777039	0.9945414452	-0.374146947	0.3602118787	0.9927452355	0.6666464583	0.3333535417	0
533	0	1	TEN	PHI	26	1	2	44.2833333	14.2833333	2	1	-7	7	14	0	1	0	1	(14:17) PENALTY on PHI-P.Grasmanis Encroachment 5 yards enforced at PHI 26 - No Play.	0	5	0	ENCROACHMENT	0.008359872	0	0		0	09/08/2002	at Titans	-1	Eagles	37	1	1	2002	15.7166667	0	OPP	0.4706992263	0.9951891416	-0.432855641	0.380941695	0.9937182592	0.6496269925	0.3503730075	0
534	0	1	TEN	PHI	21	1	2	43.1333333	13.1333333	1	10	-7	7	14	0	0	1	0	(13:08) S.McNair pass incomplete to D.Mason.	0	0	0			0	0		0	09/08/2002	at Titans	-1	Eagles	37	1	1	2002	16.8666667	0	OPP	0.4819569987	0.9938598166	-0.376478532	0.4031480723	0.9918890448	0.6437886537	0.3562113463	0
535	0	1	TEN	PHI	27	1	2	43.05	13.05	2	10	-7	7	14	0	1	0	0	(13:03) S.McNair FUMBLES (Aborted) at PHI 27 recovered by TEN-E.George at PHI 27. E.George to PHI 27 for no gain (B.Dawkins).	0	0	0			0	0		0	09/08/2002	at Titans	-1	Eagles	37	1	1	2002	16.95	0	OPP	0.4817723967	0.9934408606	-0.336475073	-0.0563894	0.9912584717	0.6847317734	0.3152682266	0
536	0	1	TEN	PHI	27	1	2	42.2166667	12.2166667	3	16	-7	7	14	0	1	0	1	(12:13) PENALTY on TEN-D.Bennett False Start 5 yards enforced at PHI 27 - No Play.	0	5	1	FALSE START	-0.010181063	0	0		0	09/08/2002	at Titans	-1	Eagles	37	1	1	2002	17.7833333	0	OPP	0.4837589649	0.9914553111	-0.234083103	-0.682615946	0.9884337241	0.7159431975	0.2840568025	0
537	0	1	TEN	PHI	32	1	2	41.7833333	11.7833333	3	21	-7	7	14	0	1	0	0	(11:47) (Shotgun) S.McNair right end to PHI 15 for 17 yards (S.Brown).	0	0	0			0	0		0	09/08/2002	at Titans	-1	Eagles	37	1	1	2002	18.2166667	0	OPP	0.4920906224	0.9901092676	-0.171445947	-0.801176534	0.9864246994	0.7197940815	0.2802059185	0
538	0	1	TEN	PHI	15	1	2	41.0666667	11.0666667	4	4	-7	7	14	0	1	0	0	(11:04) J.Nedney 33 yard field goal is GOOD Center-A.Graham Holder-C.Hentrich.	0	0	0			0	0		0	09/08/2002	at Titans	-1	Eagles	37	1	1	2002	18.9333333	0	OPP	0.4669821665	0.9920208409	-0.317282291	-0.551583582	0.9893824403	0.6987842546	0.3012157454	0
539	0	1	TEN	PHI	15	1	2	41.0666667	11.0666667	-1	-1	-4	10	14	1	0	0	0	J.Nedney kicks 70 yards from TEN 30 to end zone Touchback.	0	0	0			1	0		0	09/08/2002	at Titans	-1	Eagles	37	1	1	2002	18.9333333	0	OPP	0.4836632136	0.9940296722	-0.411736639	0.9686062734	0.9925751405	0.5803211062	0.4196788938	0
540	0	1	TEN	PHI	20	0	2	41	11	1	10	-4	14	10	0	0	1	0	(11:00) D.McNabb pass to A.Freeman to PHI 29 for 9 yards (D.Mitchell; R.Godfrey).	0	0	0			0	0		0	09/08/2002	at Titans	-1	Eagles	37	1	1	2002	19	0	OPP	0.4605527851	0.9915094612	-0.234438806	-0.851567883	0.9886913212	0.6749647282	0.3250352718	0
541	0	1	TEN	PHI	29	0	2	40.3833333	10.3833333	2	1	-4	14	10	0	1	0	0	(10:23) D.Staley up the middle to PHI 35 for 6 yards (L.Schulters; T.Williams).	0	0	0			0	0		0	09/08/2002	at Titans	-1	Eagles	37	1	1	2002	19.6166667	0	OPP	0.4590397238	0.9920125525	-0.270070148	-0.85105694	0.9893246088	0.692087848	0.307912152	0
542	0	1	TEN	PHI	35	0	2	39.8	9.8	1	10	-4	14	10	0	0	1	0	(9:48) D.McNabb pass to D.Staley to PHI 43 for 8 yards (S.Rolle; R.Smith).	0	0	0			0	0		0	09/08/2002	at Titans	-1	Eagles	37	1	1	2002	20.2	0	OPP	0.4763957302	0.9903797507	-0.200016571	-0.852820308	0.9869042281	0.7003318058	0.2996681942	0
543	0	1	TEN	PHI	43	0	2	39.0833333	9.08333333	2	2	-4	14	10	0	1	0	0	(9:05) B.Westbrook right end to PHI 44 for 1 yard (R.Godfrey).	0	0	0			0	0		0	09/08/2002	at Titans	-1	Eagles	37	1	1	2002	20.9166667	0	OPP	0.475179694	0.9906694152	-0.226206716	-0.865285214	0.9872423015	0.7139227289	0.2860772711	0
544	0	1	TEN	PHI	44	0	2	38.4	8.4	3	1	-4	14	10	0	0	1	0	(8:24) D.McNabb pass to C.Lewis to TEN 38 for 18 yards (T.Williams).	0	0	0			0	0		0	09/08/2002	at Titans	-1	Eagles	37	1	1	2002	21.6	0	OPP	0.4730019017	0.9896146113	-0.190931205	-0.938182169	0.985707836	0.698791434	0.301208566	0
545	0	1	TEN	PHI	62	0	2	37.7333333	7.73333333	1	10	-4	14	10	0	0	1	0	(7:44) D.McNabb pass incomplete to F.Mitchell (A.Dyson).	0	0	0			0	0		0	09/08/2002	at Titans	-1	Eagles	37	1	1	2002	22.2666667	0	OWN	0.5037978041	0.9880716791	-0.138100001	-0.855557956	0.9831250768	0.7422231532	0.2577768468	0
546	0	1	TEN	PHI	62	0	2	37.6666667	7.66666667	2	10	-4	14	10	0	1	0	0	(7:40) D.McNabb sacked at TEN 44 for -6 yards (C.Hall).	0	0	0			0	0		0	09/08/2002	at Titans	-1	Eagles	37	1	1	2002	22.3333333	0	OWN	0.499273957	0.9872881415	-0.100928589	-0.941280208	0.981964147	0.7230081394	0.2769918606	0
547	0	1	TEN	PHI	56	0	2	37.1333333	7.13333333	3	16	-4	14	10	0	0	1	0	(7:08) D.McNabb pass to A.Freeman to TEN 13 for 31 yards (T.Williams).	0	0	0			0	0		0	09/08/2002	at Titans	-1	Eagles	37	1	1	2002	22.8666667	0	OWN	0.495790357	0.9839652279	-0.001659848	-0.987167244	0.977078405	0.6660147886	0.3339852114	0
548	0	1	TEN	PHI	87	0	2	36.3333333	6.33333333	1	10	-4	14	10	0	1	0	0	(6:20) D.McNabb sacked at TEN 21 for -8 yards (K.Carter).	0	0	0			0	0		0	09/08/2002	at Titans	-1	Eagles	37	1	1	2002	23.6666667	0	OWN	0.5264456917	0.9861959219	-0.086746583	-0.860771583	0.9798303488	0.7762566124	0.2237433876	0
549	0	1	TEN	PHI	79	0	2	35.8833333	5.88333333	2	18	-4	14	10	0	0	1	0	(5:53) D.McNabb pass to A.Freeman to TEN 7 for 14 yards (R.Godfrey).	0	0	0			0	0		0	09/08/2002	at Titans	-1	Eagles	37	1	1	2002	24.1166667	0	OWN	0.5225660511	0.9820310364	0.0300090408	-0.974416392	0.9735499202	0.7265149523	0.2734850477	0
550	0	1	TEN	PHI	93	0	2	35.1666667	5.16666667	3	4	-4	14	10	0	0	1	0	(5:10) D.McNabb pass to C.Lewis for 7 yards TOUCHDOWN.	0	0	0			0	0		0	09/08/2002	at Titans	-1	Eagles	37	1	1	2002	24.8333333	0	OWN	0.5220904095	0.9845493298	-0.052894736	-0.957231587	0.9771932215	0.7643270179	0.2356729821	0
551	0	1	TEN	PHI	93	0	2	35.1666667	5.16666667	-1	-1	-4	14	10	0	1	0	0	D.Akers extra point is GOOD Center-M.Bartrum Holder-K.Detmer.	0	0	0			0	0		0	09/08/2002	at Titans	-1	Eagles	37	1	1	2002	24.8333333	0	OWN	0.5375592834	0.9888692738	-0.247746012	0.2460762127	0.9838328495	0.7501158135	0.2498841865	0
552	0	1	TEN	PHI	93	0	2	35.1666667	5.16666667	-1	-1	-11	21	10	1	0	0	0	D.Akers kicks 63 yards from PHI 30 to TEN 7. J.Simon to TEN 25 for 18 yards (B.Westbrook; J.Ena).	0	0	0			1	0		0	09/08/2002	at Titans	-1	Eagles	37	1	1	2002	24.8333333	-7	OWN	0.5479835909	0.9910969582	-0.501411827	0.1270312442	0.9855312195	0.8864142108	0.1135857892	0
553	0	1	TEN	PHI	75	1	2	35.0833333	5.08333333	1	10	-11	10	21	0	0	1	1	(5:05) S.McNair pass to E.George pushed ob at TEN 42 for 17 yards (C.Emmons). PENALTY on TEN-B.Hopkins Offensive Holding 10 yards enforced at TEN 25 - No Play.	0	10	1	OFFENSIVE HOLDING	-0.017132107	0	0		0	09/08/2002	at Titans	-1	Eagles	37	1	1	2002	24.9166667	-7	OWN	0.5550794051	0.98755218	-0.36731246	0.3935099751	0.9805965862	0.834073598	0.165926402	0
554	0	1	TEN	PHI	85	1	2	34.55	4.55	1	20	-11	10	21	0	1	0	0	(4:33) E.George up the middle to TEN 15 for no gain (B.Gardner B.Whiting).	0	0	0			0	0		0	09/08/2002	at Titans	-1	Eagles	37	1	1	2002	25.45	-7	OWN	0.5689015873	0.9838953934	-0.25351759	-0.125922528	0.9742635356	0.8673712498	0.1326287502	0
555	0	1	TEN	PHI	85	1	2	34.55	4.55	2	20	-11	10	21	0	1	0	1	(4:33) PENALTY on TEN-Z.Piller False Start 5 yards enforced at TEN 15 - No Play.	0	5	1	FALSE START	-0.012877099	0	0		0	09/08/2002	at Titans	-1	Eagles	37	1	1	2002	25.45	-7	OWN	0.5645725645	0.9829569797	-0.218770483	-0.537460308	0.9726996457	0.88119809	0.11880191	0
556	0	1	TEN	PHI	90	1	2	33.4333333	3.43333333	2	25	-11	10	21	0	0	1	0	(3:26) S.McNair pass to K.Dyson to TEN 16 for 6 yards (S.Barber).	0	0	0			0	0		0	09/08/2002	at Titans	-1	Eagles	37	1	1	2002	26.5666667	-7	OWN	0.5742696554	0.9788547453	-0.146616637	-0.693476409	0.965546109	0.89144404	0.10855596	0
557	0	1	TEN	PHI	84	1	2	32.7333333	2.73333333	3	19	-11	10	21	0	1	0	1	(2:44) PENALTY on TEN-F.Miller False Start 5 yards enforced at TEN 16 - No Play.	0	5	1	FALSE START	-0.008759482	0	0		0	09/08/2002	at Titans	-1	Eagles	37	1	1	2002	27.2666667	-7	OWN	0.5652182644	0.978705228	-0.17093544	-0.75410703	0.9655252972	0.8891950916	0.1108049084	0
558	0	1	TEN	PHI	89	1	2	32.7166667	2.71666667	3	24	-11	10	21	0	0	1	0	(2:43) S.McNair pass incomplete to D.Bennett.	0	0	0			0	0		0	09/08/2002	at Titans	-1	Eagles	37	1	1	2002	27.2833333	-7	OWN	0.5712125964	0.9764033976	-0.112494792	-0.850718098	0.9613925527	0.8920918827	0.1079081173	0
559	0	1	TEN	PHI	89	1	2	32.6166667	2.61666667	4	24	-11	10	21	1	0	0	1	(2:37) (Punt formation) C.Hentrich punts 56 yards to PHI 33 Center-A.Graham. B.Mitchell to PHI 41 for 8 yards (P.Sirmon). PENALTY on PHI-R.Cook Illegal Block Above the Waist 10 yards enforced at PHI 41.	0	10	0	ILLEGAL BLOCK ABOVE THE WAIST	0.018856478	1	0		0	09/08/2002	at Titans	-1	Eagles	37	1	1	2002	27.3833333	-7	OWN	0.5672394507	0.9747772498	-0.074663709	-0.939138908	0.9586192275	0.8853181895	0.1146818105	0
560	0	1	TEN	PHI	31	0	2	32.3833333	2.38333333	1	10	-11	21	10	0	0	1	0	(2:23) D.McNabb pass incomplete to D.Staley.	0	0	0			0	0		0	09/08/2002	at Titans	-1	Eagles	37	1	1	2002	27.6166667	-7	OPP	0.5126694491	0.9834913172	-0.384116842	-0.843131536	0.9738011691	0.8763948675	0.1236051325	0
561	0	1	TEN	PHI	31	0	2	32.3333333	2.33333333	2	10	-11	21	10	0	0	1	0	(2:20) D.McNabb pass incomplete to J.Thrash.	0	0	0			0	0		0	09/08/2002	at Titans	-1	Eagles	37	1	1	2002	27.6666667	-7	OPP	0.5081382444	0.9824396458	-0.351709386	-0.936015904	0.9720584129	0.8686024174	0.1313975826	0
562	0	1	TEN	PHI	31	0	2	32.25	2.25	3	10	-11	21	10	0	0	1	0	(2:15) D.McNabb pass incomplete to D.Staley (C.Hall).	0	0	0			0	0		0	09/08/2002	at Titans	-1	Eagles	37	1	1	2002	27.75	-7	OPP	0.5037030748	0.9812576117	-0.31802714	-0.974624293	0.9700936255	0.8562224877	0.1437775123	0
563	0	1	TEN	PHI	31	0	2	32.1833333	2.18333333	4	10	-11	21	10	1	0	0	0	(2:11) S.Landeta punts 41 yards to TEN 28 Center-M.Bartrum downed by PHI-I.Reese.	0	0	0			1	0		0	09/08/2002	at Titans	-1	Eagles	37	1	1	2002	27.8166667	-7	OPP	0.4991786517	0.9800309732	-0.283731853	-0.99006249	0.9680506253	0.8406898441	0.1593101559	0
564	0	1	TEN	PHI	72	1	2	31.9666667	1.96666667	1	10	-11	10	21	0	0	1	0	(1:58) S.McNair pass to R.Holcombe to TEN 24 for -4 yards (H.Douglas). FUMBLES (H.Douglas) RECOVERED by PHI-S.Barber at TEN 30. S.Barber to TEN 30 for no gain (F.Miller).	1	0	0			1	0		0	09/08/2002	at Titans	-1	Eagles	37	1	1	2002	28.0333333	-7	OWN	0.5638157764	0.9828538603	-0.333433352	0.4501484531	0.9728511495	0.8395637205	0.1604362795	0
565	0	1	TEN	PHI	70	0	2	31.8	1.8	1	10	-11	21	10	0	0	1	1	(1:48) D.McNabb pass incomplete to J.Thrash. PENALTY on TEN-J.Thornton Roughing the Passer 15 yards enforced at TEN 30 - No Play.	0	15	1	ROUGHING THE PASSER	-0.012749865	0	0		0	09/08/2002	at Titans	-1	Eagles	37	1	1	2002	28.2	-7	OWN	0.5416183866	0.982418398	-0.332458654	-0.860484611	0.9709513467	0.9065571198	0.0934428802	0
566	0	1	TEN	PHI	85	0	2	31.6666667	1.66666667	1	10	-11	21	10	0	1	0	0	(1:40) D.Staley right tackle to TEN 12 for 3 yards (K.Bulluck C.Hall).	0	0	0			0	0		0	09/08/2002	at Titans	-1	Eagles	37	1	1	2002	28.3333333	-7	OWN	0.5521094295	0.9821551036	-0.313145763	-0.867131726	0.9700724105	0.9157712004	0.0842287996	0
567	0	1	TEN	PHI	88	0	2	31.05	1.05	2	7	-11	21	10	0	0	1	0	(1:03) D.McNabb pass incomplete to C.Lewis.	0	0	0			0	0		0	09/08/2002	at Titans	-1	Eagles	37	1	1	2002	28.95	-7	OWN	0.5501344993	0.9810581161	-0.297307607	-0.925838912	0.9680702747	0.9153754831	0.0846245169	0
568	0	1	TEN	PHI	88	0	2	30.9666667	0.96666667	3	7	-11	21	10	0	0	1	0	(:58) D.McNabb pass incomplete to C.Lewis (T.Williams).	0	0	0			0	0		0	09/08/2002	at Titans	-1	Eagles	37	1	1	2002	29.0333333	-7	OWN	0.5459640087	0.9797840358	-0.26234136	-0.970494571	0.9658299099	0.9079382751	0.0920617249	0
569	0	1	TEN	PHI	88	0	2	30.8666667	0.86666667	4	7	-11	21	10	0	1	0	0	(:52) D.Akers 30 yard field goal is GOOD Center-M.Bartrum Holder-K.Detmer.	0	0	0			0	0		0	09/08/2002	at Titans	-1	Eagles	37	1	1	2002	29.1333333	-7	OWN	0.5418251317	0.9783883155	-0.226456371	-0.988414957	0.9633693846	0.8984447484	0.1015552516	0
570	0	1	TEN	PHI	88	0	2	30.8666667	0.86666667	-1	-1	-14	24	10	1	0	0	0	D.Akers kicks 65 yards from PHI 30 to TEN 5. J.Simon to TEN 25 for 20 yards (D.Douglas).	0	0	0			1	0		0	09/08/2002	at Titans	-1	Eagles	37	1	1	2002	29.1333333	-7	OWN	0.5639132819	0.9874042646	-0.555860321	0.1698981223	0.9780620662	0.9235904372	0.0764095628	0
571	0	1	TEN	PHI	75	1	2	30.8	0.8	1	10	-14	10	24	0	0	1	0	(:48) S.McNair pass incomplete to K.Dyson.	0	0	0			0	0		0	09/08/2002	at Titans	-1	Eagles	37	1	1	2002	29.2	-7	OWN	0.5739775122	0.9824254215	-0.425667021	0.4217493112	0.9705202852	0.8946987761	0.1053012239	0
572	0	1	TEN	PHI	75	1	2	30.6	0.6	2	10	-14	10	24	0	1	0	0	(:36) E.George left end to TEN 30 for 5 yards (D.Burgess).	0	0	0			1	0		0	09/08/2002	at Titans	-1	Eagles	37	1	1	2002	29.4	-7	OWN	0.5703602774	0.9810165507	-0.392757887	-0.020109158	0.9680479652	0.9098271214	0.0901728786	0
573	0	1	TEN	PHI	25	0	3	30	15	-1	-1	-14	24	10	1	0	0	0	D.Akers kicks 70 yards from PHI 30 to end zone Touchback.	0	0	0			1	0		0	09/08/2002	at Titans	-1	Eagles	37	1	1	2002	30	-7	OPP	0.511249011	0.9900491158	-0.63013849	0.0314055017	0.984058645	0.8795589609	0.1204410391	0
574	0	1	TEN	PHI	80	1	3	30	15	1	10	-14	10	24	0	1	0	0	(15:00) E.George left tackle to TEN 22 for 2 yards (H.Douglas B.Gardner).	0	0	0			0	0		0	09/08/2002	at Titans	-1	Eagles	37	1	1	2002	30	-7	OWN	0.5674815435	0.986129474	-0.44691839	0.1755005185	0.9771704093	0.8997075157	0.1002924843	0
575	0	1	TEN	PHI	78	1	3	29.2	14.2	2	8	-14	10	24	0	0	1	0	(14:12) S.McNair pass to E.George to TEN 28 for 6 yards (C.Emmons).	0	0	0			0	0		0	09/08/2002	at Titans	-1	Eagles	37	1	1	2002	30.8	-7	OWN	0.5634771664	0.9846948945	-0.427539884	-0.168151852	0.9747396253	0.9113298479	0.0886701521	0
576	0	1	TEN	PHI	72	1	3	28.5	13.5	3	2	-14	10	24	0	0	1	0	(13:30) S.McNair pass to D.Mason pushed ob at TEN 42 for 14 yards (A.Harris).	0	0	0			0	0		0	09/08/2002	at Titans	-1	Eagles	37	1	1	2002	31.5	-7	OWN	0.5542612865	0.984586351	-0.447709222	-0.289070336	0.9747242954	0.9117420028	0.0882579972	0
577	0	1	TEN	PHI	58	1	3	28.0166667	13.0166667	1	10	-14	10	24	0	0	1	1	(13:01) S.McNair pass to F.Wycheck to PHI 42 for 16 yards (B.Gardner B.Dawkins). PENALTY on PHI-A.Harris Unnecessary Roughness 15 yards enforced at PHI 42. PENALTY on PHI-A.Harris Illegal Contact declined.	0	15	0	UNNECESSARY ROUGHNESS	0.028501953	0	0		0	09/08/2002	at Titans	-1	Eagles	37	1	1	2002	31.9833333	-7	OWN	0.5599344451	0.9830223342	-0.448403905	0.2542088578	0.9723129949	0.8884325914	0.1115674086	0
578	0	1	TEN	PHI	27	1	3	27.5333333	12.5333333	1	10	-14	10	24	0	1	0	0	(12:32) S.McNair sacked at PHI 29 for -2 yards (H.Douglas).	0	0	0			0	0		0	09/08/2002	at Titans	-1	Eagles	37	1	1	2002	32.4666667	-7	OPP	0.5410206123	0.9822017924	-0.47529803	0.3179958861	0.9717344844	0.8621083501	0.1378916499	0
579	0	1	TEN	PHI	29	1	3	27.0166667	12.0166667	2	12	-14	10	24	0	1	0	0	(12:01) E.George right tackle to PHI 29 for no gain (S.Barber P.Grasmanis).	0	0	0			0	0		0	09/08/2002	at Titans	-1	Eagles	37	1	1	2002	32.9833333	-7	OPP	0.5408172992	0.979321364	-0.421289561	-0.239992546	0.9668452142	0.8891576897	0.1108423103	0
580	0	1	TEN	PHI	29	1	3	26.2666667	11.2666667	3	12	-14	10	24	0	0	1	0	(11:16) (Shotgun) S.McNair pass incomplete to K.Dyson.	0	0	0			0	0		0	09/08/2002	at Titans	-1	Eagles	37	1	1	2002	33.7333333	-7	OPP	0.538954622	0.9763726375	-0.381837971	-0.606616178	0.9618715965	0.9026859428	0.0973140572	0
581	0	1	TEN	PHI	29	1	3	26.2666667	11.2666667	4	12	-14	10	24	0	1	0	0	(11:16) (Field Goal formation) J.Nedney 47 yard field goal is GOOD Center-A.Graham Holder-C.Hentrich.	0	0	0			0	0		0	09/08/2002	at Titans	-1	Eagles	37	1	1	2002	33.7333333	-7	OPP	0.5344141186	0.9750013972	-0.349966475	-0.826672043	0.9595701242	0.904149723	0.095850277	0
582	0	1	TEN	PHI	29	1	3	26.2666667	11.2666667	-1	-1	-11	13	24	1	0	0	1	J.Nedney kicks 66 yards from TEN 30 to PHI 4. B.Mitchell to 50 for 46 yards (J.Nedney). PENALTY on PHI-I.Reese Offensive Holding 10 yards enforced at PHI 33.	0	10	0	OFFENSIVE HOLDING	-0.072440662	1	0		0	09/08/2002	at Titans	-1	Eagles	37	1	1	2002	33.7333333	-7	OPP	0.5451478749	0.9840468377	-0.507267357	0.9595044734	0.9760636407	0.8128342462	0.1871657538	0
583	0	1	TEN	PHI	23	0	3	26.1	11.1	1	10	-11	24	13	0	0	1	0	(11:06) D.McNabb pass intended for C.Lewis INTERCEPTED by L.Schulters (K.Carter) at PHI 30. L.Schulters to PHI 22 for 8 yards (D.Staley; C.Lewis).	1	0	0			1	0		0	09/08/2002	at Titans	-1	Eagles	37	1	1	2002	33.9	-7	OPP	0.5166220932	0.9771471251	-0.356904038	-0.878286751	0.9637154438	0.8820327823	0.1179672177	0
584	0	1	TEN	PHI	22	1	3	25.75	10.75	1	10	-11	13	24	0	0	1	0	(10:45) S.McNair pass to G.Comella to PHI 20 for 2 yards (B.Bishop). FUMBLES (B.Bishop) RECOVERED by PHI-S.Barber at PHI 19. S.Barber to PHI 19 for no gain (G.Comella).	1	0	0			1	0		0	09/08/2002	at Titans	-1	Eagles	37	1	1	2002	34.25	-7	OPP	0.539471449	0.9765062743	-0.35514552	0.4037495663	0.9642414233	0.8026484021	0.1973515979	0
585	0	1	TEN	PHI	19	0	3	25.65	10.65	1	10	-11	24	13	0	1	0	0	(10:39) D.Staley right tackle to PHI 19 for no gain (A.Haynesworth).	0	0	0			0	0		0	09/08/2002	at Titans	-1	Eagles	37	1	1	2002	34.35	-7	OPP	0.5154741638	0.9760772161	-0.356132958	-0.874383142	0.9620637333	0.880691538	0.119308462	0
586	0	1	TEN	PHI	19	0	3	24.9333333	9.93333333	2	10	-11	24	13	0	0	1	0	(9:56) D.McNabb pass incomplete to J.Thrash.	0	0	0			0	0		0	09/08/2002	at Titans	-1	Eagles	37	1	1	2002	35.0666667	-7	OPP	0.5134184662	0.9727651789	-0.31479252	-0.947919004	0.956544927	0.8758504498	0.1241495502	0
587	0	1	TEN	PHI	19	0	3	24.8666667	9.86666667	3	10	-11	24	13	0	0	1	0	(9:52) D.McNabb pass to T.Pinkston to PHI 30 for 11 yards (A.Dyson).	0	0	0			0	0		0	09/08/2002	at Titans	-1	Eagles	37	1	1	2002	35.1333333	-7	OPP	0.5089536892	0.9709908717	-0.280423376	-0.979435089	0.9535981715	0.8641186219	0.1358813781	0
588	0	1	TEN	PHI	30	0	3	24.2166667	9.21666667	1	10	-11	24	13	0	1	0	0	(9:13) D.Staley right guard to PHI 33 for 3 yards (L.Schulters C.Hall).	0	0	0			0	0		0	09/08/2002	at Titans	-1	Eagles	37	1	1	2002	35.7833333	-7	OPP	0.5283170884	0.972277494	-0.326043786	-0.872519992	0.9552293137	0.8963620921	0.1036379079	0
589	0	1	TEN	PHI	33	0	3	23.6333333	8.63333333	2	7	-11	24	13	0	1	0	0	(8:38) B.Westbrook left end ran ob at PHI 39 for 6 yards (S.Rolle).	0	0	0			0	0		0	09/08/2002	at Titans	-1	Eagles	37	1	1	2002	36.3666667	-7	OPP	0.5261488007	0.9706822176	-0.310758274	-0.929029552	0.9524288682	0.896083021	0.103916979	0
590	0	1	TEN	PHI	39	0	3	23.2166667	8.21666667	3	1	-11	24	13	0	1	0	0	(8:13) D.McNabb up the middle to PHI 42 for 3 yards (H.Ford K.Bulluck).	0	0	0			0	0		0	09/08/2002	at Titans	-1	Eagles	37	1	1	2002	36.7833333	-7	OPP	0.5237022006	0.971290579	-0.322480239	-0.947617895	0.9532618882	0.8974132768	0.1025867232	0
591	0	1	TEN	PHI	42	0	3	22.6	7.6	1	10	-11	24	13	0	1	0	0	(7:36) B.Westbrook up the middle to PHI 46 for 4 yards (D.Mitchell).	0	0	0			0	0		0	09/08/2002	at Titans	-1	Eagles	37	1	1	2002	37.4	-7	OPP	0.5422440152	0.9672758756	-0.291788033	-0.870197469	0.9460953224	0.9129920468	0.0870079532	0
592	0	1	TEN	PHI	46	0	3	21.9333333	6.93333333	2	6	-11	24	13	0	1	0	0	(6:56) B.Westbrook up the middle to TEN 42 for 12 yards (A.Morris).	0	0	0			0	0		0	09/08/2002	at Titans	-1	Eagles	37	1	1	2002	38.0666667	-7	OPP	0.5405236895	0.9657909378	-0.283629529	-0.919909066	0.943373762	0.9146923661	0.0853076339	0
593	0	1	TEN	PHI	58	0	3	21.3166667	6.31666667	1	10	-11	24	13	0	1	0	0	(6:19) D.Levens right end to TEN 39 for 3 yards (K.Bulluck).	0	0	0			0	0		0	09/08/2002	at Titans	-1	Eagles	37	1	1	2002	38.6833333	-7	OWN	0.5573615027	0.9626638682	-0.256103398	-0.871360799	0.9371691649	0.9294291736	0.0705708264	0
594	0	1	TEN	PHI	61	0	3	20.8833333	5.88333333	2	7	-11	24	13	0	1	0	0	(5:53) D.Staley up the middle to TEN 36 for 3 yards (K.Carter).	0	0	0			0	0		0	09/08/2002	at Titans	-1	Eagles	37	1	1	2002	39.1166667	-7	OWN	0.554769135	0.9611231974	-0.242070521	-0.92878329	0.9343338961	0.9295676776	0.0704323224	0
595	0	1	TEN	PHI	64	0	3	20.2833333	5.28333333	3	4	-11	24	13	0	0	1	0	(5:17) D.McNabb pass to C.Lewis to TEN 33 for 3 yards (T.Williams).	0	0	0			0	0		0	09/08/2002	at Titans	-1	Eagles	37	1	1	2002	39.7166667	-7	OWN	0.5527447071	0.9588298749	-0.225776089	-0.960847569	0.930149522	0.9297262243	0.0702737757	0
596	0	1	TEN	PHI	67	0	3	19.4666667	4.46666667	4	1	-11	24	13	0	1	0	0	(4:28) D.McNabb up the middle to TEN 31 for 2 yards (F.Chamberlin; P.Sirmon).	0	0	0			0	0		0	09/08/2002	at Titans	-1	Eagles	37	1	1	2002	40.5333333	-7	OWN	0.5514677485	0.9554368516	-0.206522587	-0.97844887	0.9239845354	0.9308610473	0.0691389527	0
597	0	1	TEN	PHI	69	0	3	19.0333333	4.03333333	1	10	-11	24	13	0	1	0	0	(4:02) D.Levens right tackle to TEN 25 for 6 yards (D.Mitchell).	0	0	0			0	0		0	09/08/2002	at Titans	-1	Eagles	37	1	1	2002	40.9666667	-7	OWN	0.5722735257	0.9528961249	-0.212957638	-0.865188554	0.9190596222	0.9467614469	0.0532385531	0
598	0	1	TEN	PHI	75	0	3	19.0333333	4.03333333	2	4	-11	24	13	0	1	0	1	(4:02) PENALTY on PHI-D.Brzezinski False Start 6 yards enforced at TEN 25 - No Play.	0	6	0	FALSE START	-0.007473858	0	0		0	09/08/2002	at Titans	-1	Eagles	37	1	1	2002	40.9666667	-7	OWN	0.5685904223	0.9557706214	-0.230755653	-0.901225729	0.9238820001	0.9459797975	0.0540202025	0
599	0	1	TEN	PHI	69	0	3	18	3	2	10	-11	24	13	0	1	0	0	(3:00) C.Martin right tackle to TEN 35 for -4 yards (R.Smith).	0	0	0			0	0		0	09/08/2002	at Titans	-1	Eagles	37	1	1	2002	42	-7	OWN	0.5714572975	0.9447257938	-0.163857234	-0.943242407	0.90445909	0.9502553496	0.0497446504	0
600	0	1	TEN	PHI	65	0	3	17.3166667	2.31666667	3	14	-11	24	13	0	1	0	0	(2:19) D.McNabb sacked at TEN 41 for -6 yards (L.Schulters).	0	0	0			0	0		0	09/08/2002	at Titans	-1	Eagles	37	1	1	2002	42.6833333	-7	OWN	0.5690455176	0.9323176432	-0.082008623	-0.984701251	0.882614004	0.9506103563	0.0493896437	0
601	0	1	TEN	PHI	59	0	3	16.9166667	1.91666667	4	20	-11	24	13	1	0	0	0	(1:55) S.Landeta punts 27 yards to TEN 14 Center-M.Bartrum fair catch by D.Mason.	0	0	0			1	0		0	09/08/2002	at Titans	-1	Eagles	37	1	1	2002	43.0833333	-7	OWN	0.5654536312	0.9163521524	0.0155977032	-0.996731694	0.8548017841	0.9496918589	0.0503081411	0
602	0	1	TEN	PHI	86	1	3	16.8	1.8	1	10	-11	13	24	0	1	0	0	(1:48) E.George up the middle to TEN 15 for 1 yard (H.Douglas).	0	0	0			0	0		0	09/08/2002	at Titans	-1	Eagles	37	1	1	2002	43.2	-7	OWN	0.610149863	0.9413885774	-0.163362881	0.4512102967	0.9009822533	0.9225698212	0.0774301788	0
603	0	1	TEN	PHI	85	1	3	16.0833333	1.08333333	2	9	-11	13	24	0	0	1	0	(1:05) S.McNair pass to E.George to TEN 26 for 11 yards (S.Barber).	0	0	0			0	0		0	09/08/2002	at Titans	-1	Eagles	37	1	1	2002	43.9166667	-7	OWN	0.6072861786	0.9347370617	-0.129402221	0.0819107457	0.8894829026	0.9366795761	0.0633204239	0
604	0	1	TEN	PHI	74	1	3	15.4166667	0.41666667	1	10	-11	13	24	0	0	1	0	(:25) S.McNair pass incomplete to D.Mason.	0	0	0			0	0		0	09/08/2002	at Titans	-1	Eagles	37	1	1	2002	44.5833333	-7	OWN	0.6073002301	0.9327244741	-0.160338808	0.4909930803	0.8869715407	0.9237626192	0.0762373808	0
605	0	1	TEN	PHI	74	1	3	15.35	0.35	2	10	-11	13	24	0	0	1	0	(:21) S.McNair pass intended for F.Wycheck INTERCEPTED by S.Barber at TEN 36. S.Barber to TEN 35 for 1 yard (F.Wycheck).	1	0	0			1	0		0	09/08/2002	at Titans	-1	Eagles	37	1	1	2002	44.65	-7	OWN	0.6034711889	0.9284362047	-0.123387757	0.0646458876	0.8795972377	0.9362015903	0.0637984097	0
606	0	1	TEN	PHI	65	0	3	15.25	0.25	1	10	-11	24	13	0	0	1	0	(:15) D.McNabb pass intended for J.Thrash INTERCEPTED by A.Dyson at TEN 31. A.Dyson to TEN 33 for 2 yards (J.Thrash).	1	0	0			1	0		0	09/08/2002	at Titans	-1	Eagles	37	1	1	2002	44.75	-7	OWN	0.5823374167	0.9310969784	-0.168235104	-0.842359723	0.8802507713	0.9642145879	0.0357854121	0
607	0	1	TEN	PHI	67	1	3	15.1666667	0.16666667	1	10	-11	13	24	0	1	0	0	(:10) E.George right tackle to TEN 37 for 4 yards (S.Barber).	0	0	0			0	0		0	09/08/2002	at Titans	-1	Eagles	37	1	1	2002	44.8333333	-7	OWN	0.6038651227	0.9310573172	-0.165981004	0.5049425938	0.8847942705	0.9201208672	0.0798791328	0
608	0	1	TEN	PHI	63	1	4	15	15	2	6	-11	13	24	0	0	1	1	(15:00) S.McNair pass intended for K.Dyson INTERCEPTED by A.Harris at PHI 15. A.Harris ran ob at 50 for 35 yards (E.George). PENALTY on PHI-B.Bishop Defensive Pass Interference 40 yards enforced at TEN 37 - No Play.	0	40	0	DEFENSIVE PASS INTERFERENCE	0.048790098	0	0		0	09/08/2002	at Titans	-1	Eagles	37	1	1	2002	45	-7	OWN	0.5838268068	0.9499068958	-0.216281414	0.0275827149	0.9185828934	0.9044434847	0.0955565153	0
609	0	1	TEN	PHI	23	1	4	14.75	14.75	1	10	-11	13	24	0	0	1	0	(14:45) S.McNair pass to D.Mason to PHI 20 for 3 yards (A.Harris).	0	0	0			0	0		0	09/08/2002	at Titans	-1	Eagles	37	1	1	2002	45.25	-7	OPP	0.5655398842	0.9475610541	-0.257564941	0.354038993	0.9175771106	0.8560667018	0.1439332982	0
610	0	1	TEN	PHI	20	1	4	14.1666667	14.1666667	2	7	-11	13	24	0	0	1	0	(14:10) S.McNair pass to D.Mason pushed ob at PHI 3 for 17 yards (D.Walker).	0	0	0			0	0		0	09/08/2002	at Titans	-1	Eagles	37	1	1	2002	45.8333333	-7	OPP	0.5595771576	0.944609011	-0.249034977	0.0737633328	0.9130468068	0.8673119936	0.1326880064	0
611	0	1	TEN	PHI	3	1	4	13.6833333	13.6833333	1	3	-11	13	24	0	1	0	0	(13:41) E.George right tackle to PHI 2 for 1 yard (B.Dawkins).	0	0	0			0	0		0	09/08/2002	at Titans	-1	Eagles	37	1	1	2002	46.3166667	-7	OPP	0.5522414544	0.9492423765	-0.335697891	0.666298411	0.9218177588	0.8204533406	0.1795466594	0
612	0	1	TEN	PHI	2	1	4	12.9166667	12.9166667	2	2	-11	13	24	0	0	1	0	(12:55) S.McNair pass incomplete to G.Comella.	0	0	0			0	0		0	09/08/2002	at Titans	-1	Eagles	37	1	1	2002	47.0833333	-7	OPP	0.5492460591	0.9431709263	-0.303931044	0.3807576072	0.9121660778	0.8360122086	0.1639877914	0
613	0	1	TEN	PHI	2	1	4	12.8666667	12.8666667	3	2	-11	13	24	0	0	1	1	(12:52) S.McNair pass to J.McCareins for 2 yards TOUCHDOWN. PENALTY on PHI-B.Taylor Defensive Pass Interference declined.	0	0	0	DEFENSIVE PASS INTERFERENCE	0.025825862	0	0		0	09/08/2002	at Titans	-1	Eagles	37	1	1	2002	47.1333333	-7	OPP	0.544952637	0.9396288583	-0.269531011	-0.071899924	0.9065175143	0.8581945651	0.1418054349	0
614	0	1	TEN	PHI	2	1	4	12.8666667	12.8666667	-1	-1	-11	13	24	0	1	0	0	TWO-POINT CONVERSION ATTEMPT. S.McNair rushes up the middle. ATTEMPT FAILS.	0	0	0			1	0		0	09/08/2002	at Titans	-1	Eagles	37	1	1	2002	47.1333333	-7	OPP	0.5609935448	0.954455845	-0.426232738	0.9628892804	0.9301747444	0.8363819679	0.1636180321	0
615	0	1	TEN	PHI	10	0	4	12.8166667	12.8166667	1	10	-5	24	19	0	0	1	0	(12:49) D.McNabb pass to T.Pinkston ran ob at PHI 19 for 9 yards (M.Echols).	0	0	0			0	0		0	09/08/2002	at Titans	-1	Eagles	37	1	1	2002	47.1833333	0	OPP	0.533231082	0.9227811991	0.0028386147	-0.847491966	0.8853011691	0.7770058574	0.2229941426	0
616	0	1	TEN	PHI	19	0	4	12.3833333	12.3833333	2	1	-5	24	19	0	1	0	0	(12:23) B.Westbrook left tackle to PHI 19 for no gain (C.Hall).	0	0	0			0	0		0	09/08/2002	at Titans	-1	Eagles	37	1	1	2002	47.6166667	0	OPP	0.531199114	0.9285281618	-0.037706074	-0.848014984	0.8934611974	0.7921386183	0.2078613817	0
617	0	1	TEN	PHI	19	0	4	11.7166667	11.7166667	3	1	-5	24	19	0	0	1	0	(11:43) D.McNabb pass to D.Staley to PHI 28 for 9 yards (K.Bulluck).	0	0	0			0	0		0	09/08/2002	at Titans	-1	Eagles	37	1	1	2002	48.2833333	0	OPP	0.5290094662	0.9193052856	0.0081867413	-0.936588032	0.8792059018	0.7857043504	0.2142956496	0
618	0	1	TEN	PHI	28	0	4	11.0333333	11.0333333	1	10	-5	24	19	0	0	1	0	(11:02) D.McNabb pass incomplete to T.Pinkston.	0	0	0			0	0		0	09/08/2002	at Titans	-1	Eagles	37	1	1	2002	48.9666667	0	OPP	0.5516316739	0.9077114524	0.0508425517	-0.84707781	0.8597296948	0.827955617	0.172044383	0
619	0	1	TEN	PHI	28	0	4	10.9333333	10.9333333	2	10	-5	24	19	0	1	0	0	(10:56) B.Westbrook up the middle to PHI 34 for 6 yards (J.Thornton).	0	0	0			0	0		0	09/08/2002	at Titans	-1	Eagles	37	1	1	2002	49.0666667	0	OPP	0.5475293406	0.9015871523	0.0888217898	-0.937582071	0.8502112334	0.8199154383	0.1800845617	0
620	0	1	TEN	PHI	34	0	4	10.2333333	10.2333333	3	4	-5	24	19	0	1	0	0	(10:14) B.Westbrook right end to PHI 40 for 6 yards (T.Williams; M.Echols).	0	0	0			0	0		0	09/08/2002	at Titans	-1	Eagles	37	1	1	2002	49.7666667	0	OPP	0.5461546895	0.9008292164	0.0797290799	-0.953464679	0.8483883595	0.8283930449	0.1716069551	0
621	0	1	TEN	PHI	40	0	4	9.53333333	9.53333333	1	10	-5	24	19	0	1	0	0	(9:32) D.Staley up the middle to PHI 40 for no gain (A.Haynesworth C.Hall).	0	0	0			0	0		0	09/08/2002	at Titans	-1	Eagles	37	1	1	2002	50.46666667	0	OPP	0.564669074	0.8929318901	0.0869480581	-0.845007758	0.8347350713	0.8638793329	0.1361206671	0
622	0	1	TEN	PHI	40	0	4	9.08333333	9.08333333	2	10	-5	24	19	0	0	1	0	(9:05) D.McNabb pass incomplete to J.Thrash.	0	0	0			0	0		0	09/08/2002	at Titans	-1	Eagles	37	1	1	2002	50.91666667	0	OPP	0.5618505022	0.8819212205	0.129389908	-0.935819736	0.8173909409	0.8630490171	0.1369509829	0
623	0	1	TEN	PHI	40	0	4	9	9	3	10	-5	24	19	0	0	1	0	(9:00) D.McNabb pass incomplete to T.Pinkston.	0	0	0			0	0		0	09/08/2002	at Titans	-1	Eagles	37	1	1	2002	51	0	OPP	0.5577576384	0.8744016971	0.1664970911	-0.974544938	0.8056222857	0.854289464	0.145710536	0
624	0	1	TEN	PHI	40	0	4	8.95	8.95	4	10	-5	24	19	1	0	0	0	(8:57) S.Landeta punts 44 yards to TEN 16 Center-M.Bartrum fair catch by D.Mason.	0	0	0			1	0		0	09/08/2002	at Titans	-1	Eagles	37	1	1	2002	51.05	0	OPP	0.5535219245	0.8668670166	0.202702012	-0.990037868	0.7938605857	0.8430013651	0.1569986349	0
625	0	1	TEN	PHI	84	1	4	8.83333333	8.83333333	1	10	-5	19	24	0	1	0	0	(8:50) E.George up the middle to TEN 15 for -1 yards (I.Reese).	0	0	0			0	0		0	09/08/2002	at Titans	-1	Eagles	37	1	1	2002	51.16666667	0	OWN	0.6144275709	0.8858503042	0.1519934872	0.4449008721	0.8237445466	0.8224386709	0.1775613291	0
626	0	1	TEN	PHI	85	1	4	8.18333333	8.18333333	2	11	-5	19	24	0	0	1	0	(8:11) S.McNair pass to E.George to TEN 22 for 7 yards (B.Whiting; B.Gardner).	0	0	0			0	0		0	09/08/2002	at Titans	-1	Eagles	37	1	1	2002	51.81666667	0	OWN	0.6135710118	0.869221298	0.2076838214	-0.037802474	0.7973727282	0.8598974884	0.1401025116	0
627	0	1	TEN	PHI	78	1	4	7.41666667	7.41666667	3	4	-5	19	24	0	0	1	0	(7:25) S.McNair pass to D.Bennett to TEN 30 for 8 yards (I.Reese).	0	0	0			0	0		0	09/08/2002	at Titans	-1	Eagles	37	1	1	2002	52.58333333	0	OWN	0.604244427	0.8699999967	0.1730656091	-0.108493221	0.8000426446	0.8510965442	0.1489034558	0
628	0	1	TEN	PHI	70	1	4	6.71666667	6.71666667	1	10	-5	19	24	0	0	1	0	(6:43) S.McNair pass incomplete to F.Wycheck.	0	0	0			0	0		0	09/08/2002	at Titans	-1	Eagles	37	1	1	2002	53.28333333	0	OWN	0.6127010949	0.8599729327	0.1622255152	0.4991607181	0.7853508281	0.8184647374	0.1815352626	0
629	0	1	TEN	PHI	70	1	4	6.63333333	6.63333333	2	10	-5	19	24	0	1	0	0	(6:38) E.George right end to TEN 36 for 6 yards (R.Cook B.Gardner).	0	0	0			0	0		0	09/08/2002	at Titans	-1	Eagles	37	1	1	2002	53.36666667	0	OWN	0.6089643128	0.8511662324	0.1989258552	0.075748248	0.7717765796	0.842638149	0.157361851	0
630	0	1	TEN	PHI	64	1	4	5.85	5.85	3	4	-5	19	24	0	0	1	0	(5:51) S.McNair pass to K.Dyson to TEN 40 for 4 yards (A.Harris).	0	0	0			0	0		0	09/08/2002	at Titans	-1	Eagles	37	1	1	2002	54.15	0	OWN	0.6007296124	0.8489814594	0.175952845	-0.050162837	0.7697910748	0.8383627181	0.1616372819	0
631	0	1	TEN	PHI	60	1	4	5.05	5.05	1	10	-5	19	24	0	1	0	0	(5:03) K.Dyson left end to TEN 31 for -9 yards (H.Douglas).	0	0	0			0	0		0	09/08/2002	at Titans	-1	Eagles	37	1	1	2002	54.95	0	OWN	0.6119483685	0.8358730529	0.1715655466	0.5379215878	0.7498828387	0.8149919988	0.1850080012	0
632	0	1	TEN	PHI	69	1	4	4.33333333	4.33333333	2	19	-5	19	24	0	0	1	0	(4:20) S.McNair pass incomplete to D.Bennett (S.Barber).	0	0	0			0	0		0	09/08/2002	at Titans	-1	Eagles	37	1	1	2002	55.66666667	0	OWN	0.6200088891	0.7817190562	0.3156840771	-0.341904183	0.6647224928	0.8961703732	0.1038296268	0
633	0	1	TEN	PHI	69	1	4	4.26666667	4.26666667	3	19	-5	19	24	0	0	1	0	(4:16) S.McNair pass to D.Mason to PHI 30 for 39 yards (B.Dawkins).	0	0	0			0	0		0	09/08/2002	at Titans	-1	Eagles	37	1	1	2002	55.73333333	0	OWN	0.6162741806	0.7689560629	0.3492250367	-0.679873651	0.6455715761	0.9066537469	0.0933462531	0
634	0	1	TEN	PHI	30	1	4	4.11666667	4.11666667	1	10	-5	19	24	0	1	0	0	(4:07) E.George right tackle to PHI 27 for 3 yards (P.Grasmanis B.Gardner).	0	0	0			0	0		0	09/08/2002	at Titans	-1	Eagles	37	1	1	2002	55.88333333	0	OPP	0.5967551954	0.8210938403	0.1455103566	0.5901708631	0.7338063358	0.7351808325	0.2648191675	0
635	0	1	TEN	PHI	27	1	4	3.46666667	3.46666667	2	7	-5	19	24	0	0	1	0	(3:28) S.McNair pass to F.Wycheck to PHI 9 for 18 yards (B.Gardner).	0	0	0			0	0		0	09/08/2002	at Titans	-1	Eagles	37	1	1	2002	56.53333333	0	OPP	0.5913257197	0.8105295229	0.1553089979	0.3654163246	0.7188791514	0.7404578928	0.2595421072	0
636	0	1	TEN	PHI	9	1	4	3.35	3.35	1	9	-5	19	24	0	0	1	0	(3:21) S.McNair pass incomplete to D.Mason.	0	0	0			0	0		0	09/08/2002	at Titans	-1	Eagles	37	1	1	2002	56.65	0	OPP	0.5857043545	0.811517617	0.1182627151	0.6568909915	0.7242309417	0.6602763615	0.3397236385	0
637	0	1	TEN	PHI	9	1	4	3.28333333	3.28333333	2	9	-5	19	24	0	0	1	1	(3:17) S.McNair pass to D.Bennett to PHI 4 for 5 yards (A.Harris). PENALTY on PHI-A.Harris Face Mask (15 Yards) 2 yards enforced at PHI 4.	0	2	0	FACE MASK (15 YARDS)	0.042386472	0	0		0	09/08/2002	at Titans	-1	Eagles	37	1	1	2002	56.71666667	0	OPP	0.5817195403	0.8003016757	0.1552673526	0.3047005871	0.7078826663	0.6784635143	0.3215364857	0
638	0	1	TEN	PHI	2	1	4	3.2	3.2	1	2	-5	19	24	0	1	0	0	(3:12) E.George right end for 2 yards TOUCHDOWN.	0	0	0			0	0		0	09/08/2002	at Titans	-1	Eagles	37	1	1	2002	56.8	0	OPP	0.5780802831	0.8321675125	0.0376487307	0.8267279329	0.7563702621	0.632167993	0.367832007	0
639	0	1	TEN	PHI	2	1	4	3.2	3.2	-1	-1	-5	19	24	0	1	0	0	TWO-POINT CONVERSION ATTEMPT. E.George rushes left end. ATTEMPT SUCCEEDS.	0	0	0			0	0		0	09/08/2002	at Titans	-1	Eagles	37	1	1	2002	56.8	0	OPP	0.5849326122	0.8572179553	-0.067548347	0.9795329986	0.7931803671	0.6840897947	0.3159102053	0
640	0	1	TEN	PHI	2	1	4	3.2	3.2	-1	-1	3	27	24	1	0	0	0	J.Nedney kicks 70 yards from TEN 30 to PHI 0. B.Mitchell to PHI 23 for 23 yards (R.Calmus; A.Morris).	0	0	0			1	0		0	09/08/2002	at Titans	-1	Eagles	37	1	1	2002	56.8	0	OPP	0.5737119454	0.8192422288	0.2665313543	0.9845281186	0.7682481433	0.1215901345	0.8784098655	1
641	0	1	TEN	PHI	23	0	4	3.15	3.15	1	10	3	24	27	0	1	0	0	(3:09) D.McNabb sacked at PHI 15 for -8 yards (C.Hall).	0	0	0			0	0		0	09/08/2002	at Titans	-1	Eagles	37	1	1	2002	56.85	0	OPP	0.5638551666	0.7522125109	0.45641445	-0.732994413	0.6625246648	0.2670362483	0.7329637517	1
642	0	1	TEN	PHI	15	0	4	2.58333333	2.58333333	2	18	3	24	27	0	1	0	0	(2:35) D.McNabb up the middle to PHI 25 for 10 yards (T.Williams).	0	0	0			0	0		0	09/08/2002	at Titans	-1	Eagles	37	1	1	2002	57.41666667	0	OPP	0.5605936807	0.6853313787	0.5450765471	-0.947783739	0.5741911097	0.1633559311	0.8366440689	1
643	0	1	TEN	PHI	25	0	4	2	2	3	8	3	24	27	0	0	1	0	(2:00) D.McNabb pass incomplete to A.Freeman (D.Mitchell).	0	0	0			0	0		0	09/08/2002	at Titans	-1	Eagles	37	1	1	2002	58	0	OPP	0.5592671754	0.7072303437	0.5106304658	-0.942151679	0.6011019902	0.2161848512	0.7838151488	1
644	0	1	TEN	PHI	25	0	4	1.93333333	1.93333333	4	8	3	24	27	1	0	0	0	(1:56) (Punt formation) S.Landeta punts 48 yards to TEN 27 Center-M.Bartrum fair catch by D.Mason.	0	0	0			1	0		0	09/08/2002	at Titans	-1	Eagles	37	1	1	2002	58.06666667	0	OPP	0.5550994241	0.6908676291	0.5379718029	-0.977116781	0.5792355961	0.1833409289	0.8166590711	1
645	0	1	TEN	PHI	73	1	4	1.81666667	1.81666667	1	10	3	27	24	0	1	0	0	(1:49) E.George left tackle to TEN 29 for 2 yards (B.Whiting).	0	0	0			0	0		0	09/08/2002	at Titans	-1	Eagles	37	1	1	2002	58.18333333	0	OWN	0.6191929171	0.7216580715	0.5192645817	0.6543484784	0.6194699945	0.1947028187	0.8052971813	1
646	0	1	TEN	PHI	71	1	4	1.73333333	1.73333333	2	8	3	27	24	0	1	0	0	(1:44) E.George right tackle to TEN 27 for -2 yards (N.Kalu).	0	0	0			0	0		0	09/08/2002	at Titans	-1	Eagles	37	1	1	2002	58.26666667	0	OWN	0.6133202797	0.715635968	0.5295379992	0.3979757794	0.6121586717	0.1915794925	0.8084205075	1
647	0	1	TEN	PHI	73	1	4	1.63333333	1.63333333	3	10	3	27	24	0	1	0	0	(1:38) E.George right guard to TEN 31 for 4 yards (L.Kirkland).	0	0	0			0	0		0	09/08/2002	at Titans	-1	Eagles	37	1	1	2002	58.36666667	0	OWN	0.611839706	0.6881814305	0.5726417556	-0.159998079	0.5745410919	0.2073181888	0.7926818112	1
648	0	1	TEN	PHI	69	1	4	1.56666667	1.56666667	4	6	3	27	24	1	0	0	0	(1:34) C.Hentrich punts 44 yards to PHI 25 Center-A.Graham. B.Mitchell to PHI 34 for 9 yards (D.Mitchell).	0	0	0			1	0		0	09/08/2002	at Titans	-1	Eagles	37	1	1	2002	58.43333333	0	OWN	0.6036035278	0.6927985404	0.5659987891	-0.390743242	0.5824167439	0.2057077854	0.7942922146	1
649	0	1	TEN	PHI	34	0	4	1.38333333	1.38333333	1	10	3	24	27	0	0	1	0	(1:23) D.McNabb pass incomplete to J.Thrash.	0	0	0			0	0		0	09/08/2002	at Titans	-1	Eagles	37	1	1	2002	58.61666667	0	OPP	0.5768872895	0.7094615187	0.4864363375	-0.726159499	0.6007976069	0.2817185413	0.7182814587	1
650	0	1	TEN	PHI	34	0	4	1.31666667	1.31666667	2	10	3	24	27	0	1	0	0	(1:19) D.McNabb sacked at PHI 31 for -3 yards (C.Hall). FUMBLES (C.Hall) RECOVERED by TEN-K.Carter at PHI 35.	1	0	0			1	0		0	09/08/2002	at Titans	-1	Eagles	37	1	1	2002	58.68333333	0	OPP	0.5728405151	0.6932010943	0.5146951541	-0.883869889	0.5789189159	0.2580365756	0.7419634244	1
651	0	1	TEN	PHI	35	1	4	1.2	1.2	1	10	3	27	24	0	1	0	0	(1:12) S.McNair kneels to PHI 36 for -1 yards.	0	0	0			0	0		0	09/08/2002	at Titans	-1	Eagles	37	1	1	2002	58.8	0	OPP	0.5983335109	0.7067504447	0.4882426543	0.7006418292	0.6106513491	0.0857981263	0.9142018737	1
652	0	1	TEN	PHI	36	1	4	0.66666667	0.66666667	2	11	3	27	24	0	1	0	0	(:40) S.McNair kneels to PHI 37 for -1 yards.	0	0	0			1	0	51	1	09/08/2002	at Titans	-1	Eagles	37	1	1	2002	59.33333333	0	OPP	0.5970750221	0.6719430131	0.5296983371	0.3364204676	0.5644757884	0.075689023	0.924310977	1
653	0	1	MIA	DET	64	0	1	0	0	-1	-1	0	0	0	1	0	0	0	J.Hanson kicks 75 yards from DET 30 to MIA -5. A.Johnson Touchback.	0	0	0			1	0		0	09/08/2002	at Dolphins	-8.5	Lions	36	8.5	1	2002	60	0	OWN	0.3474142962	0.9937148498	-0.478731908	0.5358418822	0.9917695877	0.2860964407	0.7139035593	1
654	0	1	MIA	DET	80	1	1	60	15	1	10	0	0	0	0	1	0	0	(15:00) R.Williams right guard to MIA 24 for 4 yards (R.Porcher).	0	0	0			0	0		0	09/08/2002	at Dolphins	-8.5	Lions	36	8.5	1	2002	0	0	OWN	0.3182768839	0.9981454043	-0.475196261	0.4741134692	0.9978129712	0.2264532739	0.7735467261	1
655	0	1	MIA	DET	76	1	1	59.4333333	14.4333333	2	6	0	0	0	0	0	1	0	(14:26) J.Fiedler pass incomplete to O.Gadsden (B.Green).	0	0	0			0	0		0	09/08/2002	at Dolphins	-8.5	Lions	36	8.5	1	2002	0.5666667	0	OWN	0.3087542993	0.9980810528	-0.477514519	0.2675322673	0.9977434224	0.2291627181	0.7708372819	1
656	0	1	MIA	DET	76	1	1	59.3	14.3	3	6	0	0	0	0	0	1	0	(14:18) (Shotgun) J.Fiedler pass to O.Gadsden pushed ob at MIA 34 for 10 yards (E.Davis).	0	0	0			0	0		0	09/08/2002	at Dolphins	-8.5	Lions	36	8.5	1	2002	0.7	0	OWN	0.3035786286	0.9979401654	-0.447151568	-0.194564451	0.9975692112	0.2557575678	0.7442424322	1
657	0	1	MIA	DET	66	1	1	58.6833333	13.6833333	1	10	0	0	0	0	1	0	0	(13:41) R.Williams left tackle to MIA 37 for 3 yards (R.Porcher; C.Claiborne).	0	0	0			0	0		0	09/08/2002	at Dolphins	-8.5	Lions	36	8.5	1	2002	1.3166667	0	OWN	0.3121821711	0.997877046	-0.475534624	0.514634665	0.9975089191	0.2084623582	0.7915376418	1
658	0	1	MIA	DET	63	1	1	58.0666667	13.0666667	2	7	0	0	0	0	0	1	0	(13:04) J.Fiedler pass to O.Gadsden to MIA 45 for 8 yards (T.Lyght).	0	0	0			0	0		0	09/08/2002	at Dolphins	-8.5	Lions	36	8.5	1	2002	1.9333333	0	OWN	0.3044386497	0.9977465099	-0.468094938	0.2669090915	0.9973562986	0.2146940609	0.7853059391	1
659	0	1	MIA	DET	55	1	1	57.4	12.4	1	10	0	0	0	0	1	0	0	(12:24) R.Williams right end pushed ob at DET 48 for 7 yards (C.Harris).	0	0	0			0	0		0	09/08/2002	at Dolphins	-8.5	Lions	36	8.5	1	2002	2.6	0	OWN	0.308500962	0.9975776958	-0.473166766	0.548483787	0.9971642162	0.1957799757	0.8042200243	1
660	0	1	MIA	DET	48	1	1	57.1166667	12.1166667	2	3	0	0	0	0	1	0	0	(12:07) R.Williams right guard to DET 46 for 2 yards (S.Rogers).	0	0	0			0	0		0	09/08/2002	at Dolphins	-8.5	Lions	36	8.5	1	2002	2.8833333	0	OPP	0.292821326	0.9977105026	-0.505502225	0.4894323531	0.9973502036	0.1843253643	0.8156746357	1
661	0	1	MIA	DET	46	1	1	56.4833333	11.4833333	3	1	0	0	0	0	1	0	0	(11:29) R.Williams up the middle to DET 46 for no gain (Brian Walker; Bracy Walker).	0	0	0			0	0		0	09/08/2002	at Dolphins	-8.5	Lions	36	8.5	1	2002	3.5166667	0	OPP	0.2866656944	0.9975153947	-0.489183052	0.1827589278	0.9971181334	0.1951363532	0.8048636468	1
662	0	1	MIA	DET	46	1	1	55.7	10.7	4	1	0	0	0	1	0	0	0	(10:42) M.Royals punts 46 yards to end zone Center-E.Perry Touchback.	0	0	0			1	0		0	09/08/2002	at Dolphins	-8.5	Lions	36	8.5	1	2002	4.3	0	OPP	0.2844040904	0.9971475518	-0.452215043	-0.266667417	0.9966659635	0.2203377868	0.7796622132	1
663	0	1	MIA	DET	20	0	1	55.5666667	10.5666667	1	10	0	0	0	0	0	1	0	(10:34) M.McMahon pass incomplete to A.Hakim (P.Surtain).	0	0	0			0	0		0	09/08/2002	at Dolphins	-8.5	Lions	36	8.5	1	2002	4.4333333	0	OPP	0.2578354283	0.9970559543	-0.488208508	-0.788155177	0.9964757448	0.2366611515	0.7633388485	1
664	0	1	MIA	DET	20	0	1	55.4833333	10.4833333	2	10	0	0	0	0	0	1	0	(10:29) M.McMahon pass incomplete to M.Ricks.	0	0	0			0	0		0	09/08/2002	at Dolphins	-8.5	Lions	36	8.5	1	2002	4.5166667	0	OPP	0.2522622803	0.9968562225	-0.458778565	-0.911924727	0.9962246403	0.2240920023	0.7759079977	1
665	0	1	MIA	DET	20	0	1	55.3833333	10.3833333	3	10	0	0	0	0	1	0	1	(10:23) PENALTY on DET-K.Blaise False Start 5 yards enforced at DET 20 - No Play.	0	5	0	FALSE START	0.010263289	0	0		0	09/08/2002	at Dolphins	-8.5	Lions	36	8.5	1	2002	4.6166667	0	OPP	0.246750575	0.9966371724	-0.428120474	-0.964782253	0.9959482726	0.2042283805	0.7957716195	1
666	0	1	MIA	DET	15	0	1	55.3833333	10.3833333	3	15	0	0	0	0	0	1	0	(10:23) M.McMahon pass to M.Ricks to MIA 36 for 49 yards (A.Freeman).	0	0	0			0	0		0	09/08/2002	at Dolphins	-8.5	Lions	36	8.5	1	2002	4.6166667	0	OPP	0.2460321978	0.9962793783	-0.389595483	-0.978803487	0.9955092299	0.1876561534	0.8123438466	1
667	0	1	MIA	DET	64	0	1	54.8	9.8	1	10	0	0	0	0	1	0	0	(9:48) L.Warren right guard to MIA 35 for 1 yard (T.Bowens).	0	0	0			0	0		0	09/08/2002	at Dolphins	-8.5	Lions	36	8.5	1	2002	5.2	0	OWN	0.3000462035	0.9968019198	-0.434419283	-0.812981603	0.9959871843	0.3185691938	0.6814308062	1
668	0	1	MIA	DET	65	0	1	54.2833333	9.28333333	2	9	0	0	0	0	1	0	1	(9:17) M.McMahon sacked at MIA 40 for -5 yards (L.Chester). PENALTY on DET-K.Blaise Offensive Holding declined.	0	0	0	OFFENSIVE HOLDING	0.009748832	0	0		0	09/08/2002	at Dolphins	-8.5	Lions	36	8.5	1	2002	5.7166667	0	OWN	0.2967283034	0.9964999826	-0.405925636	-0.91342018	0.9955837012	0.3068271735	0.6931728265	1
669	0	1	MIA	DET	60	0	1	53.85	8.85	3	14	0	0	0	0	0	1	1	(8:51) M.McMahon pass incomplete to L.Warren. PENALTY on DET-T.Semple Chop Block declined.	0	0	0	CHOP BLOCK	-0.000296188	0	0		0	09/08/2002	at Dolphins	-8.5	Lions	36	8.5	1	2002	6.15	0	OWN	0.2921833429	0.9957127069	-0.32902083	-0.978895491	0.9945514604	0.2616237631	0.7383762369	1
670	0	1	MIA	DET	60	0	1	53.6666667	8.66666667	4	14	0	0	0	1	0	0	1	(8:40) J.Jett punts 40 yards to end zone Center-B.Banta Touchback. PENALTY on MIA-A.Freeman Offensive Holding 10 yards enforced between downs.	0	10	1	OFFENSIVE HOLDING	0.046165658	1	0		0	09/08/2002	at Dolphins	-8.5	Lions	36	8.5	1	2002	6.3333333	0	OWN	0.2871805016	0.995374499	-0.293526966	-0.991707057	0.9940992706	0.2338178597	0.7661821403	1
671	0	1	MIA	DET	90	1	1	53.4666667	8.46666667	1	10	0	0	0	0	1	0	0	(8:28) R.Williams up the middle to MIA 13 for 3 yards (B.Williams).	0	0	0			0	0		0	09/08/2002	at Dolphins	-8.5	Lions	36	8.5	1	2002	6.5333333	0	OWN	0.3556664957	0.996351569	-0.39216364	0.5570207346	0.9954705051	0.2604265314	0.7395734686	1
672	0	1	MIA	DET	87	1	1	52.8	7.8	2	7	0	0	0	0	0	1	0	(7:48) J.Fiedler pass to R.McMichael to MIA 24 for 11 yards (C.Claiborne).	0	0	0			0	0		0	09/08/2002	at Dolphins	-8.5	Lions	36	8.5	1	2002	7.2	0	OWN	0.3483889248	0.9961073467	-0.383452575	0.32214224	0.9951668456	0.2664452481	0.7335547519	1
673	0	1	MIA	DET	76	1	1	52.05	7.05	1	10	0	0	0	0	0	1	1	(7:03) J.Fiedler pass incomplete to C.Chambers. PENALTY on DET-E.Davis Defensive Pass Interference 28 yards enforced at MIA 24 - No Play.	0	28	0	DEFENSIVE PASS INTERFERENCE	0.050863311	0	0		0	09/08/2002	at Dolphins	-8.5	Lions	36	8.5	1	2002	7.95	0	OWN	0.3501797525	0.9957807999	-0.391377326	0.5942303562	0.9947847112	0.2412228799	0.7587771201	1
674	0	1	MIA	DET	48	1	1	51.9166667	6.91666667	1	10	0	0	0	0	0	1	1	(6:55) J.Fiedler pass incomplete to C.Chambers. PENALTY on DET-K.Pritchett Defensive Offside 5 yards enforced at DET 48 - No Play.	0	5	0	DEFENSIVE OFFSIDE	0.00758839	0	0		0	09/08/2002	at Dolphins	-8.5	Lions	36	8.5	1	2002	8.0833333	0	OPP	0.327137524	0.9957316927	-0.420624459	0.6296386842	0.9948591854	0.1995943538	0.8004056462	1
675	0	1	MIA	DET	43	1	1	51.8	6.8	1	5	0	0	0	0	1	0	0	(6:48) J.Fiedler right tackle to DET 39 for 4 yards (K.Pritchett).	0	0	0			0	0		0	09/08/2002	at Dolphins	-8.5	Lions	36	8.5	1	2002	8.2	0	OPP	0.3198078821	0.9960983214	-0.467046563	0.7698079628	0.9953502945	0.1907171507	0.8092828493	1
676	0	1	MIA	DET	39	1	1	51.1166667	6.11666667	2	1	0	0	0	0	1	0	0	(6:07) R.Williams right tackle to DET 37 for 2 yards (K.Pritchett; R.Porcher).	0	0	0			0	0		0	09/08/2002	at Dolphins	-8.5	Lions	36	8.5	1	2002	8.8833333	0	OPP	0.3108223506	0.9959141028	-0.468144375	0.6533153845	0.9951407908	0.1846716331	0.8153283669	1
677	0	1	MIA	DET	37	1	1	50.4	5.4	1	10	0	0	0	0	1	0	0	(5:24) R.Williams right tackle to DET 35 for 2 yards (S.Rogers).	0	0	0			0	0		0	09/08/2002	at Dolphins	-8.5	Lions	36	8.5	1	2002	9.6	0	OPP	0.3245388437	0.9950117441	-0.415472756	0.6599596933	0.9939971954	0.1878171507	0.8121828493	1
678	0	1	MIA	DET	35	1	1	49.65	4.65	2	8	0	0	0	0	0	1	0	(4:39) J.Fiedler pass to R.Konrad pushed ob at DET 16 for 19 yards (Brian Walker; C.Harris).	0	0	0			0	0		0	09/08/2002	at Dolphins	-8.5	Lions	36	8.5	1	2002	10.35	0	OPP	0.3190376049	0.9945216477	-0.396028864	0.4174735654	0.993388374	0.1919886553	0.8080113447	1
679	0	1	MIA	DET	16	1	1	49.1	4.1	1	10	0	0	0	0	0	1	0	(4:06) J.Fiedler pass to C.Chambers ran ob at DET 9 for 7 yards.	0	0	0			0	0		0	09/08/2002	at Dolphins	-8.5	Lions	36	8.5	1	2002	10.9	0	OPP	0.3123862986	0.994304208	-0.423610668	0.696019925	0.9932262247	0.1634952671	0.8365047329	1
680	0	1	MIA	DET	9	1	1	48.5	3.5	2	3	0	0	0	0	0	1	0	(3:30) J.Fiedler pass to R.Konrad to DET 1 for 8 yards (Bracy Walker; C.Claiborne). FUMBLES (Bracy Walker) ball out of bounds at DET 1.	0	0	0			0	0		0	09/08/2002	at Dolphins	-8.5	Lions	36	8.5	1	2002	11.5	0	OPP	0.2981900485	0.9944369757	-0.454442754	0.6556012306	0.9934459552	0.1536956244	0.8463043756	1
681	0	1	MIA	DET	1	1	1	48.2166667	3.21666667	1	1	0	0	0	0	1	0	0	(3:13) R.Williams up the middle for 1 yard TOUCHDOWN.	0	0	0			0	0		0	09/08/2002	at Dolphins	-8.5	Lions	36	8.5	1	2002	11.7833333	0	OPP	0.2968823289	0.9948072612	-0.504173381	0.8825117208	0.9939497685	0.1501541982	0.8498458018	1
682	0	1	MIA	DET	1	1	1	48.2166667	3.21666667	-1	-1	0	0	0	0	1	0	0	O.Mare extra point is GOOD Center-E.Perry Holder-M.Royals.	0	0	0			0	0		0	09/08/2002	at Dolphins	-8.5	Lions	36	8.5	1	2002	11.7833333	0	OPP	0.3070191768	0.9955507145	-0.57142365	0.9849741625	0.9948568461	0.1845654072	0.8154345928	1
683	0	1	MIA	DET	1	1	1	48.2166667	3.21666667	-1	-1	13	13	0	1	0	0	0	O.Mare kicks 56 yards from MIA 30 to DET 14. D.Howard pushed ob at DET 34 for 20 yards (O.Mare).	0	0	0			1	0		0	09/08/2002	at Dolphins	-8.5	Lions	36	8.5	1	2002	11.7833333	+7	OPP	0.2819557352	0.9932576855	-0.095578016	0.9904762776	0.9936732724	0.0403904251	0.9596095749	1
684	0	1	MIA	DET	34	0	1	48	3	1	10	13	0	13	0	1	0	0	(3:00) L.Warren right guard to DET 35 for 1 yard (J.Taylor; Z.Thomas).	0	0	0			0	0		0	09/08/2002	at Dolphins	-8.5	Lions	36	8.5	1	2002	12	+7	OPP	0.2798398907	0.9902423015	0.1409003462	-0.611171928	0.9899136984	0.055256763	0.944743237	1
685	0	1	MIA	DET	35	0	1	47.4	2.4	2	9	13	0	13	0	0	1	0	(2:24) M.McMahon pass to M.Ricks to DET 43 for 8 yards (B.Marion).	0	0	0			0	0		0	09/08/2002	at Dolphins	-8.5	Lions	36	8.5	1	2002	12.6	+7	OPP	0.2768641289	0.9892323173	0.1757465223	-0.80796195	0.9888012852	0.0539884275	0.9460115725	1
686	0	1	MIA	DET	43	0	1	46.75	1.75	3	1	13	0	13	0	1	0	0	(1:45) M.McMahon sacked at DET 36 for -7 yards (J.Taylor; J.Haley).	0	0	0			0	0		0	09/08/2002	at Dolphins	-8.5	Lions	36	8.5	1	2002	13.25	+7	OPP	0.2751041703	0.9896278469	0.1481431513	-0.824298366	0.989169952	0.0577878447	0.9422121553	1
687	0	1	MIA	DET	36	0	1	46.3333333	1.33333333	4	8	13	0	13	1	0	0	0	(1:20) J.Jett punts 47 yards to MIA 17 Center-B.Banta. A.Johnson to MIA 29 for 12 yards (J.Wyrick). FUMBLES (J.Wyrick) recovered by MIA-A.Freeman at MIA 32.	1	0	0			1	0		0	09/08/2002	at Dolphins	-8.5	Lions	36	8.5	1	2002	13.6666667	+7	OPP	0.2701372989	0.9868058174	0.2510332484	-0.963743717	0.9861157172	0.0433619222	0.9566380778	1
688	0	1	MIA	DET	68	1	1	46.0833333	1.08333333	1	10	13	13	0	0	1	0	0	(1:05) R.Williams right end to MIA 42 for 10 yards (C.Harris).	0	0	0			0	0		0	09/08/2002	at Dolphins	-8.5	Lions	36	8.5	1	2002	13.9166667	+7	OWN	0.345563491	0.9881770077	0.208226651	0.7817618704	0.9877690369	0.0424268934	0.9575731066	1
689	0	1	MIA	DET	58	1	1	45.3333333	0.33333333	1	10	13	13	0	0	0	1	0	(:20) J.Fiedler pass incomplete to O.Gadsden (B.Green).	0	0	0			0	0		0	09/08/2002	at Dolphins	-8.5	Lions	36	8.5	1	2002	14.6666667	+7	OWN	0.3404585336	0.9872380314	0.205437115	0.7948056678	0.9868602114	0.0388864899	0.9611135101	1
690	0	1	MIA	DET	58	1	1	45.25	0.25	2	10	13	13	0	0	1	0	0	(:15) R.Williams right end pushed ob at DET 50 for 8 yards (Brian Walker).	0	0	0			0	0		0	09/08/2002	at Dolphins	-8.5	Lions	36	8.5	1	2002	14.75	+7	OWN	0.3351778965	0.9863767698	0.241479922	0.5455707612	0.9859288255	0.0380878456	0.9619121544	1
691	0	1	MIA	DET	50	1	2	45	15	3	2	13	13	0	0	0	1	0	(15:00) J.Fiedler pass incomplete to O.Gadsden (E.Davis).	0	0	0			0	0		0	09/08/2002	at Dolphins	-8.5	Lions	36	8.5	1	2002	15	+7	OPP	0.301429808	0.9908669729	0.146653935	0.2974805069	0.990973724	0.0405357235	0.9594642765	1
692	0	1	MIA	DET	50	1	2	44.9333333	14.9333333	4	2	13	13	0	1	0	0	0	(14:56) M.Royals punts 0 yards to DET 50 Center-E.Perry. C.Cash MUFFS catch touched at DET 7 RECOVERED by MIA-T.Gamble at DET 0. TOUCHDOWN. Ball deflected off of DET 29- C. Cash.	0	0	0			0	0		0	09/08/2002	at Dolphins	-8.5	Lions	36	8.5	1	2002	15.0666667	+7	OPP	0.2959247985	0.9902661512	0.1833372155	-0.164373779	0.9903501235	0.0451080876	0.9548919124	1
693	0	1	MIA	DET	50	1	2	44.9333333	14.9333333	-1	-1	13	13	0	0	1	0	0	O.Mare extra point is GOOD Center-E.Perry Holder-M.Royals.	0	0	0			0	0		0	09/08/2002	at Dolphins	-8.5	Lions	36	8.5	1	2002	15.0666667	+7	OPP	0.3225880526	0.9931071599	-0.030286903	0.9824758853	0.9932837894	0.0565379978	0.9434620022	1
694	0	1	MIA	DET	50	1	2	44.9333333	14.9333333	-1	-1	13	13	0	1	0	0	1	O.Mare kicks 70 yards from MIA 30 to end zone Touchback. PENALTY on DET-M.Ricks Offside on Free Kick declined.	0	0	0	ON FREE KICK	-0.012814142	1	0		0	09/08/2002	at Dolphins	-8.5	Lions	36	8.5	1	2002	15.0666667	+7	OPP	0.3225880526	0.9931071599	-0.030286903	0.9824758853	0.9932837894	0.0565379978	0.9434620022	1
695	0	1	MIA	DET	20	0	2	44.7666667	14.7666667	1	10	13	0	13	0	1	0	0	(14:46) A.Cason right end to DET 20 for no gain (Z.Thomas).	0	0	0			0	0		0	09/08/2002	at Dolphins	-8.5	Lions	36	8.5	1	2002	15.2333333	+7	OPP	0.2654112917	0.9901251492	0.1232020703	-0.715009809	0.9900236786	0.0509688252	0.9490311748	1
696	0	1	MIA	DET	20	0	2	44.0666667	14.0666667	2	10	13	0	13	0	0	1	0	(14:04) M.McMahon pass incomplete to A.Cason.	0	0	0			0	0		0	09/08/2002	at Dolphins	-8.5	Lions	36	8.5	1	2002	15.9333333	+7	OPP	0.2627331909	0.9887662317	0.1685728305	-0.875731936	0.9885694868	0.0472169424	0.9527830576	1
697	0	1	MIA	DET	20	0	2	43.9833333	13.9833333	3	10	13	0	13	0	0	1	0	(13:59) (Shotgun) M.McMahon pass incomplete to A.Hakim.	0	0	0			0	0		0	09/08/2002	at Dolphins	-8.5	Lions	36	8.5	1	2002	16.0166667	+7	OPP	0.2571751017	0.9880074806	0.2051852701	-0.949772309	0.9877585127	0.0414968471	0.9585031529	1
698	0	1	MIA	DET	20	0	2	43.8833333	13.8833333	4	10	13	0	13	1	0	0	0	(13:53) J.Jett punts 54 yards to MIA 26 Center-B.Banta. A.Johnson ran ob at MIA 36 for 10 yards.	0	0	0			1	0		0	09/08/2002	at Dolphins	-8.5	Lions	36	8.5	1	2002	16.1166667	+7	OPP	0.2516779696	0.9871758333	0.241446721	-0.980151773	0.9868664763	0.0355002913	0.9644997087	1
699	0	1	MIA	DET	64	1	2	43.7	13.7	1	10	13	13	0	0	0	1	0	(13:42) J.Fiedler pass to R.McMichael to DET 42 for 22 yards (T.Lyght).	0	0	0			0	0		0	09/08/2002	at Dolphins	-8.5	Lions	36	8.5	1	2002	16.3	+7	OWN	0.3364599762	0.9890294514	0.1924230788	0.6787688888	0.9888619525	0.0424330849	0.9575669151	1
700	0	1	MIA	DET	42	1	2	42.9166667	12.9166667	1	10	13	13	0	0	1	0	0	(12:55) R.Williams right end to DET 31 for 11 yards (B.Williams).	0	0	0			0	0		0	09/08/2002	at Dolphins	-8.5	Lions	36	8.5	1	2002	17.0833333	+7	OPP	0.3212453128	0.9881282631	0.1747886813	0.7089549906	0.988138064	0.0351129755	0.9648870245	1
701	0	1	MIA	DET	31	1	2	42.1666667	12.1666667	1	10	13	13	0	0	0	1	0	(12:10) J.Fiedler pass incomplete to C.Chambers.	0	0	0			0	0		0	09/08/2002	at Dolphins	-8.5	Lions	36	8.5	1	2002	17.8333333	+7	OPP	0.3151886409	0.9871864475	0.1706847586	0.7265909765	0.9872696323	0.031731091	0.968268909	1
702	0	1	MIA	DET	31	1	2	42.05	12.05	2	10	13	13	0	0	1	0	0	(12:03) R.Williams up the middle to DET 24 for 7 yards (C.Cash).	0	0	0			0	0		0	09/08/2002	at Dolphins	-8.5	Lions	36	8.5	1	2002	17.95	+7	OPP	0.3099604547	0.986274744	0.2077030271	0.4217749255	0.9863173188	0.0319926264	0.9680073736	1
703	0	1	MIA	DET	24	1	2	41.35	11.35	3	3	13	13	0	0	0	1	0	(11:21) J.Fiedler pass to R.Edwards ran ob at DET 18 for 6 yards.	0	0	0			0	0		0	09/08/2002	at Dolphins	-8.5	Lions	36	8.5	1	2002	18.65	+7	OPP	0.2961970113	0.986454774	0.1722015373	0.3604444101	0.9866141699	0.0306812471	0.9693187529	1
704	0	1	MIA	DET	18	1	2	40.9	10.9	1	10	13	13	0	0	1	0	0	(10:54) R.Williams left guard to DET 16 for 2 yards (J.Gooch).	0	0	0			0	0		0	09/08/2002	at Dolphins	-8.5	Lions	36	8.5	1	2002	19.1	+7	OPP	0.3097169616	0.9854179821	0.1708748312	0.7496601194	0.9855744714	0.0278785166	0.9721214834	1
705	0	1	MIA	DET	16	1	2	40.2833333	10.2833333	2	8	13	13	0	0	0	1	0	(10:17) J.Fiedler pass to R.McMichael for 16 yards TOUCHDOWN.	0	0	0			0	0		0	09/08/2002	at Dolphins	-8.5	Lions	36	8.5	1	2002	19.7166667	+7	OPP	0.3035535588	0.984210682	0.1916251773	0.5520761469	0.9843476792	0.0268909771	0.9731090229	1
706	0	1	MIA	DET	16	1	2	40.2833333	10.2833333	-1	-1	13	13	0	0	1	0	0	O.Mare extra point is GOOD Center-E.Perry Holder-M.Royals.	0	0	0			0	0		0	09/08/2002	at Dolphins	-8.5	Lions	36	8.5	1	2002	19.7166667	+7	OPP	0.3143430329	0.9888956549	-0.011517357	0.9872373681	0.9892082325	0.0436698226	0.9563301774	1
707	0	1	MIA	DET	16	1	2	40.2833333	10.2833333	-1	-1	27	27	0	1	0	0	0	O.Mare kicks 75 yards from MIA 30 to DET -5. D.Howard Touchback.	0	0	0			1	0		0	09/08/2002	at Dolphins	-8.5	Lions	36	8.5	1	2002	19.7166667	+7	OPP	0.2874649042	0.9826591045	0.5261764003	0.9921933954	0.9865211784	0.0055118635	0.9944881365	1
708	0	1	MIA	DET	20	0	2	40.1833333	10.1833333	1	10	27	0	27	0	0	1	0	(10:11) M.McMahon pass to A.Hakim to DET 27 for 7 yards (P.Surtain).	0	0	0			0	0		0	09/08/2002	at Dolphins	-8.5	Lions	36	8.5	1	2002	19.8166667	+7	OPP	0.2592193486	0.9753162253	0.6543117718	-0.506086121	0.9794498126	0.005787616	0.994212384	1
709	0	1	MIA	DET	27	0	2	39.7666667	9.76666667	2	3	27	0	27	0	1	0	0	(9:46) A.Cason up the middle to DET 30 for 3 yards (M.Greenwood).	0	0	0			0	0		0	09/08/2002	at Dolphins	-8.5	Lions	36	8.5	1	2002	20.2333333	+7	OPP	0.2562092809	0.9763085733	0.6413827319	-0.580101745	0.9802224513	0.0062724353	0.9937275647	1
710	0	1	MIA	DET	30	0	2	39.15	9.15	1	10	27	0	27	0	1	0	0	(9:09) C.Schlesinger right guard to DET 34 for 4 yards (B.Marion; D.Rodgers).	0	0	0			0	0		0	09/08/2002	at Dolphins	-8.5	Lions	36	8.5	1	2002	20.85	+7	OPP	0.2728773604	0.9725444616	0.6696325034	-0.504836267	0.9767664182	0.0061040238	0.9938959762	1
711	0	1	MIA	DET	34	0	2	38.5833333	8.58333333	2	6	27	0	27	0	0	1	0	(8:35) M.McMahon pass to A.Cason to MIA 47 for 19 yards (Z.Thomas).	0	0	0			0	0		0	09/08/2002	at Dolphins	-8.5	Lions	36	8.5	1	2002	21.4166667	+7	OPP	0.270160216	0.9715867054	0.6737644366	-0.670881699	0.9758380088	0.006308841	0.993691159	1
712	0	1	MIA	DET	53	0	2	38.0333333	8.03333333	1	10	27	0	27	0	0	1	0	(8:02) M.McMahon pass incomplete to M.Ricks (A.Freeman).	0	0	0			0	0		0	09/08/2002	at Dolphins	-8.5	Lions	36	8.5	1	2002	21.9666667	+7	OWN	0.2981425238	0.9691744461	0.6939822988	-0.520808867	0.973143049	0.007375117	0.992624883	1
713	0	1	MIA	DET	53	0	2	37.8666667	7.86666667	2	10	27	0	27	0	1	0	1	(7:52) PENALTY on DET-J.Backus False Start 5 yards enforced at MIA 47 - No Play.	0	5	0	FALSE START	0.001282081	0	0		0	09/08/2002	at Dolphins	-8.5	Lions	36	8.5	1	2002	22.1333333	+7	OWN	0.29308262	0.9668339426	0.7136965939	-0.781048773	0.9709924697	0.0072120426	0.9927879574	1
714	0	1	MIA	DET	48	0	2	37.8666667	7.86666667	2	15	27	0	27	0	0	1	0	(7:52) (Shotgun) M.McMahon pass to A.Hakim pushed ob at MIA 31 for 21 yards (B.Marion).	0	0	0			0	0		0	09/08/2002	at Dolphins	-8.5	Lions	36	8.5	1	2002	22.1333333	+7	OPP	0.2923833506	0.9633633649	0.7356575134	-0.863123809	0.9678927315	0.0063668816	0.9936331184	1
715	0	1	MIA	DET	69	0	2	37.3666667	7.36666667	1	10	27	0	27	0	0	1	0	(7:22) M.McMahon pass incomplete to A.Hakim.	0	0	0			0	0		0	09/08/2002	at Dolphins	-8.5	Lions	36	8.5	1	2002	22.6333333	+7	OWN	0.314981752	0.966965841	0.7092927809	-0.533309325	0.9706516445	0.0084576463	0.9915423537	1
716	0	1	MIA	DET	69	0	2	37.2666667	7.26666667	2	10	27	0	27	0	0	1	0	(7:16) M.McMahon pass incomplete to A.Cason.	0	0	0			0	0		0	09/08/2002	at Dolphins	-8.5	Lions	36	8.5	1	2002	22.7333333	+7	OWN	0.3096775063	0.9647009249	0.7277509295	-0.788220313	0.9685327657	0.0082819667	0.9917180333	1
717	0	1	MIA	DET	69	0	2	37.1166667	7.11666667	3	10	27	0	27	0	0	1	0	(7:07) M.McMahon pass to M.Ricks to MIA 20 for 11 yards (A.Freeman; S.Madison).	0	0	0			0	0		0	09/08/2002	at Dolphins	-8.5	Lions	36	8.5	1	2002	22.8833333	+7	OWN	0.3045806483	0.9620915656	0.7455153476	-0.911725966	0.9660805749	0.0074334328	0.9925665672	1
718	0	1	MIA	DET	80	0	2	36.4	6.4	1	10	27	0	27	0	1	0	0	(6:24) C.Schlesinger right guard to MIA 11 for 9 yards (M.Greenwood).	0	0	0			0	0		0	09/08/2002	at Dolphins	-8.5	Lions	36	8.5	1	2002	23.6	+7	OWN	0.3287135048	0.9635191346	0.7227790049	-0.534452223	0.967043359	0.0089562532	0.9910437468	1
719	0	1	MIA	DET	89	0	2	35.7333333	5.73333333	2	1	27	0	27	0	0	1	0	(5:44) M.McMahon pass incomplete to A.Hakim.	0	0	0			0	0		0	09/08/2002	at Dolphins	-8.5	Lions	36	8.5	1	2002	24.2666667	+7	OWN	0.3272242056	0.9654768624	0.704442159	-0.532399252	0.9687009156	0.0098480093	0.9901519907	1
720	0	1	MIA	DET	89	0	2	35.6333333	5.63333333	3	1	27	0	27	0	1	0	0	(5:38) L.Warren right guard to MIA 3 for 8 yards (A.Freeman).	0	0	0			0	0		0	09/08/2002	at Dolphins	-8.5	Lions	36	8.5	1	2002	24.3666667	+7	OWN	0.3219658771	0.9631117722	0.7231584105	-0.787738517	0.9664435972	0.0096417871	0.9903582129	1
721	0	1	MIA	DET	97	0	2	35.05	5.05	1	3	27	0	27	0	1	0	0	(5:03) C.Schlesinger left guard to MIA 2 for 1 yard (J.Haley).	0	0	0			0	0		0	09/08/2002	at Dolphins	-8.5	Lions	36	8.5	1	2002	24.95	+7	OWN	0.3441013729	0.9635612269	0.7065506711	-0.224019243	0.9665672187	0.009606943	0.990393057	1
722	0	1	MIA	DET	98	0	2	34.4	4.4	2	2	27	0	27	0	1	0	0	(4:24) M.McMahon up the middle for 2 yards TOUCHDOWN.	0	0	0			0	0		0	09/08/2002	at Dolphins	-8.5	Lions	36	8.5	1	2002	25.6	+7	OWN	0.3414752491	0.9596410017	0.7243284648	-0.562997916	0.9627272047	0.0098777683	0.9901222317	1
723	0	1	MIA	DET	98	0	2	34.4	4.4	-1	-1	27	0	27	0	1	0	0	J.Hanson extra point is GOOD Center-B.Banta Holder-J.Jett.	0	0	0			0	0		0	09/08/2002	at Dolphins	-8.5	Lions	36	8.5	1	2002	25.6	+7	OWN	0.3561699123	0.967873822	0.6495786959	0.7374942977	0.9706883691	0.0080165727	0.9919834273	1
724	0	1	MIA	DET	98	0	2	34.4	4.4	-1	-1	20	7	27	1	0	0	0	J.Hanson kicks 60 yards from DET 30 to MIA 10. A.Johnson to MIA 27 for 17 yards (L.Foster; C.Cash).	0	0	0			1	0		0	09/08/2002	at Dolphins	-8.5	Lions	36	8.5	1	2002	25.6	+7	OWN	0.3690050673	0.9742490948	0.4433471563	0.6758597718	0.9737493039	0.0235597859	0.9764402141	1
725	0	1	MIA	DET	73	1	2	34.2166667	4.21666667	1	10	20	27	7	0	1	0	0	(4:13) R.Konrad right guard to MIA 26 for -1 yards (T.Kirschke).	0	0	0			0	0		0	09/08/2002	at Dolphins	-8.5	Lions	36	8.5	1	2002	25.7833333	+7	OWN	0.3724759028	0.9637700268	0.5610889752	0.8093659567	0.964738524	0.0118022015	0.9881977985	1
726	0	1	MIA	DET	74	1	2	33.6	3.6	2	11	20	27	7	0	0	1	0	(3:36) J.Fiedler pass to D.Ward to MIA 33 for 7 yards (E.Davis).	0	0	0			0	0		0	09/08/2002	at Dolphins	-8.5	Lions	36	8.5	1	2002	26.4	+7	OWN	0.3711475215	0.9583817334	0.5989671179	0.5429768655	0.9591352802	0.0109628193	0.9890371807	1
727	0	1	MIA	DET	67	1	2	32.9	2.9	3	4	20	27	7	0	0	1	0	(2:54) (Shotgun) J.Fiedler pass incomplete to D.Ward (J.Hall).	0	0	0			0	0		0	09/08/2002	at Dolphins	-8.5	Lions	36	8.5	1	2002	27.1	+7	OWN	0.358006392	0.9589200607	0.5748253716	0.4898895043	0.9600099834	0.010192011	0.989807989	1
728	0	1	MIA	DET	67	1	2	32.8166667	2.81666667	4	4	20	27	7	1	0	0	0	(2:49) M.Royals punts 56 yards to DET 11 Center-E.Perry. D.Howard to DET 24 for 13 yards (E.Perry).	0	0	0			1	0		0	09/08/2002	at Dolphins	-8.5	Lions	36	8.5	1	2002	27.1833333	+7	OWN	0.3527984172	0.9561898474	0.5996767338	0.0635351375	0.9572163588	0.0109368056	0.9890631944	1
729	0	1	MIA	DET	24	0	2	32.6166667	2.61666667	1	10	20	7	27	0	1	0	1	(2:37) A.Cason up the middle to DET 33 for 9 yards (Z.Thomas). PENALTY on DET-J.Backus Offensive Holding 10 yards enforced at DET 24 - No Play.	0	10	0	OFFENSIVE HOLDING	0.00611744	0	0		0	09/08/2002	at Dolphins	-8.5	Lions	36	8.5	1	2002	27.3833333	+7	OPP	0.3110262832	0.9571980044	0.5322274248	-0.489441882	0.9580344103	0.0113539981	0.9886460019	1
730	0	1	MIA	DET	14	0	2	32.3	2.3	1	20	20	7	27	0	0	1	0	(2:18) M.McMahon pass incomplete to B.Schroeder.	0	0	0			0	0		0	09/08/2002	at Dolphins	-8.5	Lions	36	8.5	1	2002	27.7	+7	OPP	0.3110742167	0.9461448522	0.5980549811	-0.779357928	0.9468992598	0.0086951456	0.9913048544	1
731	0	1	MIA	DET	14	0	2	32.1833333	2.18333333	2	20	20	7	27	0	1	0	0	(2:11) (Shotgun) M.McMahon sacked at DET 12 for -2 yards (R.Burnett). FUMBLES (R.Burnett) and recovers at DET 12.	0	0	0			0	0		0	09/08/2002	at Dolphins	-8.5	Lions	36	8.5	1	2002	27.8166667	+7	OPP	0.3058311982	0.9423976247	0.6221537559	-0.907884159	0.9430135824	0.0075945906	0.9924054094	1
732	0	1	MIA	DET	12	0	2	32	2	3	22	20	7	27	0	0	1	0	(2:00) M.McMahon pass to A.Cason to DET 30 for 18 yards (Z.Thomas).	0	0	0			0	0		0	09/08/2002	at Dolphins	-8.5	Lions	36	8.5	1	2002	28	+7	OPP	0.300594374	0.935502814	0.6563236897	-0.969779847	0.9359064381	0.0057416634	0.9942583366	1
733	0	1	MIA	DET	30	0	2	31.8	1.8	4	4	20	7	27	1	0	0	1	(1:48) J.Jett punts 39 yards to MIA 31 Center-B.Banta. A.Johnson pushed ob at DET 35 for 34 yards (B.Banta). PENALTY on MIA-T.Hendricks Illegal Block Above the Waist 10 yards enforced at MIA 44.	0	10	1	ILLEGAL BLOCK ABOVE THE WAIST	0.003196318	1	0		0	09/08/2002	at Dolphins	-8.5	Lions	36	8.5	1	2002	28.2	+7	OPP	0.2982051149	0.9511924997	0.5778918593	-0.926321744	0.951621546	0.009920594	0.990079406	1
734	0	1	MIA	DET	66	1	2	31.6	1.6	1	10	20	27	7	0	1	0	0	(1:36) (Shotgun) R.Edwards up the middle to MIA 43 for 9 yards (R.Porcher).	0	0	0			0	0		0	09/08/2002	at Dolphins	-8.5	Lions	36	8.5	1	2002	28.4	+7	OWN	0.3779782655	0.9527825897	0.5789978956	0.8311054546	0.9535800357	0.0090765628	0.9909234372	1
735	0	1	MIA	DET	57	1	2	31.0333333	1.03333333	2	1	20	27	7	0	0	1	0	(1:02) (Shotgun) J.Fiedler pass to R.Edwards to DET 43 for 14 yards.	0	0	0			0	0		0	09/08/2002	at Dolphins	-8.5	Lions	36	8.5	1	2002	28.9666667	+7	OWN	0.3612899652	0.9558153283	0.5359996968	0.8417697775	0.9571625985	0.008578673	0.991421327	1
736	0	1	MIA	DET	43	1	2	30.9666667	0.96666667	1	10	20	27	7	0	0	1	0	(:58) (Shotgun) J.Fiedler pass to C.Chambers to DET 23 for 20 yards (C.Harris).	0	0	0			0	0		0	09/08/2002	at Dolphins	-8.5	Lions	36	8.5	1	2002	29.0333333	+7	OPP	0.361782751	0.9497509322	0.5644491606	0.8479577084	0.9514579075	0.0066981154	0.9933018846	1
737	0	1	MIA	DET	23	1	2	30.6333333	0.63333333	1	10	20	27	7	0	0	1	0	(:38) J.Fiedler pass incomplete. 9 - J. Fiedler spikes the ball to stop the clock.	0	0	0			0	0		0	09/08/2002	at Dolphins	-8.5	Lions	36	8.5	1	2002	29.3666667	+7	OPP	0.3465638632	0.9481115405	0.5494361986	0.8602014785	0.9506992427	0.0052122279	0.9947877721	1
738	0	1	MIA	DET	23	1	2	30.6	0.6	2	10	20	27	7	0	0	1	0	(:36) (Shotgun) J.Fiedler pass incomplete to D.Ward (K.Pritchett).	0	0	0			0	0		0	09/08/2002	at Dolphins	-8.5	Lions	36	8.5	1	2002	29.4	+7	OPP	0.3410872826	0.9449611545	0.5749143353	0.675511332	0.9475543777	0.0047159823	0.9952840177	1
739	0	1	MIA	DET	23	1	2	30.5166667	0.51666667	3	10	20	27	7	0	0	1	0	(:31) J.Fiedler pass to R.Edwards to DET 9 for 14 yards (J.Gooch; J.Hall).	0	0	0			0	0		0	09/08/2002	at Dolphins	-8.5	Lions	36	8.5	1	2002	29.4833333	+7	OPP	0.3358091852	0.9413310034	0.5997618192	0.3350600661	0.9439155269	0.0046691984	0.9953308016	1
740	0	1	MIA	DET	9	1	2	30.2333333	0.23333333	1	9	20	27	7	0	0	1	0	(:14) J.Fiedler pass incomplete. 9 - J. Fiedler spikes the ball to stop the clock.	0	0	0			0	0		0	09/08/2002	at Dolphins	-8.5	Lions	36	8.5	1	2002	29.7666667	+7	OPP	0.3358292759	0.9470916223	0.5327980968	0.8815324235	0.9503224543	0.0044101074	0.9955898926	1
741	0	1	MIA	DET	9	1	2	30.2	0.2	2	9	20	27	7	0	0	1	0	(:12) J.Fiedler pass to C.Chambers for 9 yards TOUCHDOWN.	0	0	0			0	0		0	09/08/2002	at Dolphins	-8.5	Lions	36	8.5	1	2002	29.8	+7	OPP	0.3303074712	0.9438810962	0.5589492601	0.720793167	0.9471542053	0.0039070814	0.9960929186	1
742	0	1	MIA	DET	9	1	2	30.2	0.2	-1	-1	20	27	7	0	1	0	0	O.Mare extra point is GOOD Center-E.Perry Holder-M.Royals.	0	0	0			0	0		0	09/08/2002	at Dolphins	-8.5	Lions	36	8.5	1	2002	29.8	+7	OPP	0.3401844091	0.9610769044	0.3928723454	0.9935311135	0.964122386	0.0090275695	0.9909724305	1
743	0	1	MIA	DET	9	1	2	30.2	0.2	-1	-1	27	34	7	1	0	0	0	O.Mare kicks 50 yards from MIA 30 to DET 20. D.Howard to DET 38 for 18 yards (A.Freeman).	0	0	0			0	0		0	09/08/2002	at Dolphins	-8.5	Lions	36	8.5	1	2002	29.8	+7	OPP	0.3270511839	0.9515206095	0.6127872765	0.9949434164	0.9599616857	0.0024818668	0.9975181332	1
744	0	1	MIA	DET	9	1	3	30	15	-1	-1	27	34	7	1	0	0	0	O.Mare kicks 66 yards from MIA 30 to DET 4. D.Howard to DET 22 for 18 yards (D.Dyer).	0	0	0			1	0		0	09/08/2002	at Dolphins	-8.5	Lions	36	8.5	1	2002	30	+7	OPP	0.3114248885	0.9638975014	0.5865213496	0.9912517103	0.9710590565	0.003244779	0.996755221	1
745	0	1	MIA	DET	22	0	3	29.9166667	14.9166667	1	10	27	7	34	0	0	1	0	(14:55) M.McMahon pass intended for B.Schroeder INTERCEPTED by B.Marion at DET 30. B.Marion pushed ob at DET 2 for 28 yards (M.McMahon).	1	0	0			1	0		0	09/08/2002	at Dolphins	-8.5	Lions	36	8.5	1	2002	30.0833333	+7	OPP	0.2913956541	0.9488658263	0.7073804215	-0.559639824	0.9557310486	0.0033711274	0.9966288726	1
746	0	1	MIA	DET	2	1	3	29.7833333	14.7833333	1	2	27	34	7	0	1	0	0	(14:47) R.Williams left end for 2 yards TOUCHDOWN.	0	0	0			0	0		0	09/08/2002	at Dolphins	-8.5	Lions	36	8.5	1	2002	30.2166667	+7	OPP	0.2969561509	0.9562035441	0.647750117	0.9251321976	0.9647258711	0.0018254059	0.9981745941	1
747	0	1	MIA	DET	2	1	3	29.7833333	14.7833333	-1	-1	27	34	7	0	1	0	0	O.Mare extra point is GOOD Center-E.Perry Holder-M.Royals.	0	0	0			0	0		0	09/08/2002	at Dolphins	-8.5	Lions	36	8.5	1	2002	30.2166667	+7	OPP	0.3063673578	0.9631132702	0.5824051312	0.9915576337	0.9705827164	0.0029639047	0.9970360953	1
748	0	1	MIA	DET	2	1	3	29.7833333	14.7833333	-1	-1	34	41	7	1	0	0	0	O.Mare kicks 60 yards from MIA 30 to DET 10. L.Foster to DET 32 for 22 yards (R.Green).	0	0	0			1	0		0	09/08/2002	at Dolphins	-8.5	Lions	36	8.5	1	2002	30.2166667	+7	OPP	0.2929161578	0.9540452226	0.7461777179	0.9933993649	0.9671586887	0.0009334862	0.9990665138	1
749	0	1	MIA	DET	32	0	3	29.5833333	14.5833333	1	10	34	7	41	0	1	0	0	(14:35) A.Cason right end to DET 32 for no gain (P.Surtain).	0	0	0			0	0		0	09/08/2002	at Dolphins	-8.5	Lions	36	8.5	1	2002	30.4166667	+7	OPP	0.2881178396	0.934197858	0.8329867058	-0.478706789	0.9483036062	0.0010005503	0.9989994497	1
750	0	1	MIA	DET	32	0	3	29.0833333	14.0833333	2	10	34	7	41	0	1	0	0	(14:05) L.Warren right end to DET 30 for -2 yards (A.Ogunleye).	0	0	0			0	0		0	09/08/2002	at Dolphins	-8.5	Lions	36	8.5	1	2002	30.9166667	+7	OPP	0.2845573887	0.9269039792	0.8458681977	-0.755288956	0.9421966943	0.0008517192	0.9991482808	1
751	0	1	MIA	DET	30	0	3	28.4333333	13.4333333	3	12	34	7	41	0	0	1	0	(13:26) M.McMahon pass to A.Hakim to DET 40 for 10 yards (B.Marion).	0	0	0			0	0		0	09/08/2002	at Dolphins	-8.5	Lions	36	8.5	1	2002	31.5666667	+7	OPP	0.2813977507	0.9143565224	0.8631679648	-0.913608842	0.9316829186	0.0005560447	0.9994439553	1
752	0	1	MIA	DET	40	0	3	27.75	12.75	4	2	34	7	41	1	0	0	0	(12:45) J.Jett punts 55 yards to MIA 5 Center-B.Banta fair catch by A.Johnson.	0	0	0			1	0		0	09/08/2002	at Dolphins	-8.5	Lions	36	8.5	1	2002	32.25	+7	OPP	0.2800781135	0.920274171	0.8508539441	-0.904102081	0.9362302767	0.0007079407	0.9992920593	1
753	0	1	MIA	DET	94	1	3	27.6	12.6	1	10	34	41	7	0	1	0	0	(12:36) R.Williams left tackle to MIA 9 for 3 yards (B.Williams).	0	0	0			0	0		0	09/08/2002	at Dolphins	-8.5	Lions	36	8.5	1	2002	32.4	+7	OWN	0.3768900199	0.9200455957	0.8630160785	0.8295795638	0.9353483892	0.000799521	0.999200479	1
754	0	1	MIA	DET	91	1	3	26.9666667	11.9666667	2	7	34	41	7	0	1	0	0	(11:58) R.Williams left tackle to MIA 14 for 5 yards (E.Davis).	0	0	0			0	0		0	09/08/2002	at Dolphins	-8.5	Lions	36	8.5	1	2002	33.0333333	+7	OWN	0.3695968862	0.9151920819	0.8654954811	0.7122044158	0.9313965713	0.0006537638	0.9993462362	1
755	0	1	MIA	DET	86	1	3	26.3	11.3	3	2	34	41	7	0	1	0	0	(11:18) R.Williams left guard to MIA 15 for 1 yard (B.Green; S.Rogers).	0	0	0			0	0		0	09/08/2002	at Dolphins	-8.5	Lions	36	8.5	1	2002	33.7	+7	OWN	0.3593517388	0.9132144257	0.8620634872	0.6093239618	0.9300831158	0.000566096	0.999433904	1
756	0	1	MIA	DET	85	1	3	25.65	10.65	4	1	34	41	7	1	0	0	0	(10:39) M.Royals punts 40 yards to DET 45 Center-E.Perry. L.Foster to MIA 45 for 10 yards (T.Gamble).	0	0	0			1	0		0	09/08/2002	at Dolphins	-8.5	Lions	36	8.5	1	2002	34.35	+7	OWN	0.3550921841	0.9041565559	0.8704953364	0.2934800794	0.9223735502	0.0004688757	0.9995311243	1
757	0	1	MIA	DET	55	0	3	25.5	10.5	1	10	34	7	41	0	1	0	0	(10:30) L.Warren up the middle to MIA 45 for no gain (Z.Thomas).	0	0	0			0	0		0	09/08/2002	at Dolphins	-8.5	Lions	36	8.5	1	2002	34.5	+7	OWN	0.3264497686	0.9010940485	0.8575100788	-0.44852905	0.9183006572	0.0005293275	0.9994706725	1
758	0	1	MIA	DET	55	0	3	24.9166667	9.91666667	2	10	34	7	41	0	1	0	0	(9:55) M.McMahon up the middle to MIA 36 for 9 yards (B.Marion).	0	0	0			0	0		0	09/08/2002	at Dolphins	-8.5	Lions	36	8.5	1	2002	35.0833333	+7	OWN	0.3233532681	0.8894406745	0.8689148318	-0.737519553	0.9080140786	0.0004054637	0.9995945363	1
759	0	1	MIA	DET	64	0	3	24.2333333	9.23333333	3	1	34	7	41	0	0	1	0	(9:14) M.McMahon pass to A.Hakim to MIA 28 for 8 yards (B.Marion).	0	0	0			0	0		0	09/08/2002	at Dolphins	-8.5	Lions	36	8.5	1	2002	35.7666667	+7	OWN	0.3219328142	0.894989893	0.8595150925	-0.73605339	0.9123549131	0.0005046736	0.9994953264	1
760	0	1	MIA	DET	72	0	3	23.4833333	8.48333333	1	10	34	7	41	0	0	1	0	(8:29) M.McMahon pass to A.Hakim to MIA 26 for 2 yards (A.Freeman).	0	0	0			0	0		0	09/08/2002	at Dolphins	-8.5	Lions	36	8.5	1	2002	36.5166667	+7	OWN	0.349730477	0.879349138	0.8701700909	-0.442016658	0.8973216154	0.0003725295	0.9996274705	1
761	0	1	MIA	DET	74	0	3	22.7833333	7.78333333	2	8	34	7	41	0	1	0	0	(7:47) A.Cason left guard to MIA 25 for 1 yard (J.Haley; T.Bowens).	0	0	0			0	0		0	09/08/2002	at Dolphins	-8.5	Lions	36	8.5	1	2002	37.2166667	+7	OWN	0.3474702128	0.8688428928	0.8767724191	-0.681316217	0.8876038983	0.0003014153	0.9996985847	1
762	0	1	MIA	DET	75	0	3	22.1	7.1	3	7	34	7	41	0	0	1	0	(7:06) M.McMahon pass to A.Hakim to MIA 13 for 12 yards (R.Green).	0	0	0			0	0		0	09/08/2002	at Dolphins	-8.5	Lions	36	8.5	1	2002	37.9	+7	OWN	0.3449977803	0.8550188829	0.8850318628	-0.845517961	0.8748399544	0.0002087419	0.9997912581	1
763	0	1	MIA	DET	87	0	3	21.8	6.8	1	10	34	7	41	0	0	1	0	(6:48) M.McMahon pass to L.Warren for 13 yards TOUCHDOWN.	0	0	0			0	0		0	09/08/2002	at Dolphins	-8.5	Lions	36	8.5	1	2002	38.2	+7	OWN	0.3695061998	0.8578417579	0.8801681925	-0.437806668	0.8759049475	0.0002647164	0.9997352836	1
764	0	1	MIA	DET	87	0	3	21.8	6.8	-1	-1	34	7	41	0	1	0	0	J.Hanson extra point is GOOD Center-B.Banta Holder-J.Jett.	0	0	0			0	0		0	09/08/2002	at Dolphins	-8.5	Lions	36	8.5	1	2002	38.2	+7	OWN	0.3729117611	0.8964957271	0.8295327005	0.7879294082	0.9115824049	0.0004698863	0.9995301137	1
765	0	1	MIA	DET	87	0	3	21.8	6.8	-1	-1	27	14	41	1	0	0	1	J.Hanson kicks 63 yards from DET 30 to MIA 7. A.Johnson to MIA 42 for 35 yards (T.Lyght). PENALTY on DET-T.Lyght Face Mask (15 Yards) 15 yards enforced at MIA 42.	0	15	0	FACE MASK (15 YARDS)	0.007177144	1	0		0	09/08/2002	at Dolphins	-8.5	Lions	36	8.5	1	2002	38.2	+7	OWN	0.3855643722	0.9164341102	0.7106301976	0.736339733	0.9205668287	0.0024401276	0.9975598724	1
766	0	1	MIA	DET	43	1	3	21.1666667	6.16666667	1	10	27	41	14	0	0	1	0	(6:10) J.Fiedler pass incomplete to R.McMichael.	0	0	0			0	0		0	09/08/2002	at Dolphins	-8.5	Lions	36	8.5	1	2002	38.8333333	+7	OPP	0.3754371136	0.8787762393	0.7729568715	0.8596207695	0.8912573178	0.0003953651	0.9996046349	1
767	0	1	MIA	DET	43	1	3	21.05	6.05	2	10	27	41	14	0	1	0	0	(6:03) R.Williams left end to DET 6 for 37 yards (T.Lyght; C.Claiborne).	0	0	0			0	0		0	09/08/2002	at Dolphins	-8.5	Lions	36	8.5	1	2002	38.95	+7	OPP	0.3704487181	0.8706530663	0.7879607187	0.6752176605	0.8835435592	0.0003176151	0.9996823849	1
768	0	1	MIA	DET	6	1	3	20.2666667	5.26666667	1	6	27	41	14	0	1	0	0	(5:16) R.Williams left guard to DET 5 for 1 yard (S.Rogers).	0	0	0			0	0		0	09/08/2002	at Dolphins	-8.5	Lions	36	8.5	1	2002	39.7333333	+7	OPP	0.3458809518	0.8777529137	0.7393103148	0.920917754	0.8939054074	0.000225991	0.999774009	1
769	0	1	MIA	DET	5	1	3	19.6	4.6	2	5	27	41	14	0	1	0	0	(4:36) J.Fiedler right end to DET 4 for 1 yard (R.Porcher).	0	0	0			0	0		0	09/08/2002	at Dolphins	-8.5	Lions	36	8.5	1	2002	40.4	+7	OPP	0.3416487928	0.865037458	0.7543537136	0.830547057	0.8822465162	0.0001477836	0.9998522164	1
770	0	1	MIA	DET	4	1	3	19.05	4.05	3	4	27	41	14	0	0	1	0	(4:03) J.Fiedler pass to R.Edwards for 4 yards TOUCHDOWN.	0	0	0			0	0		0	09/08/2002	at Dolphins	-8.5	Lions	36	8.5	1	2002	40.95	+7	OPP	0.3368859164	0.8527611336	0.7679915677	0.6540795519	0.8709530955	0.0001033108	0.9998966892	1
771	0	1	MIA	DET	4	1	3	19.05	4.05	-1	-1	27	41	14	0	1	0	0	O.Mare extra point is GOOD Center-E.Perry Holder-M.Royals.	0	0	0			0	0		0	09/08/2002	at Dolphins	-8.5	Lions	36	8.5	1	2002	40.95	+7	OPP	0.3558123559	0.8919218119	0.6725293915	0.9944853943	0.9070681719	0.0004443596	0.9995556404	1
772	0	1	MIA	DET	4	1	3	19.05	4.05	-1	-1	34	48	14	1	0	0	0	O.Mare kicks 70 yards from MIA 30 to DET 0. L.Foster to DET 25 for 25 yards (T.Gamble; T.Hendricks).	0	0	0			1	0		0	09/08/2002	at Dolphins	-8.5	Lions	36	8.5	1	2002	40.95	+7	OPP	0.3428376642	0.8665422048	0.805305734	0.9956898068	0.8966391281	0.0000584172	0.9999415828	1
773	0	1	MIA	DET	25	0	3	18.8666667	3.86666667	1	10	34	14	48	0	1	0	0	(3:52) C.Schlesinger right tackle to DET 27 for 2 yards (M.Greenwood).	0	0	0			0	0		0	09/08/2002	at Dolphins	-8.5	Lions	36	8.5	1	2002	41.1333333	+7	OPP	0.3305093244	0.812942807	0.8704649583	-0.282724762	0.8422112299	0.0000248091	0.9999751909	1
774	0	1	MIA	DET	27	0	3	18.3	3.3	2	8	34	14	48	0	0	1	0	(3:18) M.McMahon pass to C.Schlesinger to DET 28 for 1 yard (Z.Thomas).	0	0	0			0	0		0	09/08/2002	at Dolphins	-8.5	Lions	36	8.5	1	2002	41.7	+7	OPP	0.3276207667	0.799779867	0.8766322735	-0.571787927	0.8300466042	0.0000189757	0.9999810243	1
775	0	1	MIA	DET	28	0	3	17.5333333	2.53333333	3	7	34	14	48	0	0	1	1	(2:32) M.McMahon pass incomplete to A.Cason. PENALTY on DET Illegal Substitution declined. PENALTY on DET-K.Blaise Offensive Holding declined.	0	0	0	ILLEGAL SUBSTITUTION	0.0000139	0	0		0	09/08/2002	at Dolphins	-8.5	Lions	36	8.5	1	2002	42.4666667	+7	OPP	0.3254832169	0.7778363612	0.8851472536	-0.784566282	0.8098273639	0.0000106089	0.9999893911	1
776	0	1	MIA	DET	28	0	3	17.4166667	2.41666667	4	7	34	14	48	1	0	0	0	(2:25) J.Jett punts 49 yards to MIA 23 Center-B.Banta fair catch by A.Johnson.	0	0	0			1	0		0	09/08/2002	at Dolphins	-8.5	Lions	36	8.5	1	2002	42.5833333	+7	OPP	0.3202930061	0.7637995999	0.8931838186	-0.91021169	0.7969574352	6.8541653e-6	0.9999931458	1
777	0	1	MIA	DET	77	1	3	17.3	2.3	1	10	34	48	14	0	1	0	0	(2:18) T.Minor right end to MIA 21 for -2 yards (Brian Walker).	0	0	0			0	0		0	09/08/2002	at Dolphins	-8.5	Lions	36	8.5	1	2002	42.7	+7	OWN	0.4067415308	0.7843388031	0.8903007125	0.8913113252	0.8149861645	0.0000128981	0.9999871019	1
778	0	1	MIA	DET	79	1	3	16.5666667	1.56666667	2	12	34	48	14	0	1	0	0	(1:34) T.Minor left end to MIA 32 for 11 yards (K.Pritchett).	0	0	0			0	0		0	09/08/2002	at Dolphins	-8.5	Lions	36	8.5	1	2002	43.4333333	+7	OWN	0.4074051951	0.748527179	0.9040521724	0.6954725586	0.7813268791	4.9704957e-6	0.9999950295	1
779	0	1	MIA	DET	68	1	3	15.9166667	0.91666667	3	1	34	48	14	0	1	0	0	(:55) J.Fiedler up the middle to MIA 36 for 4 yards (C.Harris).	0	0	0			0	0		0	09/08/2002	at Dolphins	-8.5	Lions	36	8.5	1	2002	44.0833333	+7	OWN	0.3885361293	0.7697301366	0.8872615752	0.7642488318	0.8033388873	6.4790149e-6	0.999993521	1
780	0	1	MIA	DET	64	1	3	15.2833333	0.28333333	1	10	34	48	14	0	1	0	0	(:17) T.Minor up the middle to MIA 39 for 3 yards (J.Gooch).	0	0	0			0	0		0	09/08/2002	at Dolphins	-8.5	Lions	36	8.5	1	2002	44.7166667	+7	OWN	0.4048075223	0.7409650326	0.8924457885	0.9040908584	0.7769026705	2.9843208e-6	0.9999970157	1
781	0	1	MIA	DET	61	1	4	15	15	2	7	34	48	14	0	0	1	0	(15:00) J.Fiedler pass to R.Konrad pushed ob at MIA 46 for 7 yards (T.Lyght).	0	0	0			0	0		0	09/08/2002	at Dolphins	-8.5	Lions	36	8.5	1	2002	45	+7	OWN	0.3806013868	0.8008287954	0.8842822209	0.7225118295	0.8343223654	0.0000136391	0.9999863609	1
782	0	1	MIA	DET	54	1	4	14.3	14.3	1	10	34	48	14	0	1	0	0	(14:18) T.Minor left end pushed ob at DET 36 for 18 yards (E.Davis).	0	0	0			0	0		0	09/08/2002	at Dolphins	-8.5	Lions	36	8.5	1	2002	45.7	+7	OWN	0.3853828754	0.7868059418	0.88324356	0.8494869358	0.8225730192	8.1833762e-6	0.9999918166	1
783	0	1	MIA	DET	36	1	4	13.7333333	13.7333333	1	10	34	48	14	0	1	0	0	(13:44) R.Edwards up the middle to DET 36 for no gain (K.Pritchett; B.Williams).	0	0	0			0	0		0	09/08/2002	at Dolphins	-8.5	Lions	36	8.5	1	2002	46.2666667	+7	OPP	0.3731148344	0.7756489278	0.8796875293	0.8618423269	0.8153878494	4.1882657e-6	0.9999958117	1
784	0	1	MIA	DET	36	1	4	13.0666667	13.0666667	2	10	34	48	14	0	0	1	0	(13:04) J.Fiedler pass to R.Konrad to DET 35 for 1 yard (R.Porcher).	0	0	0			0	0		0	09/08/2002	at Dolphins	-8.5	Lions	36	8.5	1	2002	46.9333333	+7	OPP	0.3704903763	0.7492631043	0.8896604826	0.6858040998	0.791834524	1.8946346e-6	0.9999981054	1
785	0	1	MIA	DET	35	1	4	12.3	12.3	3	9	34	48	14	0	1	0	0	(12:18) (Shotgun) R.Edwards up the middle to DET 25 for 10 yards (C.Cash).	0	0	0			0	0		0	09/08/2002	at Dolphins	-8.5	Lions	36	8.5	1	2002	47.7	+7	OPP	0.366775116	0.7226741309	0.8968115173	0.4110546648	0.7680727906	9.0177965e-7	0.9999990982	1
786	0	1	MIA	DET	25	1	4	11.5333333	11.5333333	1	10	34	48	14	0	0	1	0	(11:32) J.Fiedler pass to R.McMichael to DET 1 for 24 yards (E.Davis).	0	0	0			0	0		0	09/08/2002	at Dolphins	-8.5	Lions	36	8.5	1	2002	48.4666667	+7	OPP	0.3735519497	0.7262988236	0.8831624282	0.8778315925	0.7729367386	7.7525137e-7	0.9999992247	1
787	0	1	MIA	DET	1	1	4	10.7166667	10.7166667	1	1	34	48	14	0	1	0	0	(10:43) R.Edwards up the middle for 1 yard TOUCHDOWN.	0	0	0			0	0		0	09/08/2002	at Dolphins	-8.5	Lions	36	8.5	1	2002	49.2833333	+7	OPP	0.3509618582	0.7491508596	0.8549871349	0.9570597543	0.7978205511	9.597489e-7	0.9999990403	1
788	0	1	MIA	DET	1	1	4	10.7166667	10.7166667	-1	-1	34	48	14	0	1	0	0	O.Mare extra point is GOOD Center-E.Perry Holder-M.Royals.	0	0	0			0	0		0	09/08/2002	at Dolphins	-8.5	Lions	36	8.5	1	2002	49.2833333	+7	OPP	0.3607033762	0.7812077686	0.8273435311	0.9946916057	0.8255597408	3.3426045e-6	0.9999966574	1
789	0	1	MIA	DET	1	1	4	10.7166667	10.7166667	-1	-1	41	55	14	1	0	0	0	O.Mare kicks 69 yards from MIA 30 to DET 1. L.Foster to DET 23 for 22 yards (D.Rodgers).	0	0	0			1	0		0	09/08/2002	at Dolphins	-8.5	Lions	36	8.5	1	2002	49.2833333	+7	OPP	0.3477798063	0.7334919101	0.901062078	0.9958510744	0.8069097555	1.2735518e-7	0.9999998726	1
790	0	1	MIA	DET	23	0	4	10.55	10.55	1	10	41	14	55	0	1	0	0	(10:33) C.Schlesinger left end to DET 30 for 7 yards (B.Marion).	0	0	0			0	0		0	09/08/2002	at Dolphins	-8.5	Lions	36	8.5	1	2002	49.45	+7	OPP	0.3362702534	0.6373423466	0.935458309	-0.26715535	0.7125926013	1.6756657e-8	0.9999999832	1
791	0	1	MIA	DET	30	0	4	9.95	9.95	2	3	41	14	55	0	0	1	0	(9:57) J.Harrington pass incomplete to C.Schlesinger.	0	0	0			0	0		0	09/08/2002	at Dolphins	-8.5	Lions	36	8.5	1	2002	50.05	+7	OPP	0.33422172	0.6439878853	0.9329414673	-0.358570462	0.7171256001	2.3358413e-8	0.9999999766	1
792	0	1	MIA	DET	30	0	4	9.86666667	9.86666667	3	3	41	14	55	0	0	1	1	(9:52) J.Harrington pass to A.Hakim to DET 38 for 8 yards (R.Green). PENALTY on MIA Illegal Use of Hands declined.	0	0	1	ILLEGAL USE OF HANDS	0.0000000161	0	0		0	09/08/2002	at Dolphins	-8.5	Lions	36	8.5	1	2002	50.13333333	+7	OPP	0.3289161471	0.6243408182	0.9376892278	-0.689781379	0.6999619183	1.3867579e-8	0.9999999861	1
793	0	1	MIA	DET	38	0	4	9.48333333	9.48333333	1	10	41	14	55	0	0	1	0	(9:29) J.Harrington pass to A.Hakim ran ob at MIA 46 for 16 yards.	0	0	0			0	0		0	09/08/2002	at Dolphins	-8.5	Lions	36	8.5	1	2002	50.51666667	+7	OPP	0.3535662518	0.6030001125	0.9396093899	-0.273899679	0.6782994931	8.4919153e-9	0.9999999915	1
794	0	1	MIA	DET	54	0	4	8.96666667	8.96666667	1	10	41	14	55	0	1	0	0	(8:58) C.Schlesinger left guard to MIA 45 for 1 yard (Z.Thomas; J.Fiedler).	0	0	0			0	0		0	09/08/2002	at Dolphins	-8.5	Lions	36	8.5	1	2002	51.03333333	+7	OWN	0.3690739631	0.5852801616	0.9428168015	-0.292615449	0.6579681481	7.6147294e-9	0.9999999924	1
795	0	1	MIA	DET	55	0	4	8.25	8.25	2	9	41	14	55	0	0	1	0	(8:15) J.Harrington pass incomplete to A.Hakim.	0	0	0			0	0		0	09/08/2002	at Dolphins	-8.5	Lions	36	8.5	1	2002	51.75	+7	OWN	0.3667891059	0.5475770358	0.9468222596	-0.610301068	0.6231961562	2.8513596e-9	0.9999999971	1
796	0	1	MIA	DET	55	0	4	8.15	8.15	3	9	41	14	55	0	0	1	0	(8:09) J.Harrington pass to A.Hakim to MIA 32 for 13 yards (R.Green).	0	0	0			0	0		0	09/08/2002	at Dolphins	-8.5	Lions	36	8.5	1	2002	51.85	+7	OWN	0.3616912899	0.5235231022	0.950634295	-0.827879128	0.6010700318	1.4597892e-9	0.9999999985	1
797	0	1	MIA	DET	68	0	4	7.48333333	7.48333333	1	10	41	14	55	0	0	1	0	(7:29) J.Harrington pass to L.Foster to MIA 28 for 4 yards (P.Surtain).	0	0	0			0	0		0	09/08/2002	at Dolphins	-8.5	Lions	36	8.5	1	2002	52.51666667	+7	OWN	0.3868684746	0.5321067479	0.9469614365	-0.289784415	0.6045869042	2.4090577e-9	0.9999999976	1
798	0	1	MIA	DET	72	0	4	6.81666667	6.81666667	2	6	41	14	55	0	1	0	0	(6:49) C.Schlesinger right tackle to MIA 26 for 2 yards (T.Bowens).	0	0	0			0	0		0	09/08/2002	at Dolphins	-8.5	Lions	36	8.5	1	2002	53.18333333	+7	OWN	0.3847971504	0.5157358239	0.9478722591	-0.502670829	0.5882710116	1.7487691e-9	0.9999999983	1
799	0	1	MIA	DET	74	0	4	6.11666667	6.11666667	3	4	41	14	55	0	0	1	1	(6:07) J.Harrington pass incomplete to B.Schroeder. PENALTY on MIA-J.Fletcher Defensive Pass Interference 24 yards enforced at MIA 26 - No Play.	0	24	1	DEFENSIVE PASS INTERFERENCE	-1.23e-8	0	0		0	09/08/2002	at Dolphins	-8.5	Lions	36	8.5	1	2002	53.88333333	+7	OWN	0.3826030198	0.4822886494	0.9506274646	-0.720990961	0.5561465181	7.568573e-10	0.9999999992	1
800	0	1	MIA	DET	98	0	4	6	6	1	2	41	14	55	0	0	1	0	(6:00) J.Harrington pass incomplete to J.Owens.	0	0	0			0	0		0	09/08/2002	at Dolphins	-8.5	Lions	36	8.5	1	2002	54	+7	OWN	0.4117565381	0.5344944561	0.9443374397	0.1008677921	0.5978492394	4.6703166e-9	0.9999999953	1
801	0	1	MIA	DET	98	0	4	5.9	5.9	2	2	41	14	55	0	1	0	0	(5:54) C.Schlesinger left guard for 2 yards TOUCHDOWN.	0	0	0			0	0		0	09/08/2002	at Dolphins	-8.5	Lions	36	8.5	1	2002	54.1	+7	OWN	0.4068636394	0.5099652089	0.9483228707	-0.354642624	0.5746247768	2.8497604e-9	0.9999999972	1
802	0	1	MIA	DET	98	0	4	5.9	5.9	-1	-1	41	14	55	0	1	0	0	J.Hanson extra point is GOOD Center-B.Banta Holder-J.Jett.	0	0	0			0	0		0	09/08/2002	at Dolphins	-8.5	Lions	36	8.5	1	2002	54.1	+7	OWN	0.4207292596	0.5907716082	0.9319120379	0.8371080501	0.6507300809	1.7680697e-8	0.9999999823	1
803	0	1	MIA	DET	98	0	4	5.9	5.9	-1	-1	34	21	55	1	0	0	1	J.Hanson kicks 72 yards from DET 30 to MIA -2. A.Johnson to MIA 21 for 23 yards (C.Cash). PENALTY on MIA-T.Russell Illegal Block Above the Waist 10 yards enforced at MIA 21.	0	10	1	ILLEGAL BLOCK ABOVE THE WAIST	0.00000828	1	0		0	09/08/2002	at Dolphins	-8.5	Lions	36	8.5	1	2002	54.1	+7	OWN	0.4328156524	0.6590138906	0.8797254926	0.7961176604	0.6818085669	1.2078885e-6	0.9999987921	1
804	0	1	MIA	DET	89	1	4	5.8	5.8	1	10	34	55	21	0	1	0	0	(5:48) T.Minor right guard to MIA 12 for 1 yard (C.Harris).	0	0	0			0	0		0	09/08/2002	at Dolphins	-8.5	Lions	36	8.5	1	2002	54.2	+7	OWN	0.4480184039	0.5520896291	0.9141971749	0.8761949737	0.5908179079	3.1957118e-8	0.999999968	1
805	0	1	MIA	DET	88	1	4	5.23333333	5.23333333	2	9	34	55	21	0	1	0	0	(5:14) T.Minor right guard to MIA 13 for 1 yard (C.Claiborne).	0	0	0			0	0		0	09/08/2002	at Dolphins	-8.5	Lions	36	8.5	1	2002	54.76666667	+7	OWN	0.4437728847	0.5180622058	0.9194038916	0.7406792294	0.5575041531	1.2974309e-8	0.999999987	1
806	0	1	MIA	DET	87	1	4	5.23333333	5.23333333	3	8	34	55	21	0	1	0	0	(5:14) T.Minor left end to MIA 14 for 1 yard (B.Williams).	0	0	0			0	0		0	09/08/2002	at Dolphins	-8.5	Lions	36	8.5	1	2002	54.76666667	+7	OWN	0.4372194197	0.5045125121	0.9231715433	0.487925838	0.544592798	9.4241805e-9	0.9999999906	1
807	0	1	MIA	DET	86	1	4	3.73333333	3.73333333	4	7	34	55	21	1	0	0	0	(3:44) M.Royals punts 47 yards to DET 39 Center-E.Perry. L.Foster to DET 44 for 5 yards (T.Hendricks).	0	0	0			1	0		0	09/08/2002	at Dolphins	-8.5	Lions	36	8.5	1	2002	56.26666667	+7	OWN	0.4367061738	0.4295199966	0.9296066718	0.144075483	0.4696320309	1.6454841e-9	0.9999999984	1
808	0	1	MIA	DET	44	0	4	3.51666667	3.51666667	1	10	34	21	55	0	0	1	0	(3:31) J.Harrington pass incomplete to L.Warren (J.Taylor).	0	0	0			0	0		0	09/08/2002	at Dolphins	-8.5	Lions	36	8.5	1	2002	56.48333333	+7	OPP	0.3967902826	0.4627525596	0.9097247968	-0.286936267	0.5009040814	3.642844e-9	0.9999999964	1
809	0	1	MIA	DET	44	0	4	3.43333333	3.43333333	2	10	34	21	55	0	0	1	0	(3:26) J.Harrington pass incomplete to L.Warren.	0	0	0			0	0		0	09/08/2002	at Dolphins	-8.5	Lions	36	8.5	1	2002	56.56666667	+7	OPP	0.3917560124	0.4365317923	0.9160449091	-0.64548421	0.4746349231	2.147887e-9	0.9999999979	1
810	0	1	MIA	DET	44	0	4	3.31666667	3.31666667	3	10	34	21	55	0	0	1	0	(3:19) J.Harrington pass incomplete to L.Warren.	0	0	0			0	0		0	09/08/2002	at Dolphins	-8.5	Lions	36	8.5	1	2002	56.68333333	+7	OPP	0.3868398519	0.408110049	0.9220089241	-0.84520932	0.4460243129	1.0941819e-9	0.9999999989	1
811	0	1	MIA	DET	44	0	4	3.25	3.25	4	10	34	21	55	0	0	1	0	(3:15) J.Harrington pass incomplete to A.Hakim (J.Fletcher).	0	0	0			1	0		0	09/08/2002	at Dolphins	-8.5	Lions	36	8.5	1	2002	56.75	+7	OPP	0.3816881327	0.3810902138	0.9274698584	-0.936864224	0.4187431512	5.413499e-10	0.9999999995	1
812	0	1	MIA	DET	44	1	4	3.13333333	3.13333333	1	10	34	55	21	0	1	0	0	(3:08) T.Minor right end pushed ob at DET 38 for 6 yards (Brian Walker).	0	0	0			0	0		0	09/08/2002	at Dolphins	-8.5	Lions	36	8.5	1	2002	56.86666667	+7	OPP	0.4240686492	0.4502804516	0.9103751013	0.9051246307	0.5047010264	6.839411e-10	0.9999999993	1
813	0	1	MIA	DET	38	1	4	2.98333333	2.98333333	2	4	34	55	21	0	1	0	0	(2:59) T.Minor up the middle to DET 35 for 3 yards (C.Claiborne).	0	0	0			0	0		0	09/08/2002	at Dolphins	-8.5	Lions	36	8.5	1	2002	57.01666667	+7	OPP	0.410732003	0.4699267412	0.9046498136	0.8766099259	0.5266835769	8.678406e-10	0.9999999991	1
814	0	1	MIA	DET	35	1	4	2.25	2.25	3	1	34	55	21	0	1	0	0	(2:15) T.Minor up the middle to DET 35 for no gain (K.Pritchett).	0	0	0			0	0		0	09/08/2002	at Dolphins	-8.5	Lions	36	8.5	1	2002	57.75	+7	OPP	0.404081689	0.4414782996	0.9066569202	0.7886381541	0.5000376236	3.628648e-10	0.9999999996	1
815	0	1	MIA	DET	35	1	4	2	2	4	1	34	55	21	0	1	0	0	(2:00) T.Minor left tackle to DET 32 for 3 yards (C.Claiborne).	0	0	0			0	0		0	09/08/2002	at Dolphins	-8.5	Lions	36	8.5	1	2002	58	+7	OPP	0.3997821826	0.4074613882	0.9135594222	0.5362682382	0.4665968077	1.590516e-10	0.9999999998	1
816	0	1	MIA	DET	32	1	4	1.25	1.25	1	10	34	55	21	0	1	0	0	(1:15) R.Lucas kneels to DET 33 for -1 yards.	0	0	0			0	0		0	09/08/2002	at Dolphins	-8.5	Lions	36	8.5	1	2002	58.75	+7	OPP	0.4224037643	0.3696231558	0.9120609372	0.915606765	0.4286306402	6.331319e-11	0.9999999999	1
817	0	1	MIA	DET	33	1	4	0.61666667	0.61666667	2	11	34	55	21	0	1	0	0	(:37) R.Lucas kneels to DET 34 for -1 yards.	0	0	0			1	0	76	1	09/08/2002	at Dolphins	-8.5	Lions	36	8.5	1	2002	59.38333333	+7	OPP	0.4212050199	0.3062693275	0.9212138851	0.7797248585	0.3645601434	1.346614e-11	1	1
818	0	0	JAC	IND	67	0	1	0	0	-1	-1	0	0	0	1	0	0	0	M.Vanderjagt kicks 63 yards from IND 30 to JAX 7. E.Joseph to JAX 26 for 19 yards (D.Macklin).	0	0	0			1	0		0	09/08/2002	Colts	-3.5	at Jaguars	43.5	-3.5	0	2002	60	0	OWN	0.5646010251	0.993681553	-0.021408998	0.3515095396	0.9919619886	0.6711461178	0.3288538822	0
819	0	0	JAC	IND	74	1	1	59.9166667	14.9166667	1	10	0	0	0	0	1	0	0	(14:55) F.Taylor up the middle to JAX 26 for no gain (D.Macklin).	0	0	0			0	0		0	09/08/2002	Colts	-3.5	at Jaguars	43.5	-3.5	0	2002	0.0833333	0	OWN	0.5360710664	0.9981207461	-0.027533561	0.2942830703	0.9978646358	0.6078262617	0.3921737383	0
820	0	0	JAC	IND	74	1	1	59.3166667	14.3166667	2	10	0	0	0	0	0	1	0	(14:19) M.Brunell pass to J.Smith to JAX 35 for 9 yards (M.Washington; D.Macklin).	0	0	0			0	0		0	09/08/2002	Colts	-3.5	at Jaguars	43.5	-3.5	0	2002	0.6833333	0	OWN	0.5336589851	0.9978829709	0.0174579023	-0.157258574	0.997578725	0.6390484633	0.3609515367	0
821	0	0	JAC	IND	65	1	1	58.8	13.8	3	1	0	0	0	0	1	0	0	(13:48) S.Mack up the middle to JAX 37 for 2 yards (C.Bratzke).	0	0	0			0	0		0	09/08/2002	Colts	-3.5	at Jaguars	43.5	-3.5	0	2002	1.2	0	OWN	0.5195091752	0.9980320888	-0.04561982	-0.123439757	0.9977816931	0.6313804463	0.3686195537	0
822	0	0	JAC	IND	63	1	1	58.1833333	13.1833333	1	10	0	0	0	0	1	0	0	(13:11) F.Taylor up the middle to JAX 40 for 3 yards (M.Peterson).	0	0	0			0	0		0	09/08/2002	Colts	-3.5	at Jaguars	43.5	-3.5	0	2002	1.8166667	0	OWN	0.5347696274	0.997753522	-0.018335998	0.3448306801	0.9974458628	0.5889429204	0.4110570796	0
823	0	0	JAC	IND	60	1	1	57.6166667	12.6166667	2	7	0	0	0	0	1	0	0	(12:37) F.Taylor up the middle to JAX 41 for 1 yard (J.Cannida).	0	0	0			0	0		0	09/08/2002	Colts	-3.5	at Jaguars	43.5	-3.5	0	2002	2.3833333	0	OWN	0.5284517455	0.9976277032	-0.009450593	0.0629870855	0.9973042354	0.6064109611	0.3935890389	0
824	0	0	JAC	IND	59	1	1	56.9833333	11.9833333	3	6	0	0	0	0	0	1	0	(11:59) (Shotgun) M.Brunell pass to B.Shaw to 50 for 9 yards (C.Crosby).	0	0	0			0	0		0	09/08/2002	Colts	-3.5	at Jaguars	43.5	-3.5	0	2002	3.0166667	0	OWN	0.5248632232	0.9973725186	0.0241141004	-0.329923561	0.9970009377	0.6325246369	0.3674753631	0
825	0	0	JAC	IND	50	1	1	56.3333333	11.3333333	1	10	0	0	0	0	0	1	1	(11:20) M.Brunell pass incomplete to B.Shaw. PENALTY on JAX-Z.Wiegert Offensive Holding 10 yards enforced at 50 - No Play.	0	10	0	OFFENSIVE HOLDING	-0.015716229	0	0		0	09/08/2002	Colts	-3.5	at Jaguars	43.5	-3.5	0	2002	3.6666667	0	OPP	0.5325179556	0.9972824605	-0.010173419	0.3986959936	0.9969120952	0.5665260908	0.4334739092	0
826	0	0	JAC	IND	60	1	1	56.25	11.25	1	20	0	0	0	0	1	0	0	(11:15) F.Taylor up the middle to JAX 40 for no gain (M.Washington).	0	0	0			0	0		0	09/08/2002	Colts	-3.5	at Jaguars	43.5	-3.5	0	2002	3.75	0	OWN	0.5452583224	0.9966391494	0.1093840883	-0.128842772	0.9960911959	0.6084238293	0.3915761707	0
827	0	0	JAC	IND	60	1	1	55.6666667	10.6666667	2	20	0	0	0	0	0	1	0	(10:40) M.Brunell pass to J.Smith to IND 43 for 17 yards (M.Peterson).	0	0	0			0	0		0	09/08/2002	Colts	-3.5	at Jaguars	43.5	-3.5	0	2002	4.3333333	0	OWN	0.5428210408	0.9962207859	0.1533760787	-0.531134519	0.9955764617	0.6325532284	0.3674467716	0
828	0	0	JAC	IND	43	1	1	54.9333333	9.93333333	3	3	0	0	0	0	0	1	0	(9:56) M.Brunell pass incomplete to P.Johnson. IC 97 Shaken up on play.	0	0	0			0	0		0	09/08/2002	Colts	-3.5	at Jaguars	43.5	-3.5	0	2002	5.0666667	0	OPP	0.519473508	0.996947743	-0.000642558	-0.109708563	0.9965373837	0.5969927957	0.4030072043	0
829	0	0	JAC	IND	43	1	1	54.85	9.85	4	3	0	0	0	1	0	0	0	(9:51) C.Hanson punts 39 yards to IND 4 Center-J.Zelenka downed by JAX-M.Ross.	0	0	0			1	0		0	09/08/2002	Colts	-3.5	at Jaguars	43.5	-3.5	0	2002	5.15	0	OPP	0.515107687	0.9967406819	0.0372825359	-0.524440975	0.9962906629	0.6217853387	0.3782146613	0
830	0	0	JAC	IND	4	0	1	54.6666667	9.66666667	1	10	0	0	0	0	0	1	0	(9:40) P.Manning pass to E.James to IND 6 for 2 yards (E.Westmoreland).	0	0	0			0	0		0	09/08/2002	Colts	-3.5	at Jaguars	43.5	-3.5	0	2002	5.3333333	0	OPP	0.4832632187	0.9967564887	-0.046455117	-0.846264886	0.9962748665	0.6275230399	0.3724769601	0
831	0	0	JAC	IND	6	0	1	54	9	2	8	0	0	0	0	1	0	0	(9:00) E.James right end to IND 13 for 7 yards (D.Darius).	0	0	0			0	0		0	09/08/2002	Colts	-3.5	at Jaguars	43.5	-3.5	0	2002	6	0	OPP	0.4811607072	0.9964669563	-0.019083392	-0.921721522	0.9959170554	0.6148612672	0.3851387328	0
832	0	0	JAC	IND	13	0	1	53.3333333	8.33333333	3	1	0	0	0	0	1	0	0	(8:20) E.James left end to IND 20 for 7 yards (W.Rainer).	0	0	0			0	0		0	09/08/2002	Colts	-3.5	at Jaguars	43.5	-3.5	0	2002	6.6666667	0	OPP	0.4796417205	0.9965216864	-0.037934664	-0.935464978	0.9959624612	0.6244691057	0.3755308943	0
833	0	0	JAC	IND	20	0	1	52.65	7.65	1	10	0	0	0	0	0	1	0	(7:39) P.Manning pass to Q.Ismail pushed ob at IND 46 for 26 yards (F.Bryant).	0	0	0			0	0		0	09/08/2002	Colts	-3.5	at Jaguars	43.5	-3.5	0	2002	7.35	0	OPP	0.50244162	0.9959994425	0.0021147399	-0.843388192	0.9952738338	0.6519731532	0.3480268468	0
834	0	0	JAC	IND	46	0	1	52.2	7.2	1	10	0	0	0	0	1	0	0	(7:12) E.James left tackle to IND 49 for 3 yards (W.Rainer; D.Clark).	0	0	0			0	0		0	09/08/2002	Colts	-3.5	at Jaguars	43.5	-3.5	0	2002	7.8	0	OPP	0.5223781737	0.9958003449	0.0424508418	-0.854812909	0.9948989223	0.686601609	0.313398391	0
835	0	0	JAC	IND	49	0	1	51.6	6.6	2	7	0	0	0	0	0	1	0	(6:36) P.Manning pass incomplete to M.Harrison (F.Bryant).	0	0	0			0	0		0	09/08/2002	Colts	-3.5	at Jaguars	43.5	-3.5	0	2002	8.4	0	OPP	0.5202519121	0.9955479656	0.0596436692	-0.918778831	0.9945630239	0.6794711612	0.3205288388	0
836	0	0	JAC	IND	49	0	1	51.5333333	6.53333333	3	7	0	0	0	0	0	1	0	(6:32) (Shotgun) P.Manning pass to M.Harrison pushed ob at JAX 35 for 16 yards (J.Boyd).	0	0	0			0	0		0	09/08/2002	Colts	-3.5	at Jaguars	43.5	-3.5	0	2002	8.4666667	0	OPP	0.5158297779	0.9952543518	0.0971221416	-0.967635702	0.9941866741	0.651608908	0.348391092	0
837	0	0	JAC	IND	65	0	1	51	6	1	10	0	0	0	0	0	1	0	(6:00) P.Manning pass incomplete to M.Harrison.	0	0	0			0	0		0	09/08/2002	Colts	-3.5	at Jaguars	43.5	-3.5	0	2002	9	0	OWN	0.5396894382	0.9952386917	0.083675504	-0.858085286	0.9940653521	0.7102741189	0.2897258811	0
838	0	0	JAC	IND	65	0	1	50.9	5.9	2	10	0	0	0	0	1	0	0	(5:54) E.James up the middle to JAX 30 for 5 yards (L.Smith).	0	0	0			0	0		0	09/08/2002	Colts	-3.5	at Jaguars	43.5	-3.5	0	2002	9.1	0	OWN	0.535510549	0.9949072239	0.1214393549	-0.942278551	0.9936314223	0.6891569769	0.3108430231	0
839	0	0	JAC	IND	70	0	1	50.2666667	5.26666667	3	5	0	0	0	0	0	1	0	(5:16) (Shotgun) P.Manning pass to R.Wayne to JAX 23 for 7 yards (J.Boyd).	0	0	0			0	0		0	09/08/2002	Colts	-3.5	at Jaguars	43.5	-3.5	0	2002	9.7333333	0	OWN	0.5337628162	0.9947972321	0.120636792	-0.961221615	0.9934618258	0.6875983237	0.3124016763	0
840	0	0	JAC	IND	77	0	1	49.6	4.6	1	10	0	0	0	0	0	1	0	(4:36) P.Manning pass incomplete to E.James.	0	0	0			0	0		0	09/08/2002	Colts	-3.5	at Jaguars	43.5	-3.5	0	2002	10.4	0	OWN	0.5526269819	0.9944924893	0.1182317465	-0.856692794	0.9929939294	0.7245567093	0.2754432907	0
841	0	0	JAC	IND	77	0	1	49.5	4.5	2	10	0	0	0	0	1	0	0	(4:30) E.James left tackle to JAX 21 for 2 yards (K.Thomas).	0	0	0			0	0		0	09/08/2002	Colts	-3.5	at Jaguars	43.5	-3.5	0	2002	10.5	0	OWN	0.5485311055	0.9941092265	0.1556810403	-0.941686251	0.9924819546	0.7045765371	0.2954234629	0
842	0	0	JAC	IND	79	0	1	48.85	3.85	3	8	0	0	0	0	0	1	0	(3:51) (Shotgun) P.Manning pass to Q.Ismail ran ob at JAX 8 for 13 yards.	0	0	0			0	0		0	09/08/2002	Colts	-3.5	at Jaguars	43.5	-3.5	0	2002	11.15	0	OWN	0.54655457	0.9935951764	0.1820794234	-0.971061793	0.9917763579	0.6882258912	0.3117741088	0
843	0	0	JAC	IND	92	0	1	48.3166667	3.31666667	1	8	0	0	0	0	1	0	0	(3:19) E.James up the middle to JAX 6 for 2 yards (E.Westmoreland).	0	0	0			0	0		0	09/08/2002	Colts	-3.5	at Jaguars	43.5	-3.5	0	2002	11.6833333	0	OWN	0.5657635255	0.9939546659	0.1341045593	-0.826455566	0.9921554038	0.7454903749	0.2545096251	0
844	0	0	JAC	IND	94	0	1	47.7	2.7	2	6	0	0	0	0	0	1	0	(2:42) (Shotgun) P.Manning pass to Q.Ismail for 6 yards TOUCHDOWN.	0	0	0			0	0		0	09/08/2002	Colts	-3.5	at Jaguars	43.5	-3.5	0	2002	12.3	0	OWN	0.5637275397	0.9934497538	0.1602439987	-0.911339117	0.9914505698	0.737481342	0.262518658	0
845	0	0	JAC	IND	94	0	1	47.7	2.7	-1	-1	0	0	0	0	1	0	0	M.Vanderjagt extra point is GOOD Center-J.Snow Holder-H.Smith.	0	0	0			0	0		0	09/08/2002	Colts	-3.5	at Jaguars	43.5	-3.5	0	2002	12.3	0	OWN	0.572886817	0.9952091748	-0.022760675	0.2547062653	0.9938521278	0.7109506328	0.2890493672	0
846	0	0	JAC	IND	94	0	1	47.7	2.7	-1	-1	-7	7	0	1	0	0	0	M.Vanderjagt kicks 61 yards from IND 30 to JAX 9. E.Joseph to JAX 19 for 10 yards (D.Smith).	0	0	0			1	0		0	09/08/2002	Colts	-3.5	at Jaguars	43.5	-3.5	0	2002	12.3	0	OWN	0.5827308905	0.9961704455	-0.310361114	0.1360792162	0.9945008835	0.8688903898	0.1311096102	0
847	0	0	JAC	IND	81	1	1	47.5666667	2.56666667	1	10	-7	0	7	0	1	0	1	(2:34) F.Taylor up the middle to JAX 25 for 6 yards (C.Bird). PENALTY on JAX-P.Johnson Offensive Holding 10 yards enforced at JAX 25.	0	10	0	OFFENSIVE HOLDING	-0.007318007	0	0		0	09/08/2002	Colts	-3.5	at Jaguars	43.5	-3.5	0	2002	12.4333333	0	OWN	0.5926901976	0.994610376	-0.146737732	0.3940080389	0.9925348796	0.8037479243	0.1962520757	0
848	0	0	JAC	IND	85	1	1	47.1166667	2.11666667	1	14	-7	0	7	0	0	1	0	(2:07) M.Brunell pass to J.Smith to JAX 26 for 11 yards (I.Bashir).	0	0	0			0	0		0	09/08/2002	Colts	-3.5	at Jaguars	43.5	-3.5	0	2002	12.8833333	0	OWN	0.598667297	0.9938749807	-0.09383715	0.2015193236	0.9914152748	0.8132056301	0.1867943699	0
849	0	0	JAC	IND	74	1	1	46.5	1.5	2	3	-7	0	7	0	1	0	0	(1:30) F.Taylor right tackle to JAX 28 for 2 yards (R.Morris).	0	0	0			0	0		0	09/08/2002	Colts	-3.5	at Jaguars	43.5	-3.5	0	2002	13.5	0	OWN	0.5839788049	0.9944760436	-0.177723525	0.3377176251	0.9923978372	0.804359516	0.195640484	0
850	0	0	JAC	IND	72	1	1	45.7666667	0.76666667	3	1	-7	0	7	0	1	0	0	(:46) S.Mack left tackle pushed ob at JAX 38 for 10 yards (D.Macklin).	0	0	0			0	0		0	09/08/2002	Colts	-3.5	at Jaguars	43.5	-3.5	0	2002	14.2333333	0	OWN	0.5798651288	0.9939439069	-0.155313949	0.0030625009	0.9916427608	0.81956873	0.18043127	0
851	0	0	JAC	IND	62	1	1	45.05	0.05	1	10	-7	0	7	0	0	1	0	(:03) M.Brunell pass incomplete to P.Johnson.	0	0	0			0	0		0	09/08/2002	Colts	-3.5	at Jaguars	43.5	-3.5	0	2002	14.95	0	OWN	0.5890866236	0.9930213324	-0.137551748	0.4653639842	0.990356236	0.7839743409	0.2160256591	0
852	0	0	JAC	IND	62	1	2	45	15	2	10	-7	0	7	0	0	1	0	(15:00) M.Brunell pass to J.Smith to JAX 46 for 8 yards (D.Macklin).	0	0	0			0	0		0	09/08/2002	Colts	-3.5	at Jaguars	43.5	-3.5	0	2002	15	0	OWN	0.5728394222	0.9946122478	-0.143698628	-0.242939919	0.9927531383	0.8236956649	0.1763043351	0
853	0	0	JAC	IND	54	1	2	44.2666667	14.2666667	3	2	-7	0	7	0	0	1	0	(14:16) M.Brunell pass to J.Smith to IND 49 for 5 yards (D.Macklin).	0	0	0			0	0		0	09/08/2002	Colts	-3.5	at Jaguars	43.5	-3.5	0	2002	15.7333333	0	OWN	0.5614825355	0.9947724044	-0.190605789	-0.258348616	0.9930440295	0.8217238254	0.1782761746	0
854	0	0	JAC	IND	49	1	2	43.7833333	13.7833333	1	10	-7	0	7	0	1	0	1	(13:47) PENALTY on JAX-M.Williams False Start 5 yards enforced at IND 49 - No Play.	0	5	0	FALSE START	-0.009151284	0	0		0	09/08/2002	Colts	-3.5	at Jaguars	43.5	-3.5	0	2002	16.2166667	0	OPP	0.5728823159	0.9942348714	-0.180008443	0.2689991362	0.9923023116	0.7874095343	0.2125904657	0
855	0	0	JAC	IND	54	1	2	43.45	13.45	1	15	-7	0	7	0	1	0	0	(13:27) F.Taylor up the middle to IND 42 for 12 yards (I.Bashir).	0	0	0			0	0		0	09/08/2002	Colts	-3.5	at Jaguars	43.5	-3.5	0	2002	16.55	0	OWN	0.5798509244	0.9933937789	-0.117463766	0.0058651209	0.9910606481	0.8022425215	0.1977574785	0
856	0	0	JAC	IND	42	1	2	42.8333333	12.8333333	2	3	-7	0	7	0	1	0	0	(12:50) F.Taylor up the middle to IND 34 for 8 yards (I.Bashir).	0	0	0			0	0		0	09/08/2002	Colts	-3.5	at Jaguars	43.5	-3.5	0	2002	17.1666667	0	OPP	0.5634654538	0.9941619761	-0.212140216	0.2054330996	0.9922606126	0.7877846137	0.2122153863	0
857	0	0	JAC	IND	34	1	2	42.1166667	12.1166667	1	10	-7	0	7	0	1	0	0	(12:07) F.Taylor right tackle to IND 26 for 8 yards (C.Bird).	0	0	0			0	0		0	09/08/2002	Colts	-3.5	at Jaguars	43.5	-3.5	0	2002	17.8833333	0	OPP	0.5688570179	0.9931603315	-0.177076959	0.3260967987	0.9909023785	0.7696776327	0.2303223673	0
858	0	0	JAC	IND	26	1	2	41.4166667	11.4166667	2	2	-7	0	7	0	1	0	0	(11:25) F.Taylor up the middle to IND 20 for 6 yards (R.Morris).	0	0	0			0	0		0	09/08/2002	Colts	-3.5	at Jaguars	43.5	-3.5	0	2002	18.5833333	0	OPP	0.5573092013	0.9933863032	-0.22382982	0.3107151446	0.9912990648	0.766660722	0.233339278	0
859	0	0	JAC	IND	20	1	2	40.7	10.7	1	10	-7	0	7	0	1	0	0	(10:42) M.Brunell right end to IND 15 for 5 yards (R.Morris).	0	0	0			0	0		0	09/08/2002	Colts	-3.5	at Jaguars	43.5	-3.5	0	2002	19.3	0	OPP	0.5646026241	0.9920922952	-0.176177054	0.374916443	0.9895285709	0.752180499	0.247819501	0
860	0	0	JAC	IND	15	1	2	40.0166667	10.0166667	2	5	-7	0	7	0	1	0	0	(10:01) S.Mack left tackle to IND 11 for 4 yards (R.Morris).	0	0	0			0	0		0	09/08/2002	Colts	-3.5	at Jaguars	43.5	-3.5	0	2002	19.9833333	0	OPP	0.5565579212	0.9918863712	-0.18902459	0.2076090162	0.9893024411	0.7584434444	0.2415565556	0
861	0	0	JAC	IND	11	1	2	39.3666667	9.36666667	3	1	-7	0	7	0	1	0	0	(9:22) F.Taylor up the middle to IND 11 for no gain (M.Peterson).	0	0	0			0	0		0	09/08/2002	Colts	-3.5	at Jaguars	43.5	-3.5	0	2002	20.6333333	0	OPP	0.5495164142	0.9915332903	-0.19081784	-0.02879121	0.9888626569	0.7694610984	0.2305389016	0
862	0	0	JAC	IND	11	1	2	38.9	8.9	4	1	-7	0	7	0	1	0	0	(8:54) M.Brunell up the middle to IND 8 for 3 yards (M.Peterson).	0	0	0			0	0		0	09/08/2002	Colts	-3.5	at Jaguars	43.5	-3.5	0	2002	21.1	0	OPP	0.5466865692	0.9905961589	-0.148891829	-0.456851267	0.9875617163	0.790263671	0.209736329	0
863	0	0	JAC	IND	8	1	2	38.3	8.3	1	8	-7	0	7	0	1	0	0	(8:18) F.Taylor up the middle to IND 8 for no gain (B.Scioli).	0	0	0			0	0		0	09/08/2002	Colts	-3.5	at Jaguars	43.5	-3.5	0	2002	21.7	0	OPP	0.5638890768	0.990282738	-0.180191912	0.5173403975	0.9871194222	0.7330553199	0.2669446801	0
864	0	0	JAC	IND	8	1	2	37.6333333	7.63333333	2	8	-7	0	7	0	0	1	0	(7:38) M.Brunell pass to P.Mitchell for 8 yards TOUCHDOWN.	0	0	0			0	0		0	09/08/2002	Colts	-3.5	at Jaguars	43.5	-3.5	0	2002	22.3666667	0	OPP	0.5618084205	0.9889832794	-0.135432877	0.1117600634	0.9852986515	0.7538074878	0.2461925122	0
865	0	0	JAC	IND	8	1	2	37.6333333	7.63333333	-1	-1	-7	0	7	0	1	0	0	H.Epstein extra point is GOOD Center-J.Zelenka Holder-C.Hanson.	0	0	0			0	0		0	09/08/2002	Colts	-3.5	at Jaguars	43.5	-3.5	0	2002	22.3666667	0	OPP	0.5699169956	0.992257663	-0.329093908	0.965062255	0.9898654052	0.7683449688	0.2316550312	0
866	0	0	JAC	IND	8	1	2	37.6333333	7.63333333	-1	-1	0	7	7	1	0	0	0	H.Epstein kicks 70 yards from JAX 30 to end zone Touchback.	0	0	0			1	0		0	09/08/2002	Colts	-3.5	at Jaguars	43.5	-3.5	0	2002	22.3666667	0	OPP	0.5598546885	0.9903189935	-0.043603747	0.9726045347	0.9886728869	0.5572832867	0.4427167133	0
867	0	0	JAC	IND	20	0	2	37.5666667	7.56666667	1	10	0	7	7	0	0	1	0	(7:34) P.Manning pass to M.Pollard to IND 43 for 23 yards (D.Darius).	0	0	0			0	0		0	09/08/2002	Colts	-3.5	at Jaguars	43.5	-3.5	0	2002	22.4333333	0	OPP	0.5438123537	0.9862356611	0.1629342145	-0.835531184	0.9826408138	0.6535923364	0.3464076636	0
868	0	0	JAC	IND	43	0	2	36.95	6.95	1	10	0	7	7	0	1	0	0	(6:57) E.James right tackle to 50 for 7 yards (W.Rainer).	0	0	0			0	0		0	09/08/2002	Colts	-3.5	at Jaguars	43.5	-3.5	0	2002	23.05	0	OPP	0.5611866217	0.9853079167	0.2003430995	-0.844881511	0.980988677	0.6853740428	0.3146259572	0
869	0	0	JAC	IND	50	0	2	36.3166667	6.31666667	2	3	0	7	7	0	0	1	0	(6:19) P.Manning pass to M.Harrison to JAX 45 for 5 yards (F.Bryant).	0	0	0			0	0		0	09/08/2002	Colts	-3.5	at Jaguars	43.5	-3.5	0	2002	23.6833333	0	OPP	0.5597179035	0.9855837589	0.1817263932	-0.871374446	0.9812667205	0.6968680144	0.3031319856	0
870	0	0	JAC	IND	55	0	2	35.6333333	5.63333333	1	10	0	7	7	0	0	1	1	(5:38) P.Manning pass to M.Pollard to JAX 33 for 12 yards (M.McCree). PENALTY on JAX-T.Brackens Defensive Offside declined.	0	0	0	DEFENSIVE OFFSIDE	-0.025295947	0	0		0	09/08/2002	Colts	-3.5	at Jaguars	43.5	-3.5	0	2002	24.3666667	0	OWN	0.5734077693	0.9831633098	0.2325346336	-0.843857292	0.9777853023	0.701149627	0.298850373	0
871	0	0	JAC	IND	67	0	2	35.1666667	5.16666667	1	10	0	7	7	0	1	0	0	(5:10) E.James right end to JAX 33 for no gain (M.Coleman).	0	0	0			0	0		0	09/08/2002	Colts	-3.5	at Jaguars	43.5	-3.5	0	2002	24.8333333	0	OWN	0.5825794893	0.9823202002	0.2533912481	-0.847744343	0.9763388052	0.7168201066	0.2831798934	0
872	0	0	JAC	IND	67	0	2	34.4833333	4.48333333	2	10	0	7	7	0	0	1	0	(4:29) (Shotgun) P.Manning pass to J.Wiggins to JAX 24 for 9 yards (K.Thomas).	0	0	0			0	0		0	09/08/2002	Colts	-3.5	at Jaguars	43.5	-3.5	0	2002	25.5166667	0	OWN	0.5806193082	0.979932387	0.2960385278	-0.936428125	0.9729659432	0.6993064008	0.3006935992	0
873	0	0	JAC	IND	76	0	2	33.7	3.7	3	1	0	7	7	0	1	0	0	(3:42) E.James up the middle to JAX 19 for 5 yards (M.McCree).	0	0	0			0	0		0	09/08/2002	Colts	-3.5	at Jaguars	43.5	-3.5	0	2002	26.3	0	OWN	0.579899159	0.9807892539	0.2630576102	-0.935780666	0.9740021753	0.7175591836	0.2824408164	0
874	0	0	JAC	IND	81	0	2	33.0333333	3.03333333	1	10	0	7	7	0	0	1	0	(3:02) P.Manning pass incomplete to E.James.	0	0	0			0	0		0	09/08/2002	Colts	-3.5	at Jaguars	43.5	-3.5	0	2002	26.9666667	0	OWN	0.5982188357	0.9779721016	0.2973395355	-0.843104658	0.9697418751	0.7358855499	0.2641144501	0
875	0	0	JAC	IND	81	0	2	32.9666667	2.96666667	2	10	0	7	7	0	1	0	0	(2:58) E.James right tackle to JAX 15 for 4 yards (J.Henderson).	0	0	0			0	0		0	09/08/2002	Colts	-3.5	at Jaguars	43.5	-3.5	0	2002	27.0333333	0	OWN	0.5943235951	0.9765329823	0.3313226586	-0.935962528	0.9676752399	0.7200639654	0.2799360346	0
876	0	0	JAC	IND	85	0	2	32.3	2.3	3	6	0	7	7	0	0	1	0	(2:18) (Shotgun) P.Manning pass incomplete to E.James.	0	0	0			0	0		0	09/08/2002	Colts	-3.5	at Jaguars	43.5	-3.5	0	2002	27.7	0	OWN	0.5927473096	0.9754628692	0.3392176082	-0.961012569	0.9660241932	0.7162947612	0.2837052388	0
877	0	0	JAC	IND	85	0	2	32.2	2.2	4	6	0	7	7	0	1	0	0	(2:12) M.Vanderjagt 33 yard field goal is No Good Short Center-J.Snow Holder-H.Smith. Deflected by JJ-99 Stroud.	0	0	0			1	0		0	09/08/2002	Colts	-3.5	at Jaguars	43.5	-3.5	0	2002	27.8	0	OWN	0.5889214985	0.9737727655	0.3725477458	-0.984647063	0.9635773987	0.6913129501	0.3086870499	0
878	0	0	JAC	IND	77	1	2	32	2	1	10	0	7	7	0	1	0	0	(2:00) F.Taylor up the middle to JAX 25 for 2 yards (D.Thornton; B.Scioli).	0	0	0			0	0		0	09/08/2002	Colts	-3.5	at Jaguars	43.5	-3.5	0	2002	28	0	OWN	0.6185249426	0.9757189887	0.3040707936	0.5256806238	0.9679891894	0.5776955394	0.4223044606	0
879	0	0	JAC	IND	75	1	2	31.6166667	1.61666667	2	8	0	7	7	0	0	1	0	(1:37) (Shotgun) M.Brunell pass incomplete to J.Smith.	0	0	0			0	0		0	09/08/2002	Colts	-3.5	at Jaguars	43.5	-3.5	0	2002	28.3833333	0	OWN	0.6135802237	0.974338819	0.3205569597	0.2247117541	0.9661578442	0.5958357463	0.4041642537	0
880	0	0	JAC	IND	75	1	2	31.5833333	1.58333333	3	8	0	7	7	0	1	0	1	(1:35) PENALTY on JAX-Z.Wiegert False Start 5 yards enforced at JAX 25 - No Play.	0	5	0	FALSE START	-0.009330065	0	0		0	09/08/2002	Colts	-3.5	at Jaguars	43.5	-3.5	0	2002	28.4166667	0	OWN	0.6096928915	0.9727585441	0.3535780017	-0.23992491	0.9639808659	0.6316375576	0.3683624424	0
881	0	0	JAC	IND	80	1	2	31.5833333	1.58333333	3	13	0	7	7	0	0	1	0	(1:35) (Shotgun) M.Brunell pass to F.Taylor to JAX 33 for 13 yards (C.Bratzke).	0	0	0			0	0		0	09/08/2002	Colts	-3.5	at Jaguars	43.5	-3.5	0	2002	28.4166667	0	OWN	0.6151730143	0.9698749842	0.4044489196	-0.478755952	0.9597391856	0.6523532838	0.3476467162	0
882	0	0	JAC	IND	67	1	2	30.9666667	0.96666667	1	10	0	7	7	0	0	1	0	(:58) (Shotgun) M.Brunell pass incomplete to P.Johnson.	0	0	0			0	0		0	09/08/2002	Colts	-3.5	at Jaguars	43.5	-3.5	0	2002	29.0333333	0	OWN	0.6158197292	0.9730339466	0.3049383394	0.5541572043	0.9645671458	0.5578786329	0.4421213671	0
883	0	0	JAC	IND	67	1	2	30.9	0.9	2	10	0	7	7	0	1	0	0	(:54) (Shotgun) F.Taylor up the middle to JAX 38 for 5 yards (C.Bratzke).	0	0	0			0	0		0	09/08/2002	Colts	-3.5	at Jaguars	43.5	-3.5	0	2002	29.1	0	OWN	0.6120537077	0.9712768943	0.3387412763	0.1505755373	0.9621538666	0.5850685593	0.4149314407	0
884	0	0	JAC	IND	62	1	2	30.7166667	0.71666667	3	5	0	7	7	0	0	1	0	(:43) (Shotgun) M.Brunell pass intended for F.Taylor INTERCEPTED by M.Washington at JAX 40. M.Washington for 40 yards TOUCHDOWN.	1	0	0			1	0		0	09/08/2002	Colts	-3.5	at Jaguars	43.5	-3.5	0	2002	29.2833333	0	OWN	0.6030765161	0.9720032027	0.3208092305	-0.041839214	0.9633791491	0.5960282758	0.4039717242	0
885	0	0	JAC	IND	38	0	2	30.7166667	0.71666667	-1	-1	0	7	7	0	1	0	0	M.Vanderjagt extra point is GOOD Center-J.Snow Holder-H.Smith.	0	0	0			0	0		0	09/08/2002	Colts	-3.5	at Jaguars	43.5	-3.5	0	2002	29.2833333	0	OPP	0.5816152733	0.9800741808	0.0915250391	0.408179374	0.9738395354	0.623808116	0.376191884	0
886	0	0	JAC	IND	38	0	2	30.7166667	0.71666667	-1	-1	0	7	7	1	0	0	0	M.Vanderjagt kicks 60 yards from IND 30 to JAX 10. E.Joseph ran ob at JAX 36 for 26 yards (C.Crosby).	0	0	0			1	0		0	09/08/2002	Colts	-3.5	at Jaguars	43.5	-3.5	0	2002	29.2833333	0	OPP	0.5816152733	0.9800741808	0.0915250391	0.408179374	0.9738395354	0.623808116	0.376191884	0
887	0	0	JAC	IND	64	1	2	30.4166667	0.41666667	1	10	0	7	7	0	0	1	0	(:25) (Shotgun) M.Brunell pass to F.Taylor to JAX 43 for 7 yards (W.Harris).	0	0	0			0	0		0	09/08/2002	Colts	-3.5	at Jaguars	43.5	-3.5	0	2002	29.5833333	0	OWN	0.6157505851	0.9714822973	0.3081686144	0.5657745304	0.9625130841	0.5510557966	0.4489442034	0
888	0	0	JAC	IND	57	1	2	30.3	0.3	2	3	0	7	7	0	0	1	0	(:18) (Shotgun) M.Brunell pass to J.Smith to IND 34 for 23 yards (I.Bashir).	0	0	0			0	0		0	09/08/2002	Colts	-3.5	at Jaguars	43.5	-3.5	0	2002	29.7	0	OWN	0.6044059157	0.973482053	0.2670801741	0.5057569913	0.9655580383	0.5496052299	0.4503947701	0
889	0	0	JAC	IND	34	1	2	30.1666667	0.16666667	1	10	0	7	7	0	1	0	0	(:10) H.Epstein 52 yard field goal is No Good Short Center-J.Zelenka Holder-C.Hanson.	0	0	0			1	0		0	09/08/2002	Colts	-3.5	at Jaguars	43.5	-3.5	0	2002	29.8333333	0	OPP	0.5984818958	0.9708134345	0.2751779236	0.6069888373	0.9626475348	0.4962966153	0.5037033847	1
890	0	0	JAC	IND	42	0	2	30.0833333	0.08333333	1	10	0	7	7	0	1	0	0	(:05) P.Manning to IND 41 for -1 yards.	0	0	0			1	0		0	09/08/2002	Colts	-3.5	at Jaguars	43.5	-3.5	0	2002	29.9166667	0	OPP	0.5836162303	0.9703070337	0.2872576313	-0.799385135	0.9600003544	0.6819641732	0.3180358268	0
891	0	0	JAC	IND	58	1	3	30	15	-1	-1	0	7	7	1	0	0	0	H.Epstein kicks 70 yards from JAX 30 to end zone Touchback.	0	0	0			1	0		0	09/08/2002	Colts	-3.5	at Jaguars	43.5	-3.5	0	2002	30	0	OWN	0.6043954753	0.9845120614	0.0824933784	0.9577262161	0.9806488148	0.6097700835	0.3902299165	0
892	0	0	JAC	IND	20	0	3	30	15	1	10	0	7	7	0	1	0	0	(15:00) E.James right tackle to IND 22 for 2 yards (L.Smith).	0	0	0			0	0		0	09/08/2002	Colts	-3.5	at Jaguars	43.5	-3.5	0	2002	30	0	OPP	0.5573433264	0.978241475	0.2203313618	-0.86971375	0.9720868179	0.6496674696	0.3503325304	0
893	0	0	JAC	IND	22	0	3	29.3833333	14.3833333	2	8	0	7	7	0	0	1	0	(14:23) P.Manning pass to R.Wayne to 50 for 28 yards (J.Craft).	0	0	0			0	0		0	09/08/2002	Colts	-3.5	at Jaguars	43.5	-3.5	0	2002	30.6166667	0	OPP	0.5552790745	0.9764396887	0.2455993064	-0.93420122	0.969606339	0.636239238	0.363760762	0
894	0	0	JAC	IND	50	0	3	28.6666667	13.6666667	1	10	0	7	7	0	1	0	0	(13:40) E.James right tackle to 50 for no gain (E.Westmoreland).	0	0	0			0	0		0	09/08/2002	Colts	-3.5	at Jaguars	43.5	-3.5	0	2002	31.3333333	0	OPP	0.5811765498	0.9750006812	0.2744743474	-0.877010825	0.9667432267	0.6936344889	0.3063655111	0
895	0	0	JAC	IND	50	0	3	28.0166667	13.0166667	2	10	0	7	7	0	0	1	0	(13:01) P.Manning pass incomplete to E.James.	0	0	0			0	0		0	09/08/2002	Colts	-3.5	at Jaguars	43.5	-3.5	0	2002	31.9833333	0	OPP	0.5791008147	0.9717348208	0.31616422	-0.949184251	0.9621651903	0.6724592055	0.3275407945	0
896	0	0	JAC	IND	50	0	3	27.9666667	12.9666667	3	10	0	7	7	0	0	1	0	(12:58) (Shotgun) P.Manning pass incomplete to M.Harrison (J.Boyd).	0	0	0			0	0		0	09/08/2002	Colts	-3.5	at Jaguars	43.5	-3.5	0	2002	32.0333333	0	OPP	0.5750137517	0.96994556	0.3494934316	-0.979955982	0.9596642222	0.6446254105	0.3553745895	0
897	0	0	JAC	IND	50	0	3	27.85	12.85	4	10	0	7	7	1	0	0	0	(12:51) H.Smith punts 35 yards to JAX 15 Center-J.Snow. I.Charlton MUFFS catch touched at JAX 15 ball out of bounds at JAX 9. Ball bounced of JJ-23 shoulder pads.	0	0	0			1	0		0	09/08/2002	Colts	-3.5	at Jaguars	43.5	-3.5	0	2002	32.15	0	OPP	0.5711223436	0.9678270023	0.3827385635	-0.992147498	0.9566918498	0.6135741142	0.3864258858	0
898	0	0	JAC	IND	91	1	3	27.7	12.7	1	10	0	7	7	0	1	0	0	(12:42) F.Taylor right tackle to JAX 11 for 2 yards (M.Peterson).	0	0	0			0	0		0	09/08/2002	Colts	-3.5	at Jaguars	43.5	-3.5	0	2002	32.3	0	OWN	0.628571951	0.9725386519	0.3340708449	0.3498472329	0.9634314009	0.6151317878	0.3848682122	0
899	0	0	JAC	IND	89	1	3	27.1666667	12.1666667	2	8	0	7	7	0	1	0	0	(12:10) F.Taylor up the middle to JAX 18 for 7 yards (M.Washington).	0	0	0			0	0		0	09/08/2002	Colts	-3.5	at Jaguars	43.5	-3.5	0	2002	32.8333333	0	OWN	0.6241850077	0.9705326483	0.3519969063	0.0127642717	0.9607137878	0.6384392755	0.3615607245	0
900	0	0	JAC	IND	82	1	3	26.5	11.5	3	1	0	7	7	0	1	0	0	(11:30) S.Mack up the middle to JAX 18 for no gain (R.Morris).	0	0	0			0	0		0	09/08/2002	Colts	-3.5	at Jaguars	43.5	-3.5	0	2002	33.5	0	OWN	0.6147426581	0.9710149322	0.3189078993	-0.060289833	0.9616934119	0.637924991	0.362075009	0
901	0	0	JAC	IND	82	1	3	25.95	10.95	4	1	0	7	7	1	0	0	1	(10:57) C.Hanson punts 64 yards to IND 18 Center-J.Zelenka. T.Walters to IND 42 for 24 yards (E.Westmoreland). PENALTY on IND-J.Doering Offensive Holding 9 yards enforced at IND 18.	0	9	0	OFFENSIVE HOLDING	0.044141563	1	0		0	09/08/2002	Colts	-3.5	at Jaguars	43.5	-3.5	0	2002	34.05	0	OWN	0.6124803317	0.9675691596	0.3581378061	-0.480165872	0.9569020602	0.6656536701	0.3343463299	0
902	0	0	JAC	IND	9	0	3	25.7333333	10.7333333	1	10	0	7	7	0	0	1	0	(10:44) P.Manning pass incomplete to M.Harrison.	0	0	0			0	0		0	09/08/2002	Colts	-3.5	at Jaguars	43.5	-3.5	0	2002	34.2666667	0	OPP	0.564768871	0.966381599	0.2615885458	-0.840902729	0.9562256343	0.6247758659	0.3752241341	0
903	0	0	JAC	IND	9	0	3	25.6166667	10.6166667	2	10	0	7	7	0	0	1	0	(10:37) P.Manning pass to T.Walters to IND 13 for 4 yards (E.Westmoreland).	0	0	0			0	0		0	09/08/2002	Colts	-3.5	at Jaguars	43.5	-3.5	0	2002	34.3833333	0	OPP	0.5608098129	0.9640164047	0.2969858299	-0.934890322	0.9530059468	0.6023791446	0.3976208554	0
904	0	0	JAC	IND	13	0	3	24.7666667	9.76666667	3	6	0	7	7	0	0	1	0	(9:46) (Shotgun) P.Manning pass to E.James to IND 22 for 9 yards (M.Stroud). FUMBLES (M.Stroud) RECOVERED by JAX-F.Bryant at IND 22. F.Bryant to IND 14 for 8 yards (J.Saturday).	1	0	0			1	0		0	09/08/2002	Colts	-3.5	at Jaguars	43.5	-3.5	0	2002	35.2333333	0	OPP	0.5597688172	0.9616790939	0.3073441355	-0.960061385	0.9496436641	0.5962988096	0.4037011904	0
905	0	0	JAC	IND	14	1	3	24.5833333	9.58333333	1	10	0	7	7	0	1	0	0	(9:35) F.Taylor up the middle to IND 14 for no gain (M.Peterson).	0	0	0			0	0		0	09/08/2002	Colts	-3.5	at Jaguars	43.5	-3.5	0	2002	35.4166667	0	OPP	0.592309158	0.9624971391	0.2808922927	0.5203005272	0.9526944339	0.4569601031	0.5430398969	1
906	0	0	JAC	IND	14	1	3	24.0166667	9.01666667	2	10	0	7	7	0	1	0	0	(9:01) M.Brunell sacked at IND 17 for -3 yards (C.Bratzke). FUMBLES (C.Bratzke) and recovers at IND 17. M.Brunell to IND 17 for no gain (C.Bratzke).	0	0	0			0	0		0	09/08/2002	Colts	-3.5	at Jaguars	43.5	-3.5	0	2002	35.9833333	0	OPP	0.5900028547	0.9579893657	0.3213890477	0.1137581657	0.9467129875	0.4793559166	0.5206440834	1
907	0	0	JAC	IND	17	1	3	23.45	8.45	3	13	0	7	7	0	0	1	0	(8:27) M.Brunell pass to B.Shaw to IND 9 for 8 yards (W.Harris).	0	0	0			0	0		0	09/08/2002	Colts	-3.5	at Jaguars	43.5	-3.5	0	2002	36.55	0	OPP	0.5911206127	0.9500553769	0.3913540017	-0.473250802	0.9359058879	0.5198055676	0.4801944324	0
908	0	0	JAC	IND	9	1	3	22.7	7.7	4	5	0	7	7	0	1	0	0	(7:42) H.Epstein 27 yard field goal is GOOD Center-J.Zelenka Holder-C.Hanson.	0	0	0			0	0		0	09/08/2002	Colts	-3.5	at Jaguars	43.5	-3.5	0	2002	37.3	0	OPP	0.580175278	0.9514260798	0.3499265277	-0.485652673	0.9382985536	0.5086085702	0.4913914298	0
909	0	0	JAC	IND	9	1	3	22.7	7.7	-1	-1	-4	10	14	1	0	0	0	H.Epstein kicks 70 yards from JAX 30 to end zone Touchback.	0	0	0			1	0		0	09/08/2002	Colts	-3.5	at Jaguars	43.5	-3.5	0	2002	37.3	0	OPP	0.6032596584	0.9712855471	-0.052420477	0.9698303906	0.9618471226	0.6807785442	0.3192214558	0
910	0	0	JAC	IND	20	0	3	22.65	7.65	1	10	-4	14	10	0	1	0	0	(7:39) E.James right end to IND 26 for 6 yards (T.Brackens).	0	0	0			0	0		0	09/08/2002	Colts	-3.5	at Jaguars	43.5	-3.5	0	2002	37.35	0	OPP	0.5877036487	0.9594100062	0.152812269	-0.849270012	0.9421081587	0.7890536517	0.2109463483	0
911	0	0	JAC	IND	26	0	3	22.05	7.05	2	4	-4	14	10	0	0	1	0	(7:03) P.Manning pass to M.Pollard to IND 31 for 5 yards (D.Darius). FUMBLES (D.Darius) RECOVERED by JAX-T.Brackens at IND 25. T.Brackens to IND 25 for no gain (T.Glenn). Play Challenged by IND and Upheld. (Timeout #1 by IND at 06:50.)	1	0	0			1	0		0	09/08/2002	Colts	-3.5	at Jaguars	43.5	-3.5	0	2002	37.95	0	OPP	0.5860904137	0.9595008709	0.142517997	-0.886739388	0.9419911665	0.7963807347	0.2036192653	0
912	0	0	JAC	IND	25	1	3	21.8333333	6.83333333	1	10	-4	10	14	0	0	1	0	(6:50) M.Brunell pass to P.Mitchell to IND 17 for 8 yards (D.Macklin).	0	0	0			0	0		0	09/08/2002	Colts	-3.5	at Jaguars	43.5	-3.5	0	2002	38.1666667	0	OPP	0.6131118734	0.9562410321	0.1686753556	0.4935299265	0.9396582351	0.652026954	0.347973046	0
913	0	0	JAC	IND	17	1	3	21.2333333	6.23333333	2	2	-4	10	14	0	0	1	1	(6:14) M.Brunell pass incomplete to J.Smith. PENALTY on JAX-Z.Wiegert Offensive Holding 10 yards enforced at IND 17 - No Play.	0	10	0	OFFENSIVE HOLDING	-0.024390619	0	0		0	09/08/2002	Colts	-3.5	at Jaguars	43.5	-3.5	0	2002	38.7666667	0	OPP	0.6021305299	0.9580880002	0.1196401906	0.478912443	0.9428386319	0.6452485142	0.3547514858	0
914	0	0	JAC	IND	27	1	3	21.1166667	6.11666667	2	12	-4	10	14	0	1	0	0	(6:07) M.Brunell to IND 18 for 9 yards (M.Peterson).	0	0	0			0	0		0	09/08/2002	Colts	-3.5	at Jaguars	43.5	-3.5	0	2002	38.8833333	0	OPP	0.6135561488	0.9482322075	0.2361271651	-0.029404321	0.9279053582	0.6891389494	0.3108610506	0
915	0	0	JAC	IND	18	1	3	20.4333333	5.43333333	3	3	-4	10	14	0	0	1	0	(5:26) M.Brunell pass to P.Johnson for 18 yards TOUCHDOWN.	0	0	0			0	0		0	09/08/2002	Colts	-3.5	at Jaguars	43.5	-3.5	0	2002	39.5666667	0	OPP	0.6017318584	0.9509753499	0.1779202487	0.0084665953	0.9325704742	0.6760837474	0.3239162526	0
916	0	0	JAC	IND	18	1	3	20.4333333	5.43333333	-1	-1	-4	10	14	0	1	0	0	H.Epstein extra point is GOOD Center-J.Zelenka Holder-C.Hanson.	0	0	0			0	0		0	09/08/2002	Colts	-3.5	at Jaguars	43.5	-3.5	0	2002	39.5666667	0	OPP	0.615771675	0.9637987444	-0.009661474	0.9714837129	0.9508571602	0.6922385299	0.3077614701	0
917	0	0	JAC	IND	18	1	3	20.4333333	5.43333333	-1	-1	3	17	14	1	0	0	0	H.Epstein kicks 70 yards from JAX 30 to end zone Touchback.	0	0	0			1	0		0	09/08/2002	Colts	-3.5	at Jaguars	43.5	-3.5	0	2002	39.5666667	0	OPP	0.6065132983	0.9548953386	0.2807707487	0.9776555061	0.9452010216	0.381151847	0.618848153	1
918	0	0	JAC	IND	20	0	3	20.3333333	5.33333333	1	10	3	14	17	0	1	0	0	(5:20) P.Manning sacked at IND 12 for -8 yards (P.Spicer).	0	0	0			0	0		0	09/08/2002	Colts	-3.5	at Jaguars	43.5	-3.5	0	2002	39.6666667	0	OPP	0.5856050988	0.9361843222	0.4493179551	-0.794334321	0.9175182947	0.4909698393	0.5090301607	1
919	0	0	JAC	IND	12	0	3	19.8833333	4.88333333	2	18	3	14	17	0	0	1	0	(4:53) (Shotgun) P.Manning pass incomplete to E.James.	0	0	0			0	0		0	09/08/2002	Colts	-3.5	at Jaguars	43.5	-3.5	0	2002	40.1166667	0	OPP	0.5820774309	0.9175565561	0.5376389117	-0.961073922	0.8928848803	0.4158960171	0.5841039829	1
920	0	0	JAC	IND	12	0	3	19.7833333	4.78333333	3	18	3	14	17	0	0	1	0	(4:47) (Shotgun) P.Manning pass to Q.Ismail to IND 15 for 3 yards (P.Spicer).	0	0	0			0	0		0	09/08/2002	Colts	-3.5	at Jaguars	43.5	-3.5	0	2002	40.2166667	0	OPP	0.578177931	0.9120554625	0.5642173563	-0.984671515	0.8854777177	0.3834768586	0.6165231414	1
921	0	0	JAC	IND	15	0	3	19.0666667	4.06666667	4	15	3	14	17	1	0	0	0	(4:04) H.Smith punts 65 yards to JAX 20 Center-J.Snow. D.Gibson MUFFS catch RECOVERED by IND-C.Crosby at JAX 20. C.Crosby to JAX 19 for 1 yard (J.Craft).	0	0	0			0	0		0	09/08/2002	Colts	-3.5	at Jaguars	43.5	-3.5	0	2002	40.9333333	0	OPP	0.5766202816	0.9059274679	0.5769178228	-0.9916422	0.8769012871	0.3682466316	0.6317533684	1
922	0	0	JAC	IND	81	0	3	18.8333333	3.83333333	1	10	3	14	17	0	0	1	0	(3:50) P.Manning pass incomplete to E.James.	0	0	0			0	0		0	09/08/2002	Colts	-3.5	at Jaguars	43.5	-3.5	0	2002	41.1666667	0	OWN	0.6270903989	0.9255097294	0.5260067544	-0.824326997	0.8974379979	0.6388062976	0.3611937024	0
923	0	0	JAC	IND	81	0	3	18.75	3.75	2	10	3	14	17	0	1	0	0	(3:45) E.James to JAX 12 for 7 yards (M.Stroud).	0	0	0			0	0		0	09/08/2002	Colts	-3.5	at Jaguars	43.5	-3.5	0	2002	41.25	0	OWN	0.6234600342	0.9206489788	0.5529014529	-0.927816395	0.8905173815	0.6255643908	0.3744356092	0
924	0	0	JAC	IND	88	0	3	18.05	3.05	3	3	3	14	17	0	0	1	0	(3:03) P.Manning pass to Q.Ismail for 12 yards TOUCHDOWN.	0	0	0			0	0		0	09/08/2002	Colts	-3.5	at Jaguars	43.5	-3.5	0	2002	41.95	0	OWN	0.6223534844	0.9215724554	0.5399881263	-0.940444869	0.8912949014	0.6395250873	0.3604749127	0
925	0	0	JAC	IND	88	0	3	18.05	3.05	-1	-1	3	14	17	0	1	0	0	M.Vanderjagt extra point is GOOD Center-J.Snow Holder-H.Smith.	0	0	0			1	0		0	09/08/2002	Colts	-3.5	at Jaguars	43.5	-3.5	0	2002	41.95	0	OWN	0.6358316243	0.9418575722	0.3924078257	0.3519619134	0.9203138422	0.5825080269	0.4174919731	0
926	0	0	JAC	IND	88	1	3	17.8833333	2.88333333	1	10	-4	17	21	0	1	0	0	(2:53) F.Taylor right tackle to JAX 9 for -3 yards (B.Scioli).	0	0	0			0	0		0	09/08/2002	Colts	-3.5	at Jaguars	43.5	-3.5	0	2002	42.1166667	0	OWN	0.6604997235	0.934525119	0.2978561695	0.4616548433	0.9024170431	0.7757550246	0.2242449754	0
927	0	0	JAC	IND	91	1	3	17.3	2.3	2	13	-4	17	21	0	0	1	0	(2:18) M.Brunell pass to K.Brady to JAX 10 for 1 yard (C.Bird).	0	0	0			0	0		0	09/08/2002	Colts	-3.5	at Jaguars	43.5	-3.5	0	2002	42.7	0	OWN	0.6615130595	0.9222065492	0.3692855726	-0.128046936	0.8829635813	0.822406644	0.177593356	0
928	0	0	JAC	IND	90	1	3	16.65	1.65	3	12	-4	17	21	0	0	1	0	(1:39) M.Brunell pass incomplete to J.Smith.	0	0	0			0	0		0	09/08/2002	Colts	-3.5	at Jaguars	43.5	-3.5	0	2002	43.35	0	OWN	0.658758192	0.9140450288	0.3981032496	-0.488607135	0.8704071209	0.8446436975	0.1553563025	0
929	0	0	JAC	IND	90	1	3	16.6166667	1.61666667	4	12	-4	17	21	1	0	0	0	(1:37) C.Hanson punts 53 yards to IND 37 Center-J.Zelenka. T.Walters pushed ob at JAX 48 for 15 yards (J.Tuipala).	0	0	0			1	0		0	09/08/2002	Colts	-3.5	at Jaguars	43.5	-3.5	0	2002	43.3833333	0	OWN	0.6552282351	0.9089230064	0.4289851592	-0.764741131	0.862501489	0.8545546789	0.1454453211	0
930	0	0	JAC	IND	52	0	3	16.4	1.4	1	10	-4	21	17	0	1	0	0	(1:24) E.James left tackle to JAX 41 for 7 yards (D.Clark).	0	0	0			0	0		0	09/08/2002	Colts	-3.5	at Jaguars	43.5	-3.5	0	2002	43.6	0	OWN	0.6266600108	0.9236724023	0.2742980057	-0.830115384	0.8844873281	0.8606054322	0.1393945678	0
931	0	0	JAC	IND	60	0	3	15.7666667	0.76666667	2	3	-4	21	17	0	1	0	0	(:46) E.James right tackle to JAX 40 for no gain (E.Westmoreland).	0	0	0			0	0		0	09/08/2002	Colts	-3.5	at Jaguars	43.5	-3.5	0	2002	44.2333333	0	OWN	0.6259380611	0.9250560588	0.2575654046	-0.859441695	0.8859839147	0.8701848378	0.1298151622	0
932	0	0	JAC	IND	60	0	3	15.05	0.05	3	2	-4	21	17	0	1	0	0	(:03) E.James up the middle to JAX 37 for 3 yards (P.Spicer).	0	0	0			0	0		0	09/08/2002	Colts	-3.5	at Jaguars	43.5	-3.5	0	2002	44.95	0	OWN	0.6237460357	0.9166243234	0.2908760451	-0.935065046	0.8727354871	0.8695022456	0.1304977544	0
933	0	0	JAC	IND	63	0	4	15	15	1	10	-4	21	17	0	0	1	0	(15:00) P.Manning pass incomplete to E.James.	0	0	0			0	0		0	09/08/2002	Colts	-3.5	at Jaguars	43.5	-3.5	0	2002	45	0	OWN	0.6261040225	0.9355892689	0.2648781936	-0.897727729	0.9032137519	0.8574750338	0.1425249662	0
934	0	0	JAC	IND	63	0	4	14.8833333	14.8833333	2	10	-4	21	17	0	1	0	0	(14:53) E.James left end to JAX 29 for 8 yards (D.Darius).	0	0	0			0	0		0	09/08/2002	Colts	-3.5	at Jaguars	43.5	-3.5	0	2002	45.1166667	0	OWN	0.6225683203	0.9311335758	0.3002052557	-0.958895203	0.8963016294	0.8485757761	0.1514242239	0
935	0	0	JAC	IND	71	0	4	14.3	14.3	3	2	-4	21	17	0	1	0	0	(14:18) (Shotgun) P.Manning right end to JAX 23 for 6 yards (M.Coleman).	0	0	0			0	0		0	09/08/2002	Colts	-3.5	at Jaguars	43.5	-3.5	0	2002	45.7	0	OWN	0.6211956803	0.9340339295	0.273354495	-0.962756023	0.9002590753	0.857240034	0.142759966	0
936	0	0	JAC	IND	77	0	4	13.5333333	13.5333333	1	10	-4	21	17	0	0	1	0	(13:32) P.Manning pass incomplete to Q.Ismail.	0	0	0			0	0		0	09/08/2002	Colts	-3.5	at Jaguars	43.5	-3.5	0	2002	46.4666667	0	OWN	0.6385137768	0.9253360795	0.3002603507	-0.897191587	0.8856619073	0.8823020853	0.1176979147	0
937	0	0	JAC	IND	77	0	4	13.4166667	13.4166667	2	10	-4	21	17	0	1	0	0	(13:25) E.James left tackle to JAX 19 for 4 yards (P.Spicer).	0	0	0			0	0		0	09/08/2002	Colts	-3.5	at Jaguars	43.5	-3.5	0	2002	46.5833333	0	OWN	0.6350690895	0.9202003517	0.3347813124	-0.958672737	0.877576927	0.8762932137	0.1237067863	0
938	0	0	JAC	IND	81	0	4	12.7666667	12.7666667	3	6	-4	21	17	0	0	1	0	(12:46) (Shotgun) P.Manning pass to M.Harrison to JAX 9 for 10 yards (M.McCree). JJ-25 Shaken up on Play.	0	0	0			0	0		0	09/08/2002	Colts	-3.5	at Jaguars	43.5	-3.5	0	2002	47.2333333	0	OWN	0.6335648809	0.9168074863	0.3424546334	-0.97497068	0.8718443132	0.8783452264	0.1216547736	0
939	0	0	JAC	IND	91	0	4	12.1833333	12.1833333	1	9	-4	21	17	0	1	0	0	(12:11) E.James up the middle to JAX 3 for 6 yards (E.Westmoreland).	0	0	0			0	0		0	09/08/2002	Colts	-3.5	at Jaguars	43.5	-3.5	0	2002	47.8166667	0	OWN	0.6498015099	0.916166735	0.3239915218	-0.886177022	0.8694264492	0.9053946381	0.0946053619	0
940	0	0	JAC	IND	97	0	4	11.4333333	11.4333333	2	3	-4	21	17	0	0	1	0	(11:26) P.Manning pass to M.Harrison for 3 yards TOUCHDOWN.	0	0	0			0	0		0	09/08/2002	Colts	-3.5	at Jaguars	43.5	-3.5	0	2002	48.5666667	0	OWN	0.648811756	0.9150960328	0.3163856218	-0.914397274	0.8671399752	0.9110486583	0.0889513417	0
941	0	0	JAC	IND	97	0	4	11.4333333	11.4333333	-1	-1	-4	21	17	0	1	0	0	M.Vanderjagt extra point is GOOD Center-J.Snow Holder-H.Smith.	0	0	0			0	0		0	09/08/2002	Colts	-3.5	at Jaguars	43.5	-3.5	0	2002	48.5666667	0	OWN	0.6579410424	0.9334221198	0.1731708289	0.0816805655	0.8965647216	0.8828301947	0.1171698053	0
942	0	0	JAC	IND	97	0	4	11.4333333	11.4333333	-1	-1	-11	28	17	1	0	0	0	M.Vanderjagt kicks 61 yards from IND 30 to JAX 9. E.Joseph to JAX 25 for 16 yards (D.Thompson).	0	0	0			1	0		0	09/08/2002	Colts	-3.5	at Jaguars	43.5	-3.5	0	2002	48.5666667	-7	OWN	0.6662407639	0.9464481043	-0.122626417	-0.041623545	0.9070009049	0.9694950193	0.0305049807	0
943	0	0	JAC	IND	75	1	4	11.35	11.35	1	10	-11	17	28	0	0	1	0	(11:21) M.Brunell pass to P.Mitchell pushed ob at JAX 31 for 6 yards (M.Washington).	0	0	0			0	0		0	09/08/2002	Colts	-3.5	at Jaguars	43.5	-3.5	0	2002	48.65	-7	OWN	0.6697761792	0.9258114072	0.0373496769	0.248940025	0.8774221958	0.947204854	0.052795146	0
944	0	0	JAC	IND	69	1	4	11	11	2	4	-11	17	28	0	1	0	0	(11:00) F.Taylor up the middle to JAX 34 for 3 yards (L.Tripplett).	0	0	0			0	0		0	09/08/2002	Colts	-3.5	at Jaguars	43.5	-3.5	0	2002	49	-7	OWN	0.6613367196	0.9278646762	0.007636687	0.1188378829	0.8817108206	0.9460671657	0.0539328343	0
945	0	0	JAC	IND	66	1	4	10.2666667	10.2666667	3	1	-11	17	28	0	1	0	0	(10:16) F.Taylor right tackle to JAX 37 for 3 yards (C.Bird).	0	0	0			0	0		0	09/08/2002	Colts	-3.5	at Jaguars	43.5	-3.5	0	2002	49.7333333	-7	OWN	0.6568266617	0.9227008198	0.0187985149	-0.171988009	0.8733941081	0.9530621308	0.0469378692	0
946	0	0	JAC	IND	63	1	4	9.6	9.6	1	10	-11	17	28	0	0	1	0	(9:36) M.Brunell pass to F.Taylor to JAX 46 for 9 yards (M.Washington).	0	0	0			0	0		0	09/08/2002	Colts	-3.5	at Jaguars	43.5	-3.5	0	2002	50.4	-7	OWN	0.6682877015	0.9117982149	0.0454499218	0.30303883	0.8549893784	0.9497054608	0.0502945392	0
947	0	0	JAC	IND	54	1	4	9.03333333	9.03333333	2	1	-11	17	28	0	0	1	0	(9:02) M.Brunell pass incomplete to P.Mitchell.	0	0	0			0	0		0	09/08/2002	Colts	-3.5	at Jaguars	43.5	-3.5	0	2002	50.96666667	-7	OWN	0.6574519652	0.9173519376	-0.016945291	0.3349359393	0.865657645	0.9422985254	0.0577014746	0
948	0	0	JAC	IND	54	1	4	8.93333333	8.93333333	3	1	-11	17	28	0	1	0	0	(8:56) M.Brunell up the middle to JAX 48 for 2 yards (L.Tripplett).	0	0	0			0	0		0	09/08/2002	Colts	-3.5	at Jaguars	43.5	-3.5	0	2002	51.06666667	-7	OWN	0.6541019955	0.9118378184	0.0212199547	-0.122953466	0.8565104057	0.9528976487	0.0471023513	0
949	0	0	JAC	IND	52	1	4	8.31666667	8.31666667	1	10	-11	17	28	0	0	1	0	(8:19) M.Brunell pass incomplete to J.Smith.	0	0	0			0	0		0	09/08/2002	Colts	-3.5	at Jaguars	43.5	-3.5	0	2002	51.68333333	-7	OWN	0.6660272943	0.8999689085	0.0484985157	0.3452656755	0.836537402	0.9504001323	0.0495998677	0
950	0	0	JAC	IND	52	1	4	8.25	8.25	2	10	-11	17	28	0	0	1	0	(8:15) M.Brunell pass to J.Smith to IND 38 for 14 yards (D.Macklin).	0	0	0			0	0		0	09/08/2002	Colts	-3.5	at Jaguars	43.5	-3.5	0	2002	51.75	-7	OWN	0.6626506896	0.893707564	0.086038057	-0.112100096	0.8261757418	0.959910567	0.040089433	0
951	0	0	JAC	IND	38	1	4	7.58333333	7.58333333	1	10	-11	17	28	0	0	1	0	(7:35) M.Brunell pass to J.Smith to IND 21 for 17 yards (I.Bashir).	0	0	0			0	0		0	09/08/2002	Colts	-3.5	at Jaguars	43.5	-3.5	0	2002	52.41666667	-7	OPP	0.6606049858	0.8926113871	0.0401094179	0.3815628459	0.8263306782	0.9457727901	0.0542272099	0
952	0	0	JAC	IND	21	1	4	6.86666667	6.86666667	1	10	-11	17	28	0	1	0	0	(6:52) F.Taylor right end to IND 14 for 7 yards (C.Bird).	0	0	0			0	0		0	09/08/2002	Colts	-3.5	at Jaguars	43.5	-3.5	0	2002	53.13333333	-7	OPP	0.6534293675	0.8849586224	0.0275428351	0.4212061381	0.8163779066	0.9377434294	0.0622565706	0
953	0	0	JAC	IND	14	1	4	6.21666667	6.21666667	2	3	-11	17	28	0	1	0	0	(6:13) F.Taylor up the middle to IND 12 for 2 yards (M.Washington).	0	0	0			0	0		0	09/08/2002	Colts	-3.5	at Jaguars	43.5	-3.5	0	2002	53.78333333	-7	OPP	0.6445122909	0.8869452702	-0.009967896	0.3589600582	0.8209265788	0.9334398709	0.0665601291	0
954	0	0	JAC	IND	12	1	4	5.55	5.55	3	1	-11	17	28	0	0	1	0	(5:33) M.Brunell pass incomplete to J.Smith.	0	0	0			0	0		0	09/08/2002	Colts	-3.5	at Jaguars	43.5	-3.5	0	2002	54.45	-7	OPP	0.6406650715	0.8774914045	0.0121702737	0.0258832301	0.8060970469	0.94326873	0.05673127	0
955	0	0	JAC	IND	12	1	4	5.41666667	5.41666667	4	1	-11	17	28	0	0	1	0	(5:25) M.Brunell pass to B.Shaw to IND 9 for 3 yards (M.Peterson).	0	0	0			0	0		0	09/08/2002	Colts	-3.5	at Jaguars	43.5	-3.5	0	2002	54.58333333	-7	OPP	0.6372858171	0.8690770574	0.0507526274	-0.418103712	0.7926629915	0.9534806858	0.0465193142	0
956	0	0	JAC	IND	9	1	4	4.98333333	4.98333333	1	9	-11	17	28	0	1	0	0	(4:59) F.Taylor right tackle to IND 6 for 3 yards (J.Mallard).	0	0	0			0	0		0	09/08/2002	Colts	-3.5	at Jaguars	43.5	-3.5	0	2002	55.01666667	-7	OPP	0.6518054696	0.86460083	0.0269089245	0.5108269168	0.7854009387	0.9385127745	0.0614872255	0
957	0	0	JAC	IND	6	1	4	4.26666667	4.26666667	2	6	-11	17	28	0	1	0	0	(4:16) F.Taylor up the middle for 6 yards TOUCHDOWN.	0	0	0			0	0		0	09/08/2002	Colts	-3.5	at Jaguars	43.5	-3.5	0	2002	55.73333333	-7	OPP	0.6471470261	0.8554798649	0.0378335784	0.2639910457	0.7715078139	0.9445006706	0.0554993294	0
958	0	0	JAC	IND	6	1	4	4.26666667	4.26666667	-1	-1	-11	17	28	0	0	1	0	TWO-POINT CONVERSION ATTEMPT. M.Brunell pass to J.Smith is complete. ATTEMPT SUCCEEDS.	0	0	0			0	0		0	09/08/2002	Colts	-3.5	at Jaguars	43.5	-3.5	0	2002	55.73333333	-7	OPP	0.6549414198	0.8922962554	-0.145509864	0.9684182499	0.8304312043	0.9333731658	0.0666268342	0
959	0	0	JAC	IND	6	1	4	4.26666667	4.26666667	-1	-1	-3	25	28	1	0	0	0	H.Epstein kicks 62 yards from JAX 30 to IND 8. T.Walters to IND 26 for 18 yards (E.Joseph).	0	0	0			1	0		0	09/08/2002	Colts	-3.5	at Jaguars	43.5	-3.5	0	2002	55.73333333	0	OPP	0.6451896462	0.8629618872	0.1918214103	0.9760932446	0.8095125578	0.5959300718	0.4040699282	0
960	0	0	JAC	IND	26	0	4	4.08333333	4.08333333	1	10	-3	28	25	0	1	0	0	(4:05) E.James left tackle to IND 23 for -3 yards (E.Westmoreland).	0	0	0			0	0		0	09/08/2002	Colts	-3.5	at Jaguars	43.5	-3.5	0	2002	55.91666667	0	OPP	0.6364332222	0.8080861381	0.3921849995	-0.817832906	0.7163265637	0.8432262402	0.1567737598	0
961	0	0	JAC	IND	23	0	4	3.98333333	3.98333333	2	13	-3	28	25	0	0	1	0	(3:59) P.Manning pass to Q.Ismail to IND 47 for 24 yards (M.McCree). IC 83 Shaken up on play	0	0	0			0	0		0	09/08/2002	Colts	-3.5	at Jaguars	43.5	-3.5	0	2002	56.01666667	0	OPP	0.6326480834	0.7846548254	0.4464931759	-0.944332812	0.6824767561	0.8278168587	0.1721831413	0
962	0	0	JAC	IND	47	0	4	3.33333333	3.33333333	1	10	-3	28	25	0	1	0	0	(3:20) E.James left end to JAX 44 for 9 yards (J.Craft).	0	0	0			0	0		0	09/08/2002	Colts	-3.5	at Jaguars	43.5	-3.5	0	2002	56.66666667	0	OPP	0.6503620306	0.7938711724	0.4237546176	-0.826024136	0.689965233	0.892334153	0.107665847	0
963	0	0	JAC	IND	56	0	4	3.16666667	3.16666667	2	1	-3	28	25	0	1	0	0	(3:10) E.James up the middle to JAX 38 for 6 yards (J.Henderson).	0	0	0			0	0		0	09/08/2002	Colts	-3.5	at Jaguars	43.5	-3.5	0	2002	56.83333333	0	OWN	0.6479505796	0.8129908673	0.386819329	-0.828317794	0.7170855401	0.9014611886	0.0985388114	0
964	0	0	JAC	IND	62	0	4	3.01666667	3.01666667	1	10	-3	28	25	0	1	0	0	(3:01) E.James up the middle to JAX 38 for no gain (E.Westmoreland; M.Coleman).	0	0	0			0	0		0	09/08/2002	Colts	-3.5	at Jaguars	43.5	-3.5	0	2002	56.98333333	0	OWN	0.6594330527	0.7875021168	0.4432951853	-0.833033154	0.676523815	0.918806551	0.081193449	0
965	0	0	JAC	IND	62	0	4	2.3	2.3	2	10	-3	28	25	0	1	0	0	(2:18) E.James to JAX 39 for -1 yards (M.Stroud).	0	0	0			0	0		0	09/08/2002	Colts	-3.5	at Jaguars	43.5	-3.5	0	2002	57.7	0	OWN	0.6578502344	0.7612369303	0.4799492812	-0.929869537	0.637147873	0.9206715455	0.0793284545	0
966	0	0	JAC	IND	61	0	4	2	2	3	11	-3	28	25	0	1	0	0	(2:00) E.James left end to JAX 37 for 2 yards (M.Stroud).	0	0	0			0	0		0	09/08/2002	Colts	-3.5	at Jaguars	43.5	-3.5	0	2002	58	0	OWN	0.6549870336	0.7374789381	0.5176136235	-0.974606262	0.6022382459	0.9150414615	0.0849585385	0
967	0	0	JAC	IND	63	0	4	2	2	4	9	-3	28	25	0	1	0	1	(2:00) PENALTY on IND-C.Crosby False Start 5 yards enforced at JAX 37 - No Play.	0	5	0	FALSE START	-0.012341158	0	0		0	09/08/2002	Colts	-3.5	at Jaguars	43.5	-3.5	0	2002	58	0	OWN	0.6515064581	0.7336713983	0.5308805746	-0.987827978	0.5962964473	0.9114936146	0.0885063854	0
968	0	0	JAC	IND	58	0	4	1.15	1.15	4	14	-3	28	25	1	0	0	0	(1:09) H.Smith punts 42 yards to end zone Center-J.Snow Touchback.	0	0	0			1	0		0	09/08/2002	Colts	-3.5	at Jaguars	43.5	-3.5	0	2002	58.85	0	OWN	0.6535067718	0.6868492367	0.5711660587	-0.992453442	0.5292249398	0.9017282735	0.0982717265	0
969	0	0	JAC	IND	80	1	4	1.03333333	1.03333333	1	10	-3	25	28	0	0	1	0	(1:02) (Shotgun) M.Brunell pass to F.Taylor to JAX 26 for 6 yards (W.Harris).	0	0	0			0	0		0	09/08/2002	Colts	-3.5	at Jaguars	43.5	-3.5	0	2002	58.96666667	0	OWN	0.6909528255	0.7467145079	0.4820511816	0.5333965594	0.6233006791	0.8214303402	0.1785696598	0
970	0	0	JAC	IND	74	1	4	0.65	0.65	2	4	-3	25	28	0	0	1	0	(:39) (Shotgun) M.Brunell pass incomplete to F.Taylor (C.Bratzke).	0	0	0			0	0		0	09/08/2002	Colts	-3.5	at Jaguars	43.5	-3.5	0	2002	59.35	0	OWN	0.6830406943	0.7523407688	0.4592639387	0.4306346246	0.6336543029	0.8058177026	0.1941822974	0
971	0	0	JAC	IND	74	1	4	0.58333333	0.58333333	3	4	-3	25	28	0	0	1	0	(:35) (Shotgun) M.Brunell pass incomplete to J.Smith.	0	0	0			0	0		0	09/08/2002	Colts	-3.5	at Jaguars	43.5	-3.5	0	2002	59.41666667	0	OWN	0.6798030427	0.7381124992	0.4885034168	-0.011955767	0.6131411768	0.8292865891	0.1707134109	0
972	0	0	JAC	IND	74	1	4	0.48333333	0.48333333	4	4	-3	25	28	0	0	1	0	(:29) (Shotgun) M.Brunell pass to B.Shaw to JAX 31 for 5 yards (C.Crosby).	0	0	0			0	0		0	09/08/2002	Colts	-3.5	at Jaguars	43.5	-3.5	0	2002	59.51666667	0	OWN	0.6766290108	0.722371438	0.5170191796	-0.449371666	0.5905735464	0.8493851339	0.1506148661	0
973	0	0	JAC	IND	69	1	4	0.28333333	0.28333333	1	10	-3	25	28	0	0	1	0	(:17) M.Brunell pass incomplete.	0	0	0			0	0		0	09/08/2002	Colts	-3.5	at Jaguars	43.5	-3.5	0	2002	59.71666667	0	OWN	0.6874146469	0.7292290965	0.4787973913	0.5589249397	0.6010813184	0.7852291858	0.2147708142	0
974	0	0	JAC	IND	69	1	4	0.28333333	0.28333333	2	10	-3	25	28	0	0	1	0	(:17) (Shotgun) M.Brunell pass to B.Shaw to IND 46 for 23 yards (I.Bashir).	0	0	0			0	0		0	09/08/2002	Colts	-3.5	at Jaguars	43.5	-3.5	0	2002	59.71666667	0	OWN	0.6840360393	0.7155787527	0.5066606301	0.1560011142	0.5816460744	0.8048390823	0.1951609177	0
975	0	0	JAC	IND	46	1	4	0.28333333	0.28333333	1	10	-3	25	28	0	0	1	0	(:17) M.Brunell pass incomplete.	0	0	0			0	0		0	09/08/2002	Colts	-3.5	at Jaguars	43.5	-3.5	0	2002	59.71666667	0	OPP	0.6756730649	0.7296546944	0.4551335613	0.5886331395	0.6086577203	0.6878338486	0.3121661514	0
976	0	0	JAC	IND	46	1	4	0.01666667	0.01666667	2	10	-3	25	28	0	0	1	0	(:01) (Shotgun) M.Brunell pass incomplete to M.Ross (I.Bashir).	0	0	0			0	0	53	1	09/08/2002	Colts	-3.5	at Jaguars	43.5	-3.5	0	2002	59.98333333	0	OPP	0.6729221242	0.7092252451	0.4866054057	0.2040867062	0.5798418057	0.7053021478	0.2946978522	0
977	0	0	CIN	SD	16	1	1	-10	0	-1	-1	0	0	0	1	0	0	0	N.Rackers kicks 68 yards from CIN 30 to SD 2. R.Jenkins to SD 24 for 22 yards (K.Kaesviharn).	0	0	0			1	0		0	09/08/2002	at Bengals	-2	Chargers	38	2	1	2002	70	0	OPP	0.4590876757	0.9937725266	-0.30706339	0.9821871829	0.9926732953	0.4274097634	0.5725902366	1
978	0	0	CIN	SD	24	0	1	59.8166667	14.8166667	1	10	0	0	0	0	1	0	0	(14:49) L.Tomlinson right end to SD 25 for 1 yard (J.Smith).	0	0	0			0	0		0	09/08/2002	at Bengals	-2	Chargers	38	2	1	2002	0.1833333	0	OPP	0.3755650824	0.9980975543	-0.307555569	-0.857135577	0.9978134565	0.4711869295	0.5288130705	1
979	0	0	CIN	SD	25	0	1	59.2	14.2	2	9	0	0	0	0	1	0	0	(14:12) L.Tomlinson left end pushed ob at SD 39 for 14 yards (M.Roman).	0	0	0			0	0		0	09/08/2002	at Bengals	-2	Chargers	38	2	1	2002	0.8	0	OPP	0.372862742	0.9978961559	-0.274634451	-0.934458621	0.9975667878	0.4528747036	0.5471252964	1
980	0	0	CIN	SD	39	0	1	58.65	13.65	1	10	0	0	0	0	0	1	0	(13:39) D.Brees pass to L.Tomlinson pushed ob at CIN 48 for 13 yards (J.Burris).	0	0	0			0	0		0	09/08/2002	at Bengals	-2	Chargers	38	2	1	2002	1.35	0	OPP	0.3927255725	0.9978508998	-0.2749097	-0.858522342	0.9974753483	0.5035168071	0.4964831929	0
981	0	0	CIN	SD	52	0	1	58.0666667	13.0666667	1	10	0	0	0	0	1	0	1	(13:04) L.Tomlinson left end to CIN 48 for no gain (C.Curtis). PENALTY on CIN-O.Gibson Defensive Offside 5 yards enforced at CIN 48 - No Play.	0	5	1	DEFENSIVE OFFSIDE	-0.010815416	0	0		0	09/08/2002	at Bengals	-2	Chargers	38	2	1	2002	1.9333333	0	OWN	0.4055957713	0.9977148485	-0.251573078	-0.86195907	0.9972716676	0.5291821658	0.4708178342	0
982	0	0	CIN	SD	57	0	1	57.6833333	12.6833333	1	5	0	0	0	0	0	1	0	(12:41) D.Brees pass to T.Dwight to CIN 26 for 17 yards (J.Burris).	0	0	0			0	0		0	09/08/2002	at Bengals	-2	Chargers	38	2	1	2002	2.3166667	0	OWN	0.4078330272	0.997851179	-0.28959585	-0.776198834	0.997432718	0.5479110828	0.4520889172	0
983	0	0	CIN	SD	74	0	1	57.05	12.05	1	10	0	0	0	0	0	1	0	(12:03) D.Brees pass incomplete to T.Vanover.	0	0	0			0	0		0	09/08/2002	at Bengals	-2	Chargers	38	2	1	2002	2.95	0	OWN	0.4271332036	0.997456981	-0.211033508	-0.867451592	0.9968788151	0.5708496578	0.4291503422	0
984	0	0	CIN	SD	74	0	1	56.9833333	11.9833333	2	10	0	0	0	0	0	1	0	(11:59) D.Brees pass to C.Conway to CIN 24 for 2 yards (T.Spikes).	0	0	0			0	0		0	09/08/2002	at Bengals	-2	Chargers	38	2	1	2002	3.0166667	0	OWN	0.4221789741	0.9972890966	-0.17472667	-0.946319509	0.9966624972	0.5440429655	0.4559570345	0
985	0	0	CIN	SD	76	0	1	56.25	11.25	3	8	0	0	0	0	0	1	0	(11:15) (Shotgun) D.Brees pass to C.Conway ran ob at CIN 13 for 11 yards.	0	0	0			0	0		0	09/08/2002	at Bengals	-2	Chargers	38	2	1	2002	3.75	0	OWN	0.420199524	0.9970266055	-0.147148447	-0.973304212	0.9963149688	0.5237320305	0.4762679695	0
986	0	0	CIN	SD	87	0	1	55.9	10.9	1	10	0	0	0	0	0	1	0	(10:54) D.Brees pass to C.Conway to CIN 8 for 5 yards (M.Roman).	0	0	0			0	0		0	09/08/2002	at Bengals	-2	Chargers	38	2	1	2002	4.1	0	OWN	0.4418497164	0.9971327955	-0.179471167	-0.867880564	0.996410486	0.5956658495	0.4043341505	0
987	0	0	CIN	SD	92	0	1	55.35	10.35	2	5	0	0	0	0	1	0	0	(10:21) L.Tomlinson up the middle to CIN 4 for 4 yards (B.Simmons).	0	0	0			0	0		0	09/08/2002	at Bengals	-2	Chargers	38	2	1	2002	4.65	0	OWN	0.4395421525	0.9970959393	-0.181360454	-0.910399141	0.9963483338	0.5964589007	0.4035410993	0
988	0	0	CIN	SD	96	0	1	54.8333333	9.83333333	3	1	0	0	0	0	1	0	0	(9:50) F.McCrary right guard to CIN 5 for -1 yards (O.Gibson). {NOTE: J.Peelle (SD #84) injured on the play came off field with assistance]	0	0	0			0	0		0	09/08/2002	at Bengals	-2	Chargers	38	2	1	2002	5.1666667	0	OWN	0.436970266	0.9970088373	-0.174731686	-0.945489084	0.9962217137	0.5898494558	0.4101505442	0
989	0	0	CIN	SD	95	0	1	54.0333333	9.03333333	4	2	0	0	0	0	1	0	1	(9:02) PENALTY on SD Delay of Game 5 yards enforced at CIN 5 - No Play. {NOTE: SD lined up for Field Goal Attempt}	0	5	0	DELAY OF GAME	0.009811909	0	0		0	09/08/2002	at Bengals	-2	Chargers	38	2	1	2002	5.9666667	0	OWN	0.4349194492	0.9964899361	-0.118990574	-0.979965389	0.9955301717	0.5524291404	0.4475708596	0
990	0	0	CIN	SD	90	0	1	53.8666667	8.86666667	4	7	0	0	0	0	1	0	0	(8:52) S.Christie 28 yard field goal is GOOD Center-D.Binn Holder-D.Bennett.	0	0	0			0	0		0	09/08/2002	at Bengals	-2	Chargers	38	2	1	2002	6.1333333	0	OWN	0.4349747338	0.996049015	-0.070891114	-0.987897761	0.9949544817	0.5217544466	0.4782455534	0
991	0	0	CIN	SD	90	0	1	53.8666667	8.86666667	-1	-1	-3	3	0	1	0	0	0	S.Christie kicks 67 yards from SD 30 to CIN 3. T.Houshmandzadeh to CIN 36 for 33 yards (T.Cody).	0	0	0			1	0		0	09/08/2002	at Bengals	-2	Chargers	38	2	1	2002	6.1333333	0	OWN	0.4604112991	0.9977058282	-0.436081217	0.1911491763	0.9969976318	0.6541381375	0.3458618625	0
992	0	0	CIN	SD	64	1	1	53.6833333	8.68333333	1	10	-3	0	3	0	1	0	1	(8:41) PENALTY on CIN Delay of Game 5 yards enforced at CIN 36 - No Play.	0	5	1	DELAY OF GAME	-0.008513919	0	0		0	09/08/2002	at Bengals	-2	Chargers	38	2	1	2002	6.3166667	0	OWN	0.462827502	0.9967568124	-0.30104244	0.4614809152	0.9959548671	0.5314732273	0.4685267727	0
993	0	0	CIN	SD	69	1	1	53.6833333	8.68333333	1	15	-3	0	3	0	1	0	0	(8:41) C.Dillon right end ran ob at CIN 34 for 3 yards (R.Harrison).	0	0	0			0	0		0	09/08/2002	at Bengals	-2	Chargers	38	2	1	2002	6.3166667	0	OWN	0.4696903501	0.9964088907	-0.246080243	0.2189154537	0.9954698195	0.5547977686	0.4452022314	0
994	0	0	CIN	SD	66	1	1	53.2833333	8.28333333	2	12	-3	0	3	0	1	0	0	(8:17) C.Dillon to CIN 31 for -3 yards (J.Williams).	0	0	0			0	0		0	09/08/2002	at Bengals	-2	Chargers	38	2	1	2002	6.7166667	0	OWN	0.4621431958	0.9962726888	-0.239860049	-0.077201263	0.9953055557	0.5729043011	0.4270956989	0
995	0	0	CIN	SD	69	1	1	52.6666667	7.66666667	3	15	-3	0	3	0	0	1	0	(7:40) (Shotgun) G.Frerotte pass incomplete to B.Bennett.	0	0	0			0	0		0	09/08/2002	at Bengals	-2	Chargers	38	2	1	2002	7.3333333	0	OWN	0.4636881034	0.9955292947	-0.16229226	-0.607434527	0.99429353	0.6083752478	0.3916247522	0
996	0	0	CIN	SD	69	1	1	52.6	7.6	4	15	-3	0	3	1	0	0	0	(7:36) N.Harris punts 47 yards to SD 22 Center-B.St. Louis. T.Vanover to SD 36 for 14 yards (L.Thompson; L.Jennings).	0	0	0			1	0		0	09/08/2002	at Bengals	-2	Chargers	38	2	1	2002	7.4	0	OWN	0.4589301502	0.9952344524	-0.125362375	-0.826654564	0.9938985829	0.6036306044	0.3963693956	0
997	0	0	CIN	SD	36	0	1	52.3833333	7.38333333	1	10	-3	3	0	0	1	0	0	(7:23) L.Tomlinson right tackle to SD 41 for 5 yards (C.Hall; T.Spikes).	0	0	0			0	0		0	09/08/2002	at Bengals	-2	Chargers	38	2	1	2002	7.6166667	0	OPP	0.4217447862	0.9962679851	-0.316994366	-0.836034524	0.9952248034	0.6155648223	0.3844351777	0
998	0	0	CIN	SD	41	0	1	51.8	6.8	2	5	-3	3	0	0	0	1	0	(6:48) D.Brees pass to C.Conway to CIN 47 for 12 yards (A.Hawkins).	0	0	0			0	0		0	09/08/2002	at Bengals	-2	Chargers	38	2	1	2002	8.2	0	OPP	0.4195248599	0.9962069842	-0.318340758	-0.88804558	0.9951243654	0.6177252108	0.3822747892	0
999	0	0	CIN	SD	53	0	1	51.15	6.15	1	10	-3	3	0	0	1	0	0	(6:09) L.Tomlinson left tackle to CIN 46 for 1 yard (T.Williams; V.Booker). {NOTE: V.Booker (CIN #96) injured on the play came off the field on own power}	0	0	0			0	0		0	09/08/2002	at Bengals	-2	Chargers	38	2	1	2002	8.85	0	OWN	0.4399627521	0.9957548071	-0.281291005	-0.838353103	0.994435523	0.6479074138	0.3520925862	0
1000	0	0	CIN	SD	54	0	1	50.5333333	5.53333333	2	9	-3	3	0	0	0	1	0	(5:32) D.Brees pass incomplete to T.Dwight.	0	0	0			0	0		0	09/08/2002	at Bengals	-2	Chargers	38	2	1	2002	9.4666667	0	OWN	0.4374251243	0.9953059814	-0.24783949	-0.925433689	0.9938089632	0.6328020045	0.3671979955	0
1001	0	0	CIN	SD	54	0	1	50.4333333	5.43333333	3	9	-3	3	0	0	0	1	0	(5:26) (Shotgun) D.Brees pass to T.Dwight to CIN 42 for 4 yards (B.Simmons).	0	0	0			0	0		0	09/08/2002	at Bengals	-2	Chargers	38	2	1	2002	9.5666667	0	OWN	0.4326599305	0.9949791863	-0.211689584	-0.970309839	0.9933563492	0.6028453294	0.3971546706	0
1002	0	0	CIN	SD	58	0	1	49.7666667	4.76666667	4	5	-3	3	0	1	0	0	0	(4:46) D.Bennett punts 31 yards to CIN 11 Center-D.Binn fair catch by D.Farmer.	0	0	0			1	0		0	09/08/2002	at Bengals	-2	Chargers	38	2	1	2002	10.2333333	0	OWN	0.4306797984	0.9947479984	-0.203177526	-0.982048559	0.9930123543	0.5934557991	0.4065442009	0
1003	0	0	CIN	SD	89	1	1	49.65	4.65	1	10	-3	0	3	0	0	1	0	(4:39) G.Frerotte pass intended for P.Warrick INTERCEPTED by A.Molden at CIN 14. A.Molden to CIN 14 for no gain (P.Warrick).	1	0	0			1	0		0	09/08/2002	at Bengals	-2	Chargers	38	2	1	2002	10.35	0	OWN	0.4966861655	0.9950693518	-0.219061882	0.4874982615	0.9935372419	0.5789143478	0.4210856522	0
1004	0	0	CIN	SD	86	0	1	49.5166667	4.51666667	1	10	-3	3	0	0	1	0	0	(4:31) L.Tomlinson right tackle to CIN 9 for 5 yards (T.Spikes).	0	0	0			0	0		0	09/08/2002	at Bengals	-2	Chargers	38	2	1	2002	10.4833333	0	OWN	0.4713547845	0.9949611193	-0.219704459	-0.847178203	0.9931122994	0.7022089901	0.2977910099	0
1005	0	0	CIN	SD	91	0	1	48.9666667	3.96666667	2	5	-3	3	0	0	1	0	0	(3:58) D.Brees up the middle to CIN 9 for no gain (O.Gibson).	0	0	0			0	0		0	09/08/2002	at Bengals	-2	Chargers	38	2	1	2002	11.0333333	0	OWN	0.4691242905	0.9948964187	-0.221562248	-0.895988206	0.9929932399	0.7041073363	0.2958926637	0
1006	0	0	CIN	SD	91	0	1	48.2666667	3.26666667	3	5	-3	3	0	0	1	0	0	(3:16) L.Tomlinson up the middle to CIN 3 for 6 yards (T.Spikes).	0	0	0			0	0		0	09/08/2002	at Bengals	-2	Chargers	38	2	1	2002	11.7333333	0	OWN	0.4668759746	0.9941921784	-0.177046719	-0.957193842	0.9919701577	0.6816529368	0.3183470632	0
1007	0	0	CIN	SD	97	0	1	47.5166667	2.51666667	1	3	-3	3	0	0	1	0	0	(2:31) L.Tomlinson right guard to CIN 2 for 1 yard (J.Smith).	0	0	0			0	0		0	09/08/2002	at Bengals	-2	Chargers	38	2	1	2002	12.4833333	0	OWN	0.4828475857	0.994619986	-0.250118546	-0.692564576	0.9925417431	0.7287502853	0.2712497147	0
1008	0	0	CIN	SD	98	0	1	46.8833333	1.88333333	2	2	-3	3	0	0	0	1	1	(1:53) D.Brees pass to F.McCrary pushed ob at CIN 3 for -1 yards (C.Hall). PENALTY on CIN-C.Hall Face Mask (5 Yards) 2 yards enforced at CIN 3.	0	2	1	FACE MASK (5 YARDS)	-0.002636613	0	0		0	09/08/2002	at Bengals	-2	Chargers	38	2	1	2002	13.1166667	0	OWN	0.4804982325	0.9940412908	-0.215886749	-0.851760954	0.9916876649	0.7252521512	0.2747478488	0
1009	0	0	CIN	SD	99	0	1	46.3833333	1.38333333	2	1	-3	3	0	0	0	1	0	(1:23) D.Brees pass to J.Norman for 1 yard TOUCHDOWN.	0	0	0			0	0		0	09/08/2002	at Bengals	-2	Chargers	38	2	1	2002	13.6166667	0	OWN	0.4825352926	0.9938509842	-0.218196431	-0.833934347	0.9913980493	0.7294453883	0.2705546117	0
1010	0	0	CIN	SD	99	0	1	46.3833333	1.38333333	-1	-1	-3	3	0	0	1	0	0	S.Christie extra point is GOOD Center-D.Binn Holder-D.Bennett.	0	0	0			0	0		0	09/08/2002	at Bengals	-2	Chargers	38	2	1	2002	13.6166667	0	OWN	0.4958704664	0.9950227345	-0.339310906	0.3165860201	0.993109251	0.6792254574	0.3207745426	0
1011	0	0	CIN	SD	99	0	1	46.3833333	1.38333333	-1	-1	-10	10	0	1	0	0	0	S.Christie kicks 65 yards from SD 30 to CIN 5. T.Houshmandzadeh to CIN 18 for 13 yards (O.Ruff).	0	0	0			1	0		0	09/08/2002	at Bengals	-2	Chargers	38	2	1	2002	13.6166667	-7	OWN	0.506933161	0.9960213395	-0.57267481	0.201540451	0.9938361566	0.8336169794	0.1663830206	0
1012	0	0	CIN	SD	82	1	1	46.2333333	1.23333333	1	10	-10	0	10	0	0	1	0	(1:14) G.Frerotte pass to M.Westbrook pushed ob at CIN 25 for 7 yards (R.McNeil).	0	0	0			0	0		0	09/08/2002	at Bengals	-2	Chargers	38	2	1	2002	13.7666667	-7	OWN	0.515416713	0.9943928197	-0.448954273	0.4557925685	0.9916528248	0.7729386237	0.2270613763	0
1013	0	0	CIN	SD	75	1	1	45.6833333	0.68333333	2	3	-10	0	10	0	0	1	0	(:41) G.Frerotte pass incomplete to R.Dugans.	0	0	0			0	0		0	09/08/2002	at Bengals	-2	Chargers	38	2	1	2002	14.3166667	-7	OWN	0.5036409248	0.9945517405	-0.479453071	0.3939738091	0.9919675199	0.7669399343	0.2330600657	0
1014	0	0	CIN	SD	75	1	1	45.5666667	0.56666667	3	3	-10	0	10	0	0	1	0	(:34) G.Frerotte pass incomplete to T.Houshmandzadeh.	0	0	0			0	0		0	09/08/2002	at Bengals	-2	Chargers	38	2	1	2002	14.4333333	-7	OWN	0.4993037442	0.9941625493	-0.449342495	-0.055067517	0.9913651117	0.7929753624	0.2070246376	0
1015	0	0	CIN	SD	75	1	1	45.4833333	0.48333333	4	3	-10	0	10	1	0	0	0	(:29) N.Harris punts 57 yards to SD 18 Center-B.St. Louis. T.Vanover to SD 33 for 15 yards (B.St. Louis). {NOTE: R.Dugans (CIN #81) injured on the play came off field on own power}	0	0	0			1	0		0	09/08/2002	at Bengals	-2	Chargers	38	2	1	2002	14.5166667	-7	OWN	0.4948155975	0.993767134	-0.418550813	-0.483404452	0.9907515597	0.8143051814	0.1856948186	0
1016	0	0	CIN	SD	33	0	1	45.2833333	0.28333333	1	10	-10	10	0	0	0	1	0	(:17) D.Brees pass to T.Dwight ran ob at CIN 43 for 24 yards.	0	0	0			0	0		0	09/08/2002	at Bengals	-2	Chargers	38	2	1	2002	14.7166667	-7	OPP	0.4599248525	0.9937881023	-0.488008005	-0.827986682	0.9907241381	0.8088757176	0.1911242824	0
1017	0	0	CIN	SD	57	0	2	45	15	1	10	-10	10	0	0	1	0	1	(15:00) L.Tomlinson right end to 50 for -7 yards. Handoff to C.Conway to CIN 21 for 29 yards (M.Roman). PENALTY on CIN-J.Burris Unnecessary Roughness 10 yards enforced at CIN 21. {NOTE: C.Conway (SD #80) credited with 22 yards rushing}	0	10	1	UNNECESSARY ROUGHNESS	-0.033548195	0	0		0	09/08/2002	at Bengals	-2	Chargers	38	2	1	2002	15	-7	OWN	0.4645629091	0.995350865	-0.494309412	-0.905373883	0.9930933603	0.826300094	0.173699906	0
1018	0	0	CIN	SD	89	0	2	44.6333333	14.6333333	1	10	-10	10	0	0	1	0	0	(14:38) L.Tomlinson right guard to CIN 9 for 2 yards (O.Gibson).	0	0	0			0	0		0	09/08/2002	at Bengals	-2	Chargers	38	2	1	2002	15.3666667	-7	OWN	0.4895408283	0.9951591215	-0.457882127	-0.914681731	0.992567891	0.8578427475	0.1421572525	0
1019	0	0	CIN	SD	91	0	2	44.05	14.05	2	8	-10	10	0	0	1	0	0	(14:03) D.Brees sacked at CIN 9 for 0 yards (B.Simmons). {NOTE: O.Gibson (CIN #99) injured on the play came off the field on own power}	0	0	0			0	0		0	09/08/2002	at Bengals	-2	Chargers	38	2	1	2002	15.95	-7	OWN	0.4871374373	0.9947725747	-0.436876342	-0.957474682	0.9919295018	0.8512048733	0.1487951267	0
1020	0	0	CIN	SD	91	0	2	43.4333333	13.4333333	3	8	-10	10	0	0	0	1	0	(13:26) D.Brees pass incomplete to C.Conway.	0	0	0			0	0		0	09/08/2002	at Bengals	-2	Chargers	38	2	1	2002	16.5666667	-7	OWN	0.4846200488	0.9941022728	-0.399568985	-0.982883804	0.9908358423	0.8373131616	0.1626868384	0
1021	0	0	CIN	SD	91	0	2	43.3166667	13.3166667	4	8	-10	10	0	0	1	0	0	(13:19) S.Christie 27 yard field goal is GOOD Center-D.Binn Holder-D.Bennett.	0	0	0			0	0		0	09/08/2002	at Bengals	-2	Chargers	38	2	1	2002	16.6833333	-7	OWN	0.4801741224	0.993681076	-0.366815233	-0.993300536	0.990148982	0.8188065046	0.1811934954	0
1022	0	0	CIN	SD	91	0	2	43.3166667	13.3166667	-1	-1	-13	13	0	1	0	0	0	S.Christie kicks 75 yards from SD 30 to CIN -5. T.Houshmandzadeh Touchback.	0	0	0			1	0		0	09/08/2002	at Bengals	-2	Chargers	38	2	1	2002	16.6833333	-7	OWN	0.5036816756	0.9964028069	-0.659359389	-0.05005833	0.9942577252	0.876828955	0.123171045	0
1023	0	0	CIN	SD	80	1	2	43.2333333	13.2333333	1	10	-13	0	13	0	1	0	0	(13:14) C.Dillon left guard to CIN 20 for no gain (R.Beckett).	0	0	0			0	0		0	09/08/2002	at Bengals	-2	Chargers	38	2	1	2002	16.7666667	-7	OWN	0.5161660214	0.9949624484	-0.548749573	0.220937228	0.9922316654	0.8397873364	0.1602126636	0
1024	0	0	CIN	SD	80	1	2	42.65	12.65	2	10	-13	0	13	0	1	0	1	(12:39) G.Frerotte right guard to CIN 28 for 8 yards (J.Williams; A.Molden). PENALTY on SD-J.Williams Face Mask (15 Yards) 15 yards enforced at CIN 28.	0	15	0	FACE MASK (15 YARDS)	0.023593976	0	0		0	09/08/2002	at Bengals	-2	Chargers	38	2	1	2002	17.35	-7	OWN	0.5136218922	0.9943359589	-0.516693046	-0.233151966	0.9912109234	0.8621631259	0.1378368741	0
1025	0	0	CIN	SD	57	1	2	42.25	12.25	1	10	-13	0	13	0	1	0	0	(12:15) C.Dillon left end to CIN 42 for -1 yards (R.Johnson).	0	0	0			0	0		0	09/08/2002	at Bengals	-2	Chargers	38	2	1	2002	17.75	-7	OWN	0.5035757164	0.9944339147	-0.560405678	0.2810969401	0.9915512998	0.815586965	0.184413035	0
1026	0	0	CIN	SD	58	1	2	41.6	11.6	2	11	-13	0	13	0	0	1	0	(11:36) G.Frerotte pass to L.Neal to CIN 46 for 4 yards (A.Molden).	0	0	0			0	0		0	09/08/2002	at Bengals	-2	Chargers	38	2	1	2002	18.4	-7	OWN	0.5025487768	0.993569122	-0.519646453	-0.223438527	0.9901515983	0.8446775019	0.1553224981	0
1027	0	0	CIN	SD	54	1	2	40.9	10.9	3	7	-13	0	13	0	0	1	0	(10:54) G.Frerotte pass to P.Warrick to SD 42 for 12 yards (T.Cody).	0	0	0			0	0		0	09/08/2002	at Bengals	-2	Chargers	38	2	1	2002	19.1	-7	OWN	0.4951165896	0.9932542932	-0.520505347	-0.434742517	0.9896902714	0.8501641081	0.1498358919	0
1028	0	0	CIN	SD	42	1	2	40.3	10.3	1	10	-13	0	13	0	1	0	1	(10:18) C.Dillon right tackle to SD 43 for -1 yards (J.Seau). PENALTY on CIN-M.Westbrook Unnecessary Roughness 15 yards enforced at SD 43.	0	15	1	UNNECESSARY ROUGHNESS	-0.023590779	0	0		0	09/08/2002	at Bengals	-2	Chargers	38	2	1	2002	19.7	-7	OPP	0.5001678343	0.9932003415	-0.555655444	0.3428198551	0.9897009305	0.8016529835	0.1983470165	0
1029	0	0	CIN	SD	58	1	2	39.7833333	9.78333333	2	26	-13	0	13	0	1	0	0	(9:47) B.Bennett up the middle to CIN 45 for 3 yards (R.McNeil).	0	0	0			0	0		0	09/08/2002	at Bengals	-2	Chargers	38	2	1	2002	20.2166667	-7	OWN	0.5181421627	0.989490418	-0.373504737	-0.75803805	0.9834118562	0.8689974885	0.1310025115	0
1030	0	0	CIN	SD	55	1	2	39.15	9.15	3	23	-13	0	13	0	0	1	0	(9:09) (Shotgun) G.Frerotte pass to B.Bennett to SD 46 for 9 yards (D.Edwards; T.Cody).	0	0	0			0	0		0	09/08/2002	at Bengals	-2	Chargers	38	2	1	2002	20.85	-7	OWN	0.5119162452	0.9888279205	-0.365043035	-0.858267667	0.9823711481	0.8652853913	0.1347146087	0
1031	0	0	CIN	SD	46	1	2	38.4333333	8.43333333	4	14	-13	0	13	1	0	0	0	(8:26) N.Harris punts 41 yards to SD 5 Center-B.St. Louis downed by CIN-L.Neal.	0	0	0			1	0		0	09/08/2002	at Bengals	-2	Chargers	38	2	1	2002	21.5666667	-7	OPP	0.4980749325	0.9893952318	-0.41618686	-0.84777101	0.9834819936	0.8577450244	0.1422549756	0
1032	0	0	CIN	SD	5	0	2	38.2333333	8.23333333	1	10	-13	13	0	0	1	0	0	(8:14) L.Tomlinson right tackle to SD 9 for 4 yards (T.Spikes).	0	0	0			0	0		0	09/08/2002	at Bengals	-2	Chargers	38	2	1	2002	21.7666667	-7	OPP	0.4571400301	0.9915397675	-0.568655261	-0.866007776	0.9869088013	0.8422077121	0.1577922879	0
1033	0	0	CIN	SD	9	0	2	37.55	7.55	2	6	-13	13	0	0	1	0	0	(7:33) L.Tomlinson right end to SD 11 for 2 yards (T.Spikes M.Roman). {NOTE: F.McCrary (SD #44) injured on the play came off the field on own power}	0	0	0			0	0		0	09/08/2002	at Bengals	-2	Chargers	38	2	1	2002	22.45	-7	OPP	0.4552788841	0.9911356888	-0.56245066	-0.917199341	0.9862081766	0.8421304928	0.1578695072	0
1034	0	0	CIN	SD	11	0	2	36.9333333	6.93333333	3	4	-13	13	0	0	1	0	1	(6:56) PENALTY on CIN-O.Gibson Encroachment 5 yards enforced at SD 11 - No Play.	0	5	1	ENCROACHMENT	-0.004794684	0	0		0	09/08/2002	at Bengals	-2	Chargers	38	2	1	2002	23.0666667	-7	OPP	0.4529058769	0.9903964668	-0.543909415	-0.958702131	0.9849730172	0.8364116414	0.1635883586	0
1035	0	0	CIN	SD	16	0	2	36.5833333	6.58333333	1	10	-13	13	0	0	0	1	0	(6:35) D.Brees pass incomplete to S.Alexander.	0	0	0			0	0		0	09/08/2002	at Bengals	-2	Chargers	38	2	1	2002	23.4166667	-7	OPP	0.4718316686	0.9899621296	-0.543083288	-0.862912298	0.9841444009	0.8603121016	0.1396878984	0
1036	0	0	CIN	SD	16	0	2	36.5	6.5	2	10	-13	13	0	0	1	0	0	(6:30) L.Tomlinson up the middle to SD 30 for 14 yards (C.Hall).	0	0	0			0	0		0	09/08/2002	at Bengals	-2	Chargers	38	2	1	2002	23.5	-7	OPP	0.46718478	0.9892837166	-0.515782147	-0.94436421	0.9830221554	0.8516808332	0.1483191668	0
1037	0	0	CIN	SD	30	0	2	35.85	5.85	1	10	-13	13	0	0	1	0	0	(5:51) L.Tomlinson left guard to SD 38 for 8 yards (B.Simmons).	0	0	0			0	0		0	09/08/2002	at Bengals	-2	Chargers	38	2	1	2002	24.15	-7	OPP	0.4849505658	0.9891623019	-0.522721841	-0.865971824	0.9825739972	0.8759713608	0.1240286392	0
1038	0	0	CIN	SD	38	0	2	35.25	5.25	2	2	-13	13	0	0	1	0	0	(5:15) L.Tomlinson right guard to SD 41 for 3 yards (T.Spikes).	0	0	0			0	0		0	09/08/2002	at Bengals	-2	Chargers	38	2	1	2002	24.75	-7	OPP	0.4833006812	0.989614038	-0.543499933	-0.87793969	0.9832376232	0.8803050862	0.1196949138	0
1039	0	0	CIN	SD	41	0	2	34.55	4.55	1	10	-13	13	0	0	1	0	0	(4:33) T.Fletcher right guard to SD 45 for 4 yards (B.Simmons).	0	0	0			0	0		0	09/08/2002	at Bengals	-2	Chargers	38	2	1	2002	25.45	-7	OPP	0.4978336619	0.9875990703	-0.4989025	-0.864676397	0.9796928266	0.8898272844	0.1101727156	0
1040	0	0	CIN	SD	45	0	2	33.8333333	3.83333333	2	6	-13	13	0	0	1	0	0	(3:50) T.Fletcher right guard to CIN 49 for 6 yards (J.Smith).	0	0	0			0	0		0	09/08/2002	at Bengals	-2	Chargers	38	2	1	2002	26.1666667	-7	OPP	0.4961893723	0.9869633606	-0.491674279	-0.916245461	0.9785324195	0.8905029351	0.1094970649	0
1041	0	0	CIN	SD	51	0	2	33.1333333	3.13333333	1	10	-13	13	0	0	1	0	0	(3:08) T.Fletcher right tackle to CIN 40 for 9 yards (M.Roman). {NOTE: T.Spikes (CIN #51) injured on the play came off field on own power}	0	0	0			0	0		0	09/08/2002	at Bengals	-2	Chargers	38	2	1	2002	26.8666667	-7	OWN	0.5102268711	0.9856418352	-0.474089509	-0.86227296	0.9760635617	0.9023851185	0.0976148815	0
1042	0	0	CIN	SD	60	0	2	32.6	2.6	2	1	-13	13	0	0	1	0	0	(2:36) L.Tomlinson up the middle to CIN 35 for 5 yards (C.Hall).	0	0	0			0	0		0	09/08/2002	at Bengals	-2	Chargers	38	2	1	2002	27.4	-7	OWN	0.5084975435	0.9866055783	-0.503906856	-0.862230026	0.9775999665	0.9065239366	0.0934760634	0
1043	0	0	CIN	SD	65	0	2	32	2	1	10	-13	13	0	0	1	0	0	(2:00) L.Tomlinson right tackle pushed ob at CIN 18 for 17 yards (C.Hall). {NOTE: C.Curtis (CIN #98) injured on the play came off field with assistance}	0	0	0			0	0		0	09/08/2002	at Bengals	-2	Chargers	38	2	1	2002	28	-7	OWN	0.5241528087	0.9838500566	-0.447386146	-0.863295278	0.9725364618	0.9155517194	0.0844482806	0
1044	0	0	CIN	SD	82	0	2	31.8666667	1.86666667	1	10	-13	13	0	0	0	1	0	(1:52) D.Brees pass to L.Tomlinson to CIN 16 for 2 yards (J.Smith).	0	0	0			0	0		0	09/08/2002	at Bengals	-2	Chargers	38	2	1	2002	28.1333333	-7	OWN	0.5362828136	0.9836054529	-0.427828102	-0.870752475	0.971646777	0.9255242635	0.0744757365	0
1045	0	0	CIN	SD	84	0	2	31.2666667	1.26666667	2	8	-13	13	0	0	1	0	0	(1:16) D.Brees up the middle to CIN 1 for 15 yards (T.Spikes).	0	0	0			0	0		0	09/08/2002	at Bengals	-2	Chargers	38	2	1	2002	28.7333333	-7	OWN	0.5340901927	0.9822742175	-0.405942026	-0.934786384	0.9691834967	0.9246089098	0.0753910902	0
1046	0	0	CIN	SD	99	0	2	31.0166667	1.01666667	1	1	-13	13	0	0	1	0	0	(1:01) D.Brees up the middle to CIN 1 for no gain (R.Wilson B.Simmons).	0	0	0			0	0		0	09/08/2002	at Bengals	-2	Chargers	38	2	1	2002	28.9833333	-7	OWN	0.5456565525	0.9850600113	-0.476450602	-0.701894804	0.9738948104	0.9339856113	0.0660143887	0
1047	0	0	CIN	SD	99	0	2	30.3833333	0.38333333	2	1	-13	13	0	0	1	0	0	(:23) L.Tomlinson right guard for 1 yard TOUCHDOWN.	0	0	0			0	0		0	09/08/2002	at Bengals	-2	Chargers	38	2	1	2002	29.6166667	-7	OWN	0.543396906	0.9831259441	-0.44056115	-0.86977955	0.9703399997	0.9356565059	0.0643434941	0
1048	0	0	CIN	SD	99	0	2	30.3833333	0.38333333	-1	-1	-13	13	0	0	1	0	0	S.Christie extra point is GOOD Center-D.Binn Holder-D.Bennett.	0	0	0			0	0		0	09/08/2002	at Bengals	-2	Chargers	38	2	1	2002	29.6166667	-7	OWN	0.555633771	0.9863274325	-0.540228957	0.1940984399	0.9761902314	0.9129864979	0.0870135021	0
1049	0	0	CIN	SD	99	0	2	30.3833333	0.38333333	-1	-1	-20	20	0	1	0	0	0	W.Richey kicks 76 yards from SD 30 to CIN -6. T.Houshmandzadeh Touchback.	0	0	0			1	0		0	09/08/2002	at Bengals	-2	Chargers	38	2	1	2002	29.6166667	-7	OWN	0.5657657113	0.9890610387	-0.717590226	0.0729521814	0.9786828365	0.9569343316	0.0430656684	0
1050	0	0	CIN	SD	80	1	2	30.3166667	0.31666667	1	10	-20	0	20	0	1	0	0	(:19) (Shotgun) G.Frerotte right end ran ob at CIN 26 for 6 yards (M.Wiley).	0	0	0			0	0		0	09/08/2002	at Bengals	-2	Chargers	38	2	1	2002	29.6833333	-7	OWN	0.5719622913	0.9847392427	-0.628132299	0.3477620229	0.9715268693	0.9439901321	0.0560098679	0
1051	0	0	CIN	SD	74	1	2	30.1666667	0.16666667	2	4	-20	0	20	0	0	1	0	(:10) (Shotgun) G.Frerotte pass to C.Dillon to CIN 40 for 14 yards (V.Fox).	0	0	0			1	0		0	09/08/2002	at Bengals	-2	Chargers	38	2	1	2002	29.8333333	-7	OWN	0.5609946099	0.985475932	-0.647387199	0.2202911565	0.9731601437	0.9418532216	0.0581467784	0
1052	0	0	CIN	SD	26	0	3	30	15	-1	-1	-20	20	0	1	0	0	0	W.Richey kicks 77 yards from SD 30 to CIN -7. T.Houshmandzadeh Touchback.	0	0	0			1	0		0	09/08/2002	at Bengals	-2	Chargers	38	2	1	2002	30	-7	OPP	0.5043997522	0.9917861852	-0.776797616	-0.057532947	0.9854581091	0.9172458185	0.0827541815	0
1053	0	0	CIN	SD	80	1	3	30	15	1	10	-20	0	20	0	0	1	0	(15:00) (Shotgun) G.Frerotte pass to P.Warrick to CIN 25 for 5 yards (T.Cody).	0	0	0			0	0		0	09/08/2002	at Bengals	-2	Chargers	38	2	1	2002	30	-7	OWN	0.5605380014	0.9885477358	-0.651417698	0.0900060186	0.9791896375	0.9415819457	0.0584180543	0
1054	0	0	CIN	SD	75	1	3	29.4333333	14.4333333	2	5	-20	0	20	0	0	1	1	(14:26) G.Frerotte pass to T.Houshmandzadeh to CIN 41 for 16 yards (R.McNeil). PENALTY on SD-J.Seau Defensive Offside declined.	0	0	0	DEFENSIVE OFFSIDE	0.005200193	0	0		0	09/08/2002	at Bengals	-2	Chargers	38	2	1	2002	30.5666667	-7	OWN	0.5520344106	0.9883903721	-0.659903191	-0.095284216	0.9790109079	0.9431779232	0.0568220768	0
1055	0	0	CIN	SD	59	1	3	29.1166667	14.1166667	1	10	-20	0	20	0	1	0	0	(14:07) C.Dillon left guard to CIN 43 for 2 yards (M.Wiley).	0	0	0			0	0		0	09/08/2002	at Bengals	-2	Chargers	38	2	1	2002	30.8833333	-7	OWN	0.5497412651	0.9874780121	-0.660288926	0.1475184316	0.9775787254	0.9331060266	0.0668939734	0
1056	0	0	CIN	SD	57	1	3	28.45	13.45	2	8	-20	0	20	0	0	1	0	(13:27) G.Frerotte pass incomplete to T.Houshmandzadeh. Play Challenged by CIN and Upheld. (Timeout #1 by CIN.)	0	0	0			0	0		0	09/08/2002	at Bengals	-2	Chargers	38	2	1	2002	31.55	-7	OWN	0.5451520776	0.9863701743	-0.64761892	-0.198528209	0.9755477574	0.9419864087	0.0580135913	0
1057	0	0	CIN	SD	57	1	3	28.3166667	13.3166667	3	8	-20	0	20	0	0	1	0	(13:19) G.Frerotte pass to D.Farmer pushed ob at SD 6 for 51 yards (R.Beckett).	0	0	0			0	0		0	09/08/2002	at Bengals	-2	Chargers	38	2	1	2002	31.6833333	-7	OWN	0.5411258226	0.9853757776	-0.62462978	-0.586609333	0.9736825804	0.9500589029	0.0499410971	0
1058	0	0	CIN	SD	6	1	3	27.8333333	12.8333333	1	6	-20	0	20	0	1	0	0	(12:50) C.Dillon up the middle to SD 5 for 1 yard (M.Wiley).	0	0	0			0	0		0	09/08/2002	at Bengals	-2	Chargers	38	2	1	2002	32.1666667	-7	OPP	0.5158670044	0.9868742703	-0.710315195	0.4544830146	0.9775897698	0.890674776	0.109325224	0
1059	0	0	CIN	SD	5	1	3	27.1333333	12.1333333	2	5	-20	0	20	0	0	1	0	(12:08) G.Frerotte pass incomplete to C.Johnson (V.Fox).	0	0	0			0	0		0	09/08/2002	at Bengals	-2	Chargers	38	2	1	2002	32.8666667	-7	OPP	0.5124590114	0.9853708251	-0.692810035	0.0856634472	0.9749150268	0.9063773863	0.0936226137	0
1060	0	0	CIN	SD	5	1	3	27.05	12.05	3	5	-20	0	20	0	0	1	0	(12:03) G.Frerotte pass to C.Dillon to SD 3 for 2 yards (A.Molden).	0	0	0			0	0		0	09/08/2002	at Bengals	-2	Chargers	38	2	1	2002	32.95	-7	OPP	0.5080500936	0.9843845423	-0.672556779	-0.368270008	0.9731483749	0.9218173097	0.0781826903	0
1061	0	0	CIN	SD	3	1	3	26.3333333	11.3333333	4	3	-20	0	20	0	1	0	0	(11:20) N.Rackers 21 yard field goal is GOOD Center-B.St. Louis Holder-N.Harris.	0	0	0			0	0		0	09/08/2002	at Bengals	-2	Chargers	38	2	1	2002	33.6666667	-7	OPP	0.5033588075	0.9829178692	-0.65986525	-0.62624214	0.9705629009	0.9285429348	0.0714570652	0
1062	0	0	CIN	SD	3	1	3	26.3333333	11.3333333	-1	-1	-17	3	20	1	0	0	0	N.Rackers kicks 56 yards from CIN 30 to SD 14. R.Jenkins to SD 36 for 22 yards (B.Bennett).	0	0	0			1	0		0	09/08/2002	at Bengals	-2	Chargers	38	2	1	2002	33.6666667	-7	OPP	0.5198588607	0.9869425599	-0.711928363	0.9563462926	0.9789086685	0.8539145771	0.1460854229	0
1063	0	0	CIN	SD	36	0	3	26.1666667	11.1666667	1	10	-17	20	3	0	0	1	0	(11:10) D.Brees pass to L.Tomlinson pushed ob at CIN 34 for 30 yards (A.Hawkins).	0	0	0			0	0		0	09/08/2002	at Bengals	-2	Chargers	38	2	1	2002	33.8333333	-7	OPP	0.517997741	0.9812261477	-0.574391143	-0.901786395	0.9667033579	0.9415703931	0.0584296069	0
1064	0	0	CIN	SD	66	0	3	25.65	10.65	1	10	-17	20	3	0	1	0	1	(10:39) T.Dwight right end to CIN 14 for 20 yards (J.Burris). {End around} PENALTY on CIN-T.Williams Defensive Offside declined.	0	0	1	DEFENSIVE OFFSIDE	-0.007355406	0	0		0	09/08/2002	at Bengals	-2	Chargers	38	2	1	2002	34.35	-7	OWN	0.5404450753	0.9801577018	-0.542375827	-0.910256532	0.9636954744	0.9555145977	0.0444854023	0
1065	0	0	CIN	SD	86	0	3	25.2	10.2	1	10	-17	20	3	0	1	0	0	(10:12) L.Tomlinson right end to CIN 15 for -1 yards (V.Booker).	0	0	0			0	0		0	09/08/2002	at Bengals	-2	Chargers	38	2	1	2002	34.8	-7	OWN	0.555361958	0.9791882009	-0.519058014	-0.915164783	0.9611031565	0.9632040417	0.0367959583	0
1066	0	0	CIN	SD	85	0	3	24.55	9.55	2	11	-17	20	3	0	0	1	0	(9:33) D.Brees pass to F.McCrary to CIN 9 for 6 yards (A.Hawkins).	0	0	0			0	0		0	09/08/2002	at Bengals	-2	Chargers	38	2	1	2002	35.45	-7	OWN	0.5530882753	0.9759869861	-0.477786682	-0.968697624	0.9548654048	0.9628630161	0.0371369839	0
1067	0	0	CIN	SD	91	0	3	23.8333333	8.83333333	3	5	-17	20	3	0	0	1	0	(8:50) D.Brees pass to C.Conway for 9 yards TOUCHDOWN.	0	0	0			0	0		0	09/08/2002	at Bengals	-2	Chargers	38	2	1	2002	36.1666667	-7	OWN	0.5517835608	0.9757534376	-0.484648792	-0.976742149	0.9542026768	0.9637611613	0.0362388387	0
1068	0	0	CIN	SD	91	0	3	23.8333333	8.83333333	-1	-1	-17	20	3	0	1	0	0	S.Christie extra point is GOOD Center-D.Binn Holder-D.Bennett.	0	0	0			0	0		0	09/08/2002	at Bengals	-2	Chargers	38	2	1	2002	36.1666667	-7	OWN	0.5660212607	0.9828600625	-0.628950725	-0.004897572	0.9681119892	0.9532214076	0.0467785924	0
1069	0	0	CIN	SD	91	0	3	23.8333333	8.83333333	-1	-1	-24	27	3	1	0	0	0	W.Richey kicks 66 yards from SD 30 to CIN 4. T.Houshmandzadeh to CIN 17 for 13 yards (D.Sanchez).	0	0	0			1	0		0	09/08/2002	at Bengals	-2	Chargers	38	2	1	2002	36.1666667	-7	OWN	0.5759809136	0.986282125	-0.777041041	-0.127707029	0.9714380691	0.9757946346	0.0242053654	0
1070	0	0	CIN	SD	83	1	3	23.6166667	8.61666667	1	10	-24	3	27	0	0	1	0	(8:37) (Shotgun) G.Frerotte pass to R.Dugans to CIN 26 for 9 yards (D.Edwards; V.Fox).	0	0	0			0	0		0	09/08/2002	at Bengals	-2	Chargers	38	2	1	2002	36.3833333	-7	OWN	0.5894520532	0.9805596484	-0.694708924	0.1422846052	0.9608387442	0.9737857717	0.0262142283	0
1071	0	0	CIN	SD	74	1	3	23	8	2	1	-24	3	27	0	0	1	0	(8:00) G.Frerotte pass incomplete to C.Johnson (J.Seau). {Knocked down at the line of scrimmage}	0	0	0			0	0		0	09/08/2002	at Bengals	-2	Chargers	38	2	1	2002	37	-7	OWN	0.5768612648	0.9817313796	-0.725303385	0.1778728451	0.9636757747	0.9691916944	0.0308083056	0
1072	0	0	CIN	SD	74	1	3	22.9333333	7.93333333	3	1	-24	3	27	0	1	0	0	(7:56) C.Dillon left end to CIN 30 for 4 yards (J.Fisk).	0	0	0			0	0		0	09/08/2002	at Bengals	-2	Chargers	38	2	1	2002	37.0666667	-7	OWN	0.5728143089	0.9805354433	-0.70693532	-0.284752798	0.9612029845	0.9754934439	0.0245065561	0
1073	0	0	CIN	SD	70	1	3	22.3	7.3	1	10	-24	3	27	0	0	1	0	(7:18) G.Frerotte pass to C.Dillon to CIN 36 for 6 yards (V.Fox).	0	0	0			0	0		0	09/08/2002	at Bengals	-2	Chargers	38	2	1	2002	37.7	-7	OWN	0.5856452895	0.9777732135	-0.694253975	0.1925470249	0.9554636012	0.9737158291	0.0262841709	0
1074	0	0	CIN	SD	64	1	3	21.6333333	6.63333333	2	4	-24	3	27	0	1	0	0	(6:38) B.Bennett right end to CIN 45 for 9 yards (R.Beckett).	0	0	0			0	0		0	09/08/2002	at Bengals	-2	Chargers	38	2	1	2002	38.3666667	-7	OWN	0.5766595457	0.9776924272	-0.707182966	0.0664200572	0.9555963558	0.973358658	0.026641342	0
1075	0	0	CIN	SD	55	1	3	20.8833333	5.88333333	1	10	-24	3	27	0	1	0	0	(5:53) G.Frerotte sacked at CIN 38 for -7 yards (A.Dingle).	0	0	0			0	0		0	09/08/2002	at Bengals	-2	Chargers	38	2	1	2002	39.1166667	-7	OWN	0.5808810055	0.9743353742	-0.694454422	0.2473463745	0.948927432	0.9736332228	0.0263667772	0
1076	0	0	CIN	SD	62	1	3	20.3666667	5.36666667	2	17	-24	3	27	0	1	0	1	(5:22) PENALTY on CIN-M.Westbrook False Start 5 yards enforced at CIN 38 - No Play.	0	5	1	FALSE START	-0.00219869	0	0		0	09/08/2002	at Bengals	-2	Chargers	38	2	1	2002	39.6333333	-7	OWN	0.5864732654	0.9670512383	-0.622725986	-0.535819169	0.933267142	0.9863539357	0.0136460643	0
1077	0	0	CIN	SD	67	1	3	20.0166667	5.01666667	2	22	-24	3	27	0	0	1	1	(5:01) (Shotgun) G.Frerotte pass incomplete to P.Warrick. PENALTY on SD-T.Cody Illegal Contact 5 yards enforced at CIN 33 - No Play.	0	5	0	ILLEGAL CONTACT	0.004105529	0	0		0	09/08/2002	at Bengals	-2	Chargers	38	2	1	2002	39.9833333	-7	OWN	0.5933314479	0.9622552981	-0.581836687	-0.700282219	0.9227354536	0.9897579829	0.0102420171	0
1078	0	0	CIN	SD	62	1	3	19.8	4.8	1	10	-24	3	27	0	0	1	0	(4:48) (Shotgun) G.Frerotte pass to M.Westbrook to SD 49 for 13 yards (A.Molden).	0	0	0			0	0		0	09/08/2002	at Bengals	-2	Chargers	38	2	1	2002	40.2	-7	OWN	0.5888342426	0.9713156759	-0.681815209	0.2552820912	0.9422409227	0.9782161517	0.0217838483	0
1079	0	0	CIN	SD	49	1	3	19.1833333	4.18333333	1	10	-24	3	27	0	0	1	0	(4:11) (Shotgun) G.Frerotte pass to N.Luchey to SD 45 for 4 yards (V.Fox).	0	0	0			0	0		0	09/08/2002	at Bengals	-2	Chargers	38	2	1	2002	40.8166667	-7	OPP	0.5827173632	0.9694834713	-0.686434478	0.2900248331	0.9391133935	0.9769273638	0.0230726362	0
1080	0	0	CIN	SD	45	1	3	18.5333333	3.53333333	2	6	-24	3	27	0	1	0	0	(3:32) G.Frerotte sacked at CIN 49 for -6 yards (B.Leber).	0	0	0			0	0		0	09/08/2002	at Bengals	-2	Chargers	38	2	1	2002	41.4666667	-7	OPP	0.5759780905	0.9681710615	-0.687416992	0.0590540517	0.9366759826	0.9789665821	0.0210334179	0
1081	0	0	CIN	SD	51	1	3	18.0166667	3.01666667	3	12	-24	3	27	0	0	1	0	(3:01) (Shotgun) G.Frerotte pass incomplete to P.Warrick.	0	0	0			0	0		0	09/08/2002	at Bengals	-2	Chargers	38	2	1	2002	41.9833333	-7	OWN	0.5804567007	0.9599820919	-0.621757377	-0.62696459	0.9191966894	0.9888190649	0.0111809351	0
1082	0	0	CIN	SD	51	1	3	17.9166667	2.91666667	4	12	-24	3	27	1	0	0	0	(2:55) N.Harris punts 29 yards to SD 22 Center-B.St. Louis downed by CIN-B.Simmons.	0	0	0			1	0		0	09/08/2002	at Bengals	-2	Chargers	38	2	1	2002	42.0833333	-7	OWN	0.576546126	0.9572487571	-0.597785925	-0.836185465	0.9135259042	0.9900643817	0.0099356183	0
1083	0	0	CIN	SD	22	0	3	17.75	2.75	1	10	-24	27	3	0	1	0	0	(2:45) L.Tomlinson right guard to SD 25 for 3 yards (T.Williams).	0	0	0			0	0		0	09/08/2002	at Bengals	-2	Chargers	38	2	1	2002	42.25	-7	OPP	0.5491028329	0.9644745799	-0.694025737	-0.886999563	0.9274010258	0.9871728892	0.0128271108	0
1084	0	0	CIN	SD	25	0	3	17.0333333	2.03333333	2	7	-24	27	3	0	1	0	0	(2:02) L.Tomlinson left tackle to SD 29 for 4 yards (C.Curtis; B.Simmons).	0	0	0			0	0		0	09/08/2002	at Bengals	-2	Chargers	38	2	1	2002	42.9666667	-7	OPP	0.5474686048	0.9619264294	-0.684136562	-0.93697647	0.921834022	0.9883092762	0.0116907238	0
1085	0	0	CIN	SD	29	0	3	16.3	1.3	3	3	-24	27	3	0	0	1	0	(1:18) D.Brees pass to F.McCrary to CIN 46 for 25 yards (J.Burris).	0	0	0			0	0		0	09/08/2002	at Bengals	-2	Chargers	38	2	1	2002	43.7	-7	OPP	0.5459960402	0.9599334181	-0.678885376	-0.961535937	0.9173600159	0.9891479712	0.0108520288	0
1086	0	0	CIN	SD	54	0	3	15.5	0.5	1	10	-24	27	3	0	1	0	0	(:30) L.Tomlinson up the middle to CIN 31 for 15 yards (A.Hawkins).	0	0	0			0	0		0	09/08/2002	at Bengals	-2	Chargers	38	2	1	2002	44.5	-7	OWN	0.5775980291	0.9552481874	-0.65433105	-0.890371954	0.9049825243	0.9940775799	0.0059224201	0
1087	0	0	CIN	SD	69	0	4	15	15	1	10	-24	27	3	0	1	0	0	(15:00) T.Fletcher right guard to CIN 27 for 4 yards (C.Curtis).	0	0	0			0	0		0	09/08/2002	at Bengals	-2	Chargers	38	2	1	2002	45	-7	OWN	0.5765311848	0.9656162909	-0.664050141	-0.938048377	0.9274585982	0.9912743813	0.0087256187	0
1088	0	0	CIN	SD	73	0	4	14.2833333	14.2833333	2	6	-24	27	3	0	1	0	0	(14:17) T.Fletcher right end to CIN 26 for 1 yard (J.Smith).	0	0	0			0	0		0	09/08/2002	at Bengals	-2	Chargers	38	2	1	2002	45.7166667	-7	OWN	0.5750714774	0.9638741587	-0.658661646	-0.962223332	0.9234288324	0.9918607056	0.0081392944	0
1089	0	0	CIN	SD	74	0	4	13.55	13.55	3	5	-24	27	3	0	1	0	0	(13:33) T.Fletcher right guard to CIN 20 for 6 yards (T.Spikes).	0	0	0			0	0		0	09/08/2002	at Bengals	-2	Chargers	38	2	1	2002	46.45	-7	OWN	0.5733560366	0.9596470305	-0.636863077	-0.983105308	0.9140979244	0.9927795767	0.0072204233	0
1090	0	0	CIN	SD	80	0	4	12.8	12.8	1	10	-24	27	3	0	1	0	0	(12:48) T.Fletcher up the middle to CIN 18 for 2 yards (V.Booker).	0	0	0			0	0		0	09/08/2002	at Bengals	-2	Chargers	38	2	1	2002	47.2	-7	OWN	0.5906959145	0.9569688237	-0.638416302	-0.935176858	0.9074973338	0.9948939766	0.0051060234	0
1091	0	0	CIN	SD	82	0	4	12.0666667	12.0666667	2	8	-24	27	3	0	1	0	0	(12:04) T.Fletcher right end to CIN 7 for 11 yards (C.Curtis).	0	0	0			0	0		0	09/08/2002	at Bengals	-2	Chargers	38	2	1	2002	47.9333333	-7	OWN	0.5891269739	0.9528942821	-0.621338523	-0.967669829	0.8983379264	0.9955802059	0.0044197941	0
1092	0	0	CIN	SD	93	0	4	11.3	11.3	1	7	-24	27	3	0	1	0	0	(11:18) T.Fletcher right guard to CIN 6 for 1 yard (A.Ross).	0	0	0			0	0		0	09/08/2002	at Bengals	-2	Chargers	38	2	1	2002	48.7	-7	OWN	0.6019656756	0.9527635711	-0.634915085	-0.910862048	0.896945159	0.9964852123	0.0035147877	0
1093	0	0	CIN	SD	94	0	4	10.5833333	10.5833333	2	6	-24	27	3	0	1	0	0	(10:35) T.Fletcher right tackle to CIN 1 for 5 yards (M.Roman).	0	0	0			0	0		0	09/08/2002	at Bengals	-2	Chargers	38	2	1	2002	49.4166667	-7	OWN	0.6002779765	0.9473598423	-0.61209719	-0.959576725	0.8847799082	0.9971244436	0.0028755564	0
1094	0	0	CIN	SD	99	0	4	9.8	9.8	3	1	-24	27	3	0	1	0	1	(9:48) D.Brees up the middle to CIN 1 for no gain (Team). {Quarterback sneak} PENALTY on CIN-T.Williams Defensive Offside 0 yards enforced at CIN 1 - No Play.	0	0	1	DEFENSIVE OFFSIDE	-0.000136522	0	0		0	09/08/2002	at Bengals	-2	Chargers	38	2	1	2002	50.2	-7	OWN	0.5991910014	0.9454319282	-0.611324598	-0.972759129	0.8800356186	0.9974121866	0.0025878134	0
1095	0	0	CIN	SD	99	0	4	9.31666667	9.31666667	3	1	-24	27	3	0	1	0	0	(9:19) T.Fletcher right end for 1 yard TOUCHDOWN.	0	0	0			0	0		0	09/08/2002	at Bengals	-2	Chargers	38	2	1	2002	50.68333333	-7	OWN	0.600737136	0.9427106946	-0.60717289	-0.972227698	0.8738963404	0.9977394788	0.0022605212	0
1096	0	0	CIN	SD	99	0	4	9.31666667	9.31666667	-1	-1	-24	27	3	0	1	0	0	S.Christie extra point is GOOD Center-D.Binn Holder-D.Bennett.	0	0	0			0	0		0	09/08/2002	at Bengals	-2	Chargers	38	2	1	2002	50.68333333	-7	OWN	0.615798398	0.9559296214	-0.702787458	-0.127985149	0.9034279472	0.9954818221	0.0045181779	0
1097	0	0	CIN	SD	99	0	4	9.31666667	9.31666667	-1	-1	-31	34	3	1	0	0	0	W.Richey kicks 67 yards from SD 30 to CIN 3. T.Houshmandzadeh to CIN 23 for 20 yards (Z.Moreno).	0	0	0			1	0		0	09/08/2002	at Bengals	-2	Chargers	38	2	1	2002	50.68333333	-7	OWN	0.6248893163	0.9646325593	-0.824582092	-0.246986948	0.913203351	0.9976809968	0.0023190032	0
1098	0	0	CIN	SD	77	1	4	9.15	9.15	1	10	-31	3	34	0	0	1	0	(9:09) (Shotgun) G.Frerotte pass to D.Farmer to CIN 26 for 3 yards (A.Molden).	0	0	0			0	0		0	09/08/2002	at Bengals	-2	Chargers	38	2	1	2002	50.85	-7	OWN	0.6290169348	0.9504106423	-0.765437324	0.0453862441	0.8844849387	0.998070711	0.001929289	0
1099	0	0	CIN	SD	74	1	4	8.75	8.75	2	7	-31	3	34	0	0	1	0	(8:45) {No huddle} G.Frerotte pass to P.Warrick to CIN 37 for 11 yards (A.Molden).	0	0	0			0	0		0	09/08/2002	at Bengals	-2	Chargers	38	2	1	2002	51.25	-7	OWN	0.6231558487	0.948574779	-0.762686011	-0.249101299	0.8805372994	0.9983869767	0.0016130233	0
1100	0	0	CIN	SD	63	1	4	8.31666667	8.31666667	1	10	-31	3	34	0	0	1	0	(8:19) {No huddle} G.Frerotte pass incomplete to D.Farmer.	0	0	0			0	0		0	09/08/2002	at Bengals	-2	Chargers	38	2	1	2002	51.68333333	-7	OWN	0.6234352953	0.9461186423	-0.768336798	0.0890365088	0.8757961347	0.9981712476	0.0018287524	0
1101	0	0	CIN	SD	63	1	4	8.23333333	8.23333333	2	10	-31	3	34	0	0	1	1	(8:14) G.Frerotte pass incomplete to M.Westbrook. PENALTY on SD-A.Molden Defensive Pass Interference 14 yards enforced at CIN 37 - No Play.	0	14	0	DEFENSIVE PASS INTERFERENCE	0.000149059	0	0		0	09/08/2002	at Bengals	-2	Chargers	38	2	1	2002	51.76666667	-7	OWN	0.6197776625	0.94256258	-0.752334548	-0.365328319	0.8675171452	0.9987480105	0.0012519895	0
1102	0	0	CIN	SD	49	1	4	8.13333333	8.13333333	1	10	-31	3	34	0	0	1	0	(8:08) (Shotgun) G.Frerotte pass to R.Dugans to SD 35 for 14 yards (K.Lyle).	0	0	0			0	0		0	09/08/2002	at Bengals	-2	Chargers	38	2	1	2002	51.86666667	-7	OPP	0.6157765798	0.9451730778	-0.774778737	0.1193836223	0.8751390858	0.9978985669	0.0021014331	0
1103	0	0	CIN	SD	35	1	4	7.73333333	7.73333333	1	10	-31	3	34	0	0	1	0	(7:44) {No huddle} G.Frerotte pass incomplete to R.Dugans.	0	0	0			0	0		0	09/08/2002	at Bengals	-2	Chargers	38	2	1	2002	52.26666667	-7	OPP	0.608681845	0.9429812843	-0.779906936	0.1537991945	0.8716448373	0.9977276226	0.0022723774	0
1104	0	0	CIN	SD	35	1	4	7.63333333	7.63333333	2	10	-31	3	34	0	1	0	0	(7:38) C.Dillon right guard to SD 30 for 5 yards (V.Fox).	0	0	0			0	0		0	09/08/2002	at Bengals	-2	Chargers	38	2	1	2002	52.36666667	-7	OPP	0.6049685996	0.9391228139	-0.764502918	-0.306725638	0.8628752971	0.9984561637	0.0015438363	0
1105	0	0	CIN	SD	30	1	4	7.28333333	7.28333333	3	5	-31	3	34	0	0	1	0	(7:17) {No huddle} G.Frerotte pass to P.Warrick to SD 23 for 7 yards (D.Edwards).	0	0	0			0	0		0	09/08/2002	at Bengals	-2	Chargers	38	2	1	2002	52.71666667	-7	OPP	0.5964055215	0.9396351928	-0.771817308	-0.467715621	0.8648036617	0.9983681999	0.0016318001	0
1106	0	0	CIN	SD	23	1	4	6.65	6.65	1	10	-31	3	34	0	0	1	0	(6:39) (Shotgun) G.Frerotte pass incomplete to P.Warrick.	0	0	0			0	0		0	09/08/2002	at Bengals	-2	Chargers	38	2	1	2002	53.35	-7	OPP	0.6048741702	0.9364838041	-0.780295505	0.1974702363	0.8582126709	0.9980611149	0.0019388851	0
1107	0	0	CIN	SD	23	1	4	6.55	6.55	2	10	-31	3	34	0	0	1	0	(6:33) (Shotgun) G.Frerotte pass incomplete to M.Westbrook (A.Molden).	0	0	0			0	0		0	09/08/2002	at Bengals	-2	Chargers	38	2	1	2002	53.45	-7	OPP	0.6011337521	0.9322009902	-0.764915091	-0.265352465	0.8485996479	0.9987017391	0.0012982609	0
1108	0	0	CIN	SD	23	1	4	6.46666667	6.46666667	3	10	-31	3	34	0	1	0	0	(6:28) (Shotgun) G.Frerotte sacked at SD 36 for -13 yards (L.Carson).	0	0	0			0	0		0	09/08/2002	at Bengals	-2	Chargers	38	2	1	2002	53.53333333	-7	OPP	0.5973132322	0.9277604867	-0.748710072	-0.631646958	0.8386637569	0.9990786704	0.0009213296	0
1109	0	0	CIN	SD	36	1	4	5.8	5.8	4	23	-31	3	34	0	1	0	0	(5:48) N.Rackers 54 yard field goal is GOOD Center-B.St. Louis Holder-N.Harris.	0	0	0			0	0		0	09/08/2002	at Bengals	-2	Chargers	38	2	1	2002	54.2	-7	OPP	0.6098700955	0.8949547399	-0.646688472	-0.958243835	0.7626616047	0.999839267	0.000160733	0
1110	0	0	CIN	SD	36	1	4	5.8	5.8	-1	-1	-28	6	34	1	0	0	0	(Onside Kick formation) N.Rackers kicks 70 yards from CIN 30 to end zone Touchback.	0	0	0			1	0		0	09/08/2002	at Bengals	-2	Chargers	38	2	1	2002	54.2	-7	OPP	0.613838214	0.9452300868	-0.793011016	0.944768007	0.8827185883	0.9946947507	0.0053052493	0
1111	0	0	CIN	SD	20	0	4	5.71666667	5.71666667	1	10	-28	34	6	0	1	0	0	(5:43) T.Fletcher left end to SD 19 for -1 yards (B.Whittington).	0	0	0			0	0		0	09/08/2002	at Bengals	-2	Chargers	38	2	1	2002	54.28333333	-7	OPP	0.5819301298	0.9229020272	-0.720209851	-0.906868041	0.829520206	0.9991044905	0.0008955095	0
1112	0	0	CIN	SD	19	0	4	5.01666667	5.01666667	2	11	-28	34	6	0	1	0	0	(5:01) T.Fletcher left end to SD 34 for 15 yards (L.Thompson).	0	0	0			0	0		0	09/08/2002	at Bengals	-2	Chargers	38	2	1	2002	54.98333333	-7	OPP	0.5799214762	0.9109910307	-0.692352772	-0.965473413	0.8033133438	0.9994333712	0.0005666288	0
1113	0	0	CIN	SD	34	0	4	4.21666667	4.21666667	1	10	-28	34	6	0	1	0	0	(4:13) T.Fletcher up the middle to SD 36 for 2 yards (O.Gibson; T.Spikes).	0	0	0			0	0		0	09/08/2002	at Bengals	-2	Chargers	38	2	1	2002	55.78333333	-7	OPP	0.5955487895	0.9104274229	-0.700950778	-0.906256811	0.799347493	0.9996057895	0.0003942105	0
1114	0	0	CIN	SD	36	0	4	3.5	3.5	2	8	-28	34	6	0	1	0	0	(3:30) T.Fletcher left end to SD 37 for 1 yard (A.Hawkins).	0	0	0			0	0		0	09/08/2002	at Bengals	-2	Chargers	38	2	1	2002	56.5	-7	OPP	0.5939397915	0.902326786	-0.686381393	-0.952924308	0.7810682138	0.9997223182	0.0002776818	0
1115	0	0	CIN	SD	37	0	4	2.81666667	2.81666667	3	7	-28	34	6	0	1	0	0	(2:49) T.Fletcher right end to SD 43 for 6 yards (T.Williams).	0	0	0			0	0		0	09/08/2002	at Bengals	-2	Chargers	38	2	1	2002	57.18333333	-7	OPP	0.5921185466	0.8918277135	-0.666376482	-0.978933535	0.7577584722	0.9998158721	0.0001841279	0
1116	0	0	CIN	SD	43	0	4	2.08333333	2.08333333	4	1	-28	34	6	1	0	0	0	(2:05) D.Bennett punts 57 yards to end zone Center-D.Binn Touchback.	0	0	0			1	0		0	09/08/2002	at Bengals	-2	Chargers	38	2	1	2002	57.91666667	-7	OPP	0.5909519743	0.8906425336	-0.67118654	-0.984357898	0.7541697983	0.9998350024	0.0001649976	0
1117	0	0	CIN	SD	80	1	4	1.91666667	1.91666667	1	10	-28	6	34	0	1	0	0	(1:55) (Shotgun) G.Frerotte sacked at CIN 15 for -5 yards (A.Dingle).	0	0	0			0	0		0	09/08/2002	at Bengals	-2	Chargers	38	2	1	2002	58.08333333	-7	OWN	0.6483612571	0.8881664163	-0.651940715	0.2347023541	0.7498203416	0.9998258742	0.0001741258	0
1118	0	0	CIN	SD	85	1	4	1.55	1.55	2	15	-28	6	34	0	0	1	0	(1:33) {No huddle} G.Frerotte pass to T.Houshmandzadeh to CIN 26 for 11 yards (R.McNeil).	0	0	0			0	0		0	09/08/2002	at Bengals	-2	Chargers	38	2	1	2002	58.45	-7	OWN	0.6508032001	0.8654324813	-0.589842412	-0.465309296	0.699201155	0.999954128	0.000045872	0
1119	0	0	CIN	SD	74	1	4	1.21666667	1.21666667	3	4	-28	6	34	0	1	0	1	(1:13) {No huddle} C.Dillon left end to CIN 43 for 17 yards (K.Lyle). PENALTY on CIN-M.O'Dwyer Offensive Holding 10 yards enforced at CIN 26 - No Play.	0	10	1	OFFENSIVE HOLDING	-0.00000916	0	0		0	09/08/2002	at Bengals	-2	Chargers	38	2	1	2002	58.78333333	-7	OWN	0.6367491047	0.8811883414	-0.645071696	-0.347511031	0.7362981128	0.9998833982	0.0001166018	0
1120	0	0	CIN	SD	84	1	4	1.1	1.1	3	14	-28	6	34	0	0	1	0	(1:06) (Shotgun) G.Frerotte pass incomplete to C.Johnson.	0	0	0			0	0		0	09/08/2002	at Bengals	-2	Chargers	38	2	1	2002	58.9	-7	OWN	0.647399375	0.8545921207	-0.569213837	-0.722853279	0.6763940803	0.9999715441	0.0000284559	0
1121	0	0	CIN	SD	84	1	4	0.98333333	0.98333333	4	14	-28	6	34	1	0	0	0	(:59) N.Harris punts 47 yards to SD 37 Center-B.St. Louis. T.Vanover to SD 41 for 4 yards (L.Jennings).	0	0	0			1	0		0	09/08/2002	at Bengals	-2	Chargers	38	2	1	2002	59.01666667	-7	OWN	0.6440209651	0.8449820895	-0.542690468	-0.882113374	0.6562093927	0.9999799858	0.0000200142	0
1122	0	0	CIN	SD	41	0	4	0.78333333	0.78333333	1	10	-28	34	6	0	1	0	0	(:47) D.Brees kneels to SD 40 for -1 yards.	0	0	0			0	0		0	09/08/2002	at Bengals	-2	Chargers	38	2	1	2002	59.21666667	-7	OPP	0.6107110027	0.8745065132	-0.671272278	-0.895707463	0.7183776759	0.9999336873	0.0000663127	0
1123	0	0	CIN	SD	40	0	4	0.2	0.2	2	11	-28	34	6	0	1	0	0	(:12) D.Brees kneels to SD 39 for -1 yards.	0	0	0			0	0	40	1	09/08/2002	at Bengals	-2	Chargers	38	2	1	2002	59.8	-7	OPP	0.608439331	0.8572898192	-0.640504541	-0.961372488	0.6815437619	0.999964406	0.000035594	0
1124	0	1	CAR	BAL	40	0	1	0	0	-1	-1	0	0	0	1	0	0	0	J.Jenkins kicks 70 yards from BLT 30 to end zone Touchback.	0	0	0			1	0		0	09/08/2002	Ravens	-2	at Panthers	33.5	-2	0	2002	60	0	OPP	0.5223341127	0.9936989657	-0.118382214	0.4197130803	0.9921572738	0.5949616958	0.4050383042	0
1125	0	1	CAR	BAL	80	1	1	60	15	1	10	0	0	0	0	1	0	0	(15:00) L.Smith left tackle to CAR 21 for 1 yard (A.Weaver).	0	0	0			0	0		0	09/08/2002	Ravens	-2	at Panthers	33.5	-2	0	2002	0	0	OWN	0.5151056714	0.9981371774	-0.082591874	0.307853828	0.9978637329	0.577437712	0.422562288	0
1126	0	1	CAR	BAL	79	1	1	59.4166667	14.4166667	2	9	0	0	0	0	1	0	0	(14:25) L.Smith left end to CAR 28 for 7 yards (E.Hartwell).	0	0	0			0	0		0	09/08/2002	Ravens	-2	at Panthers	33.5	-2	0	2002	0.5833333	0	OWN	0.5112634948	0.9979473869	-0.04985245	-0.088422012	0.9976363326	0.6047392478	0.3952607522	0
1127	0	1	CAR	BAL	72	1	1	58.6166667	13.6166667	3	2	0	0	0	0	1	0	1	(13:37) PENALTY on CAR Delay of Game 5 yards enforced at CAR 28 - No Play.	0	5	1	DELAY OF GAME	-0.008522512	0	0		0	09/08/2002	Ravens	-2	at Panthers	33.5	-2	0	2002	1.3833333	0	OWN	0.5003573726	0.9979533982	-0.085156058	-0.157751	0.9976623489	0.6043048366	0.3956951634	0
1128	0	1	CAR	BAL	77	1	1	58.25	13.25	3	7	0	0	0	0	0	1	0	(13:15) R.Peete pass incomplete (M.McCrary).	0	0	0			0	0		0	09/08/2002	Ravens	-2	at Panthers	33.5	-2	0	2002	1.75	0	OWN	0.5082628026	0.9976460709	-0.020921512	-0.403919129	0.9972741336	0.6239553669	0.3760446331	0
1129	0	1	CAR	BAL	77	1	1	58.15	13.15	4	7	0	0	0	1	0	0	0	(13:09) (Punt formation) T.Sauerbrun punts 50 yards to BLT 27 Center-J.Kyle. C.McAlister ran ob at BLT 33 for 6 yards (L.Towns).	0	0	0			1	0		0	09/08/2002	Ravens	-2	at Panthers	33.5	-2	0	2002	1.85	0	OWN	0.5038905383	0.997481986	0.0172437792	-0.716434014	0.9970744794	0.6333065126	0.3666934874	0
1130	0	1	CAR	BAL	33	0	1	57.9833333	12.9833333	1	10	0	0	0	0	1	0	0	(12:59) J.Lewis right tackle to BLT 33 for no gain (D.Morgan).	0	0	0			0	0		0	09/08/2002	Ravens	-2	at Panthers	33.5	-2	0	2002	2.0166667	0	OPP	0.4652810109	0.9976946349	-0.115117498	-0.871130735	0.9973243565	0.6245873478	0.3754126522	0
1131	0	1	CAR	BAL	33	0	1	57.3333333	12.3333333	2	10	0	0	0	0	0	1	0	(12:20) C.Redman pass incomplete to A.Ricard (D.Morgan).	0	0	0			0	0		0	09/08/2002	Ravens	-2	at Panthers	33.5	-2	0	2002	2.6666667	0	OPP	0.4628260229	0.9973895481	-0.069833031	-0.946656695	0.9969495053	0.5996072057	0.4003927943	0
1132	0	1	CAR	BAL	33	0	1	57.2333333	12.2333333	3	10	0	0	0	0	1	0	1	(12:14) PENALTY on BLT-J.Lewis False Start 5 yards enforced at BLT 33 - No Play.	0	5	0	FALSE START	0.01027749	0	0		0	09/08/2002	Ravens	-2	at Panthers	33.5	-2	0	2002	2.7666667	0	OPP	0.4581948857	0.9972076068	-0.031766136	-0.978900198	0.9967261129	0.5657422972	0.4342577028	0
1133	0	1	CAR	BAL	28	0	1	57.2166667	12.2166667	3	15	0	0	0	0	0	1	0	(12:13) C.Redman pass incomplete (B.Buckner).	0	0	0			0	0		0	09/08/2002	Ravens	-2	at Panthers	33.5	-2	0	2002	2.7833333	0	OPP	0.4576562863	0.9969050811	0.0147198162	-0.987328381	0.9963645547	0.5342872486	0.4657127514	0
1134	0	1	CAR	BAL	28	0	1	57.15	12.15	4	15	0	0	0	1	0	0	0	(12:09) (Punt formation) D.Zastudil punts 44 yards to CAR 28 Center-J.Maese. S.Smith to CAR 38 for 10 yards (S.Taylor).	0	0	0			1	0		0	09/08/2002	Ravens	-2	at Panthers	33.5	-2	0	2002	2.85	0	OPP	0.4528648244	0.9967008217	0.0523875869	-0.995056951	0.9961126647	0.4953582966	0.5046417034	1
1135	0	1	CAR	BAL	62	1	1	56.9	11.9	1	10	0	0	0	0	0	1	0	(11:54) R.Peete pass to S.Smith to CAR 47 for 9 yards (A.Porter).	0	0	0			0	0		0	09/08/2002	Ravens	-2	at Panthers	33.5	-2	0	2002	3.1	0	OWN	0.5138793023	0.9974363718	-0.064032781	0.3932753443	0.9970522575	0.5456375662	0.4543624338	0
1136	0	1	CAR	BAL	53	1	1	56.25	11.25	2	1	0	0	0	0	1	0	0	(11:15) N.Goings left end to CAR 45 for -2 yards (A.Porter E.Hartwell).	0	0	0			0	0		0	09/08/2002	Ravens	-2	at Panthers	33.5	-2	0	2002	3.75	0	OWN	0.4998253375	0.9975838083	-0.124756961	0.4242576238	0.9972594403	0.5365410601	0.4634589399	0
1137	0	1	CAR	BAL	55	1	1	55.5166667	10.5166667	3	3	0	0	0	0	0	1	0	(10:31) R.Peete pass to K.Mangum to 50 for 5 yards (A.Porter; A.Mitchell).	0	0	0			0	0		0	09/08/2002	Ravens	-2	at Panthers	33.5	-2	0	2002	4.4833333	0	OWN	0.5004218511	0.9971255437	-0.054762132	-0.116388554	0.9967005722	0.5757342361	0.4242657639	0
1138	0	1	CAR	BAL	50	1	1	54.8666667	9.86666667	1	10	0	0	0	0	1	0	0	(9:52) L.Smith right tackle to BLT 48 for 2 yards (R.Lewis; E.Hartwell).	0	0	0			0	0		0	09/08/2002	Ravens	-2	at Panthers	33.5	-2	0	2002	5.1333333	0	OPP	0.512937799	0.9968393023	-0.052088715	0.4462360509	0.996360125	0.5241999892	0.4758000108	0
1139	0	1	CAR	BAL	48	1	1	54.1833333	9.18333333	2	8	0	0	0	0	1	0	0	(9:11) L.Smith up the middle to BLT 46 for 2 yards (K.Gregg).	0	0	0			0	0		0	09/08/2002	Ravens	-2	at Panthers	33.5	-2	0	2002	5.8166667	0	OPP	0.508154356	0.9965523	-0.029760339	0.1297894698	0.9960197214	0.5432511765	0.4567488235	0
1140	0	1	CAR	BAL	46	1	1	53.5	8.5	3	6	0	0	0	0	0	1	1	(8:30) R.Peete pass to M.Muhammad to BLT 36 for 10 yards (C.McAlister). PENALTY on CAR-C.Terry Illegal Formation 5 yards enforced at BLT 46 - No Play.	0	5	1	ILLEGAL FORMATION	-0.008189455	0	0		0	09/08/2002	Ravens	-2	at Panthers	33.5	-2	0	2002	6.5	0	OPP	0.5033393565	0.9962392861	-0.007402222	-0.21550671	0.9956475525	0.5664383673	0.4335616327	0
1141	0	1	CAR	BAL	51	1	1	53.0666667	8.06666667	3	11	0	0	0	0	0	1	0	(8:04) R.Peete pass to N.Goings to CAR 46 for -3 yards (A.Thomas).	0	0	0			0	0		0	09/08/2002	Ravens	-2	at Panthers	33.5	-2	0	2002	6.9333333	0	OWN	0.5114590532	0.9956452135	0.0578817878	-0.451698388	0.9948883254	0.5845324442	0.4154675558	0
1142	0	1	CAR	BAL	54	1	1	52.6333333	7.63333333	4	14	0	0	0	1	0	0	0	(7:38) (Punt formation) T.Sauerbrun punts 34 yards to BLT 20 Center-J.Kyle fair catch by C.McAlister.	0	0	0			1	0		0	09/08/2002	Ravens	-2	at Panthers	33.5	-2	0	2002	7.3666667	0	OWN	0.5122339444	0.9948749976	0.1354893869	-0.806885334	0.9939103349	0.5900403291	0.4099596709	0
1143	0	1	CAR	BAL	20	0	1	52.5333333	7.53333333	1	10	0	0	0	0	1	0	0	(7:32) J.Lewis left tackle to BLT 19 for -1 yards (M.Rucker).	0	0	0			0	0		0	09/08/2002	Ravens	-2	at Panthers	33.5	-2	0	2002	7.4666667	0	OPP	0.4768311805	0.9959534592	-0.058222852	-0.834342896	0.9951968553	0.6128836415	0.3871163585	0
1144	0	1	CAR	BAL	19	0	1	51.9	6.9	2	11	0	0	0	0	0	1	0	(6:54) C.Redman pass to T.Heap to BLT 21 for 2 yards (D.Morgan H.Navies).	0	0	0			0	0		0	09/08/2002	Ravens	-2	at Panthers	33.5	-2	0	2002	8.1	0	OPP	0.4742270929	0.9953329849	-0.003579213	-0.937244911	0.9944212209	0.5846611355	0.4153388645	0
1145	0	1	CAR	BAL	21	0	1	51.1833333	6.18333333	3	9	0	0	0	0	0	1	0	(6:11) C.Redman pass to B.Stokley pushed ob at BLT 43 for 22 yards (R.Howard).	0	0	0			0	0		0	09/08/2002	Ravens	-2	at Panthers	33.5	-2	0	2002	8.8166667	0	OPP	0.4722950778	0.994890379	0.0245017509	-0.96873881	0.9938522814	0.5646762304	0.4353237696	0
1146	0	1	CAR	BAL	43	0	1	50.8333333	5.83333333	1	10	0	0	0	0	0	1	0	(5:50) C.Redman pass to T.Heap to BLT 47 for 4 yards (M.Minter).	0	0	0			0	0		0	09/08/2002	Ravens	-2	at Panthers	33.5	-2	0	2002	9.1666667	0	OPP	0.4999953733	0.9951674342	-0.00479958	-0.837312123	0.9940722147	0.6482154029	0.3517845971	0
1147	0	1	CAR	BAL	47	0	1	50.25	5.25	2	6	0	0	0	0	0	1	0	(5:15) C.Redman pass to T.Heap to CAR 48 for 5 yards (D.Morgan).	0	0	0			0	0		0	09/08/2002	Ravens	-2	at Panthers	33.5	-2	0	2002	9.75	0	OPP	0.4978547364	0.9949882307	0.0029568719	-0.899261134	0.9938219001	0.6462539737	0.3537460263	0
1148	0	1	CAR	BAL	52	0	1	49.6833333	4.68333333	3	1	0	0	0	0	1	0	0	(4:41) J.Lewis right tackle to CAR 47 for 1 yard (A.Wallace).	0	0	0			0	0		0	09/08/2002	Ravens	-2	at Panthers	33.5	-2	0	2002	10.3166667	0	OWN	0.4957605586	0.9949151288	0.0012316988	-0.93200387	0.9937035683	0.6461636684	0.3538363316	0
1149	0	1	CAR	BAL	53	0	1	49.1166667	4.11666667	1	10	0	0	0	0	0	1	0	(4:07) C.Redman pass to T.Taylor to CAR 11 for 36 yards (D.Grant).	0	0	0			0	0		0	09/08/2002	Ravens	-2	at Panthers	33.5	-2	0	2002	10.8833333	0	OWN	0.5134575403	0.9942251495	0.0317992401	-0.832610229	0.9927697878	0.6632428606	0.3367571394	0
1150	0	1	CAR	BAL	89	0	1	48.4166667	3.41666667	1	10	0	0	0	0	1	0	0	(3:25) J.Lewis up the middle to CAR 8 for 3 yards (M.Rucker).	0	0	0			0	0		0	09/08/2002	Ravens	-2	at Panthers	33.5	-2	0	2002	11.5833333	0	OWN	0.540764555	0.9937745773	0.0885138323	-0.848772114	0.9918968555	0.7098411827	0.2901588173	0
1151	0	1	CAR	BAL	92	0	1	47.8333333	2.83333333	2	7	0	0	0	0	0	1	0	(2:50) C.Redman pass to R.Johnson for 8 yards TOUCHDOWN. Play Challenged by CAR and Upheld. (Timeout #1 by CAR at 02:43.)	0	0	0			0	0		0	09/08/2002	Ravens	-2	at Panthers	33.5	-2	0	2002	12.1666667	0	OWN	0.5386362139	0.9934122069	0.1053640689	-0.915332688	0.9913798849	0.7037971665	0.2962028335	0
1152	0	1	CAR	BAL	92	0	1	47.8333333	2.83333333	-1	-1	0	0	0	0	1	0	0	M.Stover extra point is GOOD Center-J.Maese Holder-D.Zastudil.	0	0	0			0	0		0	09/08/2002	Ravens	-2	at Panthers	33.5	-2	0	2002	12.1666667	0	OWN	0.5476098877	0.9952784584	-0.088979136	0.2819135746	0.9939336501	0.6770626076	0.3229373924	0
1153	0	1	CAR	BAL	92	0	1	47.8333333	2.83333333	-1	-1	-7	7	0	1	0	0	0	J.Jenkins kicks 70 yards from BLT 30 to end zone Touchback.	0	0	0			1	0		0	09/08/2002	Ravens	-2	at Panthers	33.5	-2	0	2002	12.1666667	0	OWN	0.5578727828	0.9962258538	-0.36911269	0.1647341973	0.9945738266	0.8475700279	0.1524299721	0
1154	0	1	CAR	BAL	80	1	1	47.7166667	2.71666667	1	10	-7	0	7	0	1	0	0	(2:43) L.Smith right end pushed ob at CAR 23 for 3 yards (C.McAlister).	0	0	0			0	0		0	09/08/2002	Ravens	-2	at Panthers	33.5	-2	0	2002	12.2833333	0	OWN	0.568852401	0.9946970157	-0.209995787	0.4166176465	0.9926396355	0.7796242801	0.2203757199	0
1155	0	1	CAR	BAL	77	1	1	47.25	2.25	2	7	-7	0	7	0	0	1	1	(2:15) R.Peete pass incomplete to M.Muhammad. PENALTY on BLT-E.Hartwell Roughing the Passer 15 yards enforced at CAR 23 - No Play.	0	15	0	ROUGHING THE PASSER	0.02553553	0	0		0	09/08/2002	Ravens	-2	at Panthers	33.5	-2	0	2002	12.75	0	OWN	0.5625239915	0.9944580324	-0.202795068	0.1440622353	0.9923172073	0.7917558985	0.2082441015	0
1156	0	1	CAR	BAL	62	1	1	47.15	2.15	1	10	-7	0	7	0	0	1	0	(2:09) R.Peete pass to K.Mangum to CAR 47 for 9 yards (A.Porter).	0	0	0			0	0		0	09/08/2002	Ravens	-2	at Panthers	33.5	-2	0	2002	12.85	0	OWN	0.559080966	0.9943853097	-0.225186565	0.4540168296	0.9923125173	0.7595295838	0.2404704162	0
1157	0	1	CAR	BAL	53	1	1	46.4666667	1.46666667	2	1	-7	0	7	0	0	1	0	(1:28) R.Peete pass to M.Muhammad to BLT 20 for 33 yards (C.McAlister). Flea flicker	0	0	0			0	0		0	09/08/2002	Ravens	-2	at Panthers	33.5	-2	0	2002	13.5333333	0	OWN	0.5460587851	0.9946894949	-0.282086526	0.4835659406	0.9928254703	0.7526394737	0.2473605263	0
1158	0	1	CAR	BAL	20	1	1	45.7	0.7	1	10	-7	0	7	0	0	1	0	(:42) R.Peete pass to W.Walls for 20 yards TOUCHDOWN.	0	0	0			0	0		0	09/08/2002	Ravens	-2	at Panthers	33.5	-2	0	2002	14.3	0	OPP	0.5361230206	0.9934999177	-0.258569891	0.5370751712	0.9913718867	0.7063825937	0.2936174063	0
1159	0	1	CAR	BAL	20	1	1	45.7	0.7	-1	-1	-7	0	7	0	1	0	0	J.Kasay extra point is GOOD Center-J.Kyle Holder-T.Sauerbrun.	0	0	0			0	0		0	09/08/2002	Ravens	-2	at Panthers	33.5	-2	0	2002	14.3	0	OPP	0.5389316044	0.9953594777	-0.425552258	0.9724490588	0.993959376	0.7466534754	0.2533465246	0
1160	0	1	CAR	BAL	20	1	1	45.7	0.7	-1	-1	0	7	7	1	0	0	0	T.Sauerbrun kicks 55 yards from CAR 30 to BLT 15. J.Hunter to BLT 23 for 8 yards (B.Allen).	0	0	0			1	0		0	09/08/2002	Ravens	-2	at Panthers	33.5	-2	0	2002	14.3	0	OPP	0.5283621452	0.9941952348	-0.155012553	0.9784142092	0.9932469525	0.5455396559	0.4544603441	0
1161	0	1	CAR	BAL	23	0	1	45.5333333	0.53333333	1	10	0	7	7	0	0	1	0	(:32) C.Redman pass to T.Heap to BLT 27 for 4 yards (R.Howard).	0	0	0			0	0		0	09/08/2002	Ravens	-2	at Panthers	33.5	-2	0	2002	14.4666667	0	OPP	0.5055403308	0.9916603391	0.0412576294	-0.788017612	0.9896209873	0.6209235451	0.3790764549	0
1162	0	1	CAR	BAL	27	0	2	45	15	2	6	0	7	7	0	1	0	0	(15:00) J.Lewis right guard to BLT 26 for -1 yards (K.Jenkins).	0	0	0			0	0		0	09/08/2002	Ravens	-2	at Panthers	33.5	-2	0	2002	15	0	OPP	0.4893619832	0.9937562485	0.0045965623	-0.922042125	0.9924242925	0.6187162259	0.3812837741	0
1163	0	1	CAR	BAL	26	0	2	44.4333333	14.4333333	3	7	0	7	7	0	0	1	0	(14:26) (Shotgun) C.Redman pass incomplete (M.Rucker).	0	0	0			0	0		0	09/08/2002	Ravens	-2	at Panthers	33.5	-2	0	2002	15.5666667	0	OPP	0.4865443145	0.9928494519	0.058329171	-0.971395638	0.9912669174	0.5819387916	0.4180612084	0
1164	0	1	CAR	BAL	26	0	2	44.3333333	14.3333333	4	7	0	7	7	1	0	0	0	(14:20) D.Zastudil punts 32 yards to CAR 42 Center-J.Maese. S.Smith to BLT 49 for 9 yards (S.Taylor; A.Thomas).	0	0	0			1	0		0	09/08/2002	Ravens	-2	at Panthers	33.5	-2	0	2002	15.6666667	0	OPP	0.4820452569	0.9923522899	0.0962664723	-0.988771872	0.990629333	0.545283734	0.454716266	0
1165	0	1	CAR	BAL	49	1	2	44.1833333	14.1833333	1	10	0	7	7	0	1	0	0	(14:11) L.Smith up the middle to BLT 47 for 2 yards (K.Gregg).	0	0	0			0	0		0	09/08/2002	Ravens	-2	at Panthers	33.5	-2	0	2002	15.8166667	0	OPP	0.5375830476	0.9930854976	0.0486890806	0.3963902244	0.9917366731	0.5317479255	0.4682520745	0
1166	0	1	CAR	BAL	47	1	2	43.55	13.55	2	8	0	7	7	0	0	1	0	(13:33) R.Peete pass incomplete to L.Smith.	0	0	0			0	0		0	09/08/2002	Ravens	-2	at Panthers	33.5	-2	0	2002	16.45	0	OPP	0.5327879923	0.9924977332	0.0702952365	0.0687720571	0.9910151794	0.5521518851	0.4478481149	0
1167	0	1	CAR	BAL	47	1	2	43.4666667	13.4666667	3	8	0	7	7	0	0	1	1	(13:28) R.Peete pass to B.Hoover to BLT 36 for 11 yards (G.Baxter). PENALTY on CAR-C.Terry Ineligible Downfield Pass 5 yards enforced at BLT 47 - No Play.	0	5	1	DOWNFIELD PASS	-0.008226007	0	0		0	09/08/2002	Ravens	-2	at Panthers	33.5	-2	0	2002	16.5333333	0	OPP	0.5285056032	0.9919900002	0.1079316876	-0.382865734	0.9903768831	0.5832314495	0.4167685505	0
1168	0	1	CAR	BAL	52	1	2	43.05	13.05	3	13	0	7	7	0	0	1	0	(13:03) R.Peete pass to W.Walls to BLT 34 for 18 yards (A.Mitchell).	0	0	0			0	0		0	09/08/2002	Ravens	-2	at Panthers	33.5	-2	0	2002	16.95	0	OWN	0.5362814215	0.9907437135	0.1717555284	-0.586060193	0.9887240413	0.5953177557	0.4046822443	0
1169	0	1	CAR	BAL	34	1	2	42.3333333	12.3333333	1	10	0	7	7	0	0	1	0	(12:20) R.Peete pass to M.Muhammad for 34 yards TOUCHDOWN. Play Challenged by BLT and REVERSED. R.Peete pass incomplete to M.Muhammad.	0	0	0			0	0		0	09/08/2002	Ravens	-2	at Panthers	33.5	-2	0	2002	17.6666667	0	OPP	0.5339791277	0.9916410162	0.0542068218	0.4508320337	0.9900363755	0.5027239368	0.4972760632	0
1170	0	1	CAR	BAL	34	1	2	42.2	12.2	2	10	0	7	7	0	1	0	0	(12:12) N.Goings up the middle to BLT 32 for 2 yards (R.Lewis).	0	0	0			0	0		0	09/08/2002	Ravens	-2	at Panthers	33.5	-2	0	2002	17.8	0	OPP	0.5298840622	0.9910294298	0.0926191951	0.0144622436	0.9892703641	0.5317062527	0.4682937473	0
1171	0	1	CAR	BAL	32	1	2	41.5	11.5	3	8	0	7	7	0	1	0	0	(11:30) N.Goings right tackle to BLT 12 for 20 yards (E.Reed A.Mitchell).	0	0	0			0	0		0	09/08/2002	Ravens	-2	at Panthers	33.5	-2	0	2002	18.5	0	OPP	0.5252751387	0.9902006356	0.1149692416	-0.3227052	0.9882494147	0.5529880837	0.4470119163	0
1172	0	1	CAR	BAL	12	1	2	40.75	10.75	1	10	0	7	7	0	1	0	0	(10:45) L.Smith right end to BLT 8 for 4 yards (A.Weaver).	0	0	0			0	0		0	09/08/2002	Ravens	-2	at Panthers	33.5	-2	0	2002	19.25	0	OPP	0.524576684	0.9901756293	0.0469036282	0.5081322921	0.988417662	0.4618803413	0.5381196587	1
1173	0	1	CAR	BAL	8	1	2	40.0333333	10.0333333	2	6	0	7	7	0	0	1	0	(10:02) R.Peete pass incomplete (A.Weaver).	0	0	0			0	0		0	09/08/2002	Ravens	-2	at Panthers	33.5	-2	0	2002	19.9666667	0	OPP	0.5174288928	0.9896778152	0.0459560076	0.3113948097	0.9878534885	0.4687742004	0.5312257996	1
1174	0	1	CAR	BAL	8	1	2	39.95	9.95	3	6	0	7	7	0	1	0	1	(9:57) N.Goings right end to BLT 9 for -1 yards (P.Boulware; A.Thomas). PENALTY on CAR-I.Byrd Illegal Crackback declined.	0	0	1	ILLEGAL CRACKBACK	-0.000848429	0	0		0	09/08/2002	Ravens	-2	at Panthers	33.5	-2	0	2002	20.05	0	OPP	0.5130504486	0.9889802932	0.0837342569	-0.149085339	0.986992048	0.5006587132	0.4993412868	0
1175	0	1	CAR	BAL	9	1	2	39.75	9.75	4	7	0	7	7	0	1	0	0	(9:45) J.Kasay 27 yard field goal is GOOD Center-J.Kyle Holder-T.Sauerbrun.	0	0	0			0	0		0	09/08/2002	Ravens	-2	at Panthers	33.5	-2	0	2002	20.25	0	OPP	0.5103754278	0.9878496579	0.1345321995	-0.588566233	0.9855696769	0.525150731	0.474849269	0
1176	0	1	CAR	BAL	9	1	2	39.75	9.75	-1	-1	3	10	7	1	0	0	0	T.Sauerbrun kicks 65 yards from CAR 30 to BLT 5. J.Hunter to BLT 24 for 19 yards (J.Cooper).	0	0	0			1	0		0	09/08/2002	Ravens	-2	at Panthers	33.5	-2	0	2002	20.25	0	OPP	0.5243983142	0.991439893	-0.005435329	0.9744975581	0.9905352625	0.4186155444	0.5813844556	1
1177	0	1	CAR	BAL	24	0	2	39.5833333	9.58333333	1	10	3	7	10	0	0	1	0	(9:35) C.Redman pass to B.Stokley pushed ob at BLT 36 for 12 yards (R.Howard).	0	0	0			0	0		0	09/08/2002	Ravens	-2	at Panthers	33.5	-2	0	2002	20.4166667	0	OPP	0.5099622056	0.9876975778	0.2049645361	-0.825440356	0.9852828869	0.5161400994	0.4838599006	0
1178	0	1	CAR	BAL	36	0	2	39.1	9.1	1	10	3	7	10	0	1	0	0	(9:06) J.Lewis left tackle to BLT 37 for 1 yard (D.Grant).	0	0	0			0	0		0	09/08/2002	Ravens	-2	at Panthers	33.5	-2	0	2002	20.9	0	OPP	0.5201427001	0.9870578662	0.226315971	-0.829638297	0.9842921672	0.5356247497	0.4643752503	0
1179	0	1	CAR	BAL	37	0	2	38.5166667	8.51666667	2	9	3	7	10	0	0	1	0	(8:31) C.Redman pass to J.Lewis to BLT 42 for 5 yards (M.Fields).	0	0	0			0	0		0	09/08/2002	Ravens	-2	at Panthers	33.5	-2	0	2002	21.4833333	0	OPP	0.5177247993	0.9857450921	0.2597326022	-0.921314607	0.9825968552	0.5177816236	0.4822183764	0
1180	0	1	CAR	BAL	42	0	2	37.75	7.75	3	4	3	7	10	0	0	1	0	(7:45) C.Redman pass to B.Stokley to CAR 43 for 15 yards (D.Grant; M.Fields).	0	0	0			0	0		0	09/08/2002	Ravens	-2	at Panthers	33.5	-2	0	2002	22.25	0	OPP	0.5164200824	0.9852376578	0.2606713079	-0.946669914	0.9818744282	0.5169055126	0.4830944874	0
1181	0	1	CAR	BAL	57	0	2	37.0333333	7.03333333	1	10	3	7	10	0	1	0	1	(7:02) PENALTY on BLT-E.Mulitalo False Start 5 yards enforced at CAR 43 - No Play.	0	5	0	FALSE START	0.011474207	0	0		0	09/08/2002	Ravens	-2	at Panthers	33.5	-2	0	2002	22.9666667	0	OWN	0.5419315008	0.9839667869	0.2786051206	-0.829191634	0.9798913796	0.5682493584	0.4317506416	0
1182	0	1	CAR	BAL	52	0	2	36.7666667	6.76666667	1	15	3	7	10	0	1	0	0	(6:46) J.Lewis right tackle to CAR 40 for 8 yards (M.Minter).	0	0	0			0	0		0	09/08/2002	Ravens	-2	at Panthers	33.5	-2	0	2002	23.2333333	0	OWN	0.5423325462	0.981780913	0.323975047	-0.893203769	0.9770763871	0.5452611486	0.4547388514	0
1183	0	1	CAR	BAL	60	0	2	36.1	6.1	2	7	3	7	10	0	0	1	0	(6:06) C.Redman pass to J.Lewis to CAR 35 for 5 yards (R.Howard M.Minter).	0	0	0			0	0		0	09/08/2002	Ravens	-2	at Panthers	33.5	-2	0	2002	23.9	0	OWN	0.5410453378	0.9824176789	0.2985808044	-0.902616553	0.9777864927	0.5621297158	0.4378702842	0
1184	0	1	CAR	BAL	65	0	2	35.3666667	5.36666667	3	2	3	7	10	0	0	1	0	(5:22) C.Redman pass incomplete to B.Stokley (M.Fields).	0	0	0			0	0		0	09/08/2002	Ravens	-2	at Panthers	33.5	-2	0	2002	24.6333333	0	OWN	0.5396665127	0.9818550709	0.2990830855	-0.933875859	0.9769504236	0.5627133547	0.4372866453	0
1185	0	1	CAR	BAL	65	0	2	35.3166667	5.31666667	4	2	3	7	10	1	0	0	0	(5:19) (Field Goal formation) M.Stover punts 33 yards to CAR 2 Center-J.Maese downed by BLT-J.Jones.	0	0	0			1	0		0	09/08/2002	Ravens	-2	at Panthers	33.5	-2	0	2002	24.6833333	0	OWN	0.5353092142	0.9807001781	0.3328227996	-0.973793027	0.9754145477	0.5316840596	0.4683159404	0
1186	0	1	CAR	BAL	98	1	2	35.1166667	5.11666667	1	10	3	10	7	0	0	1	0	(5:07) R.Peete pass to S.Smith pushed ob at CAR 14 for 12 yards (A.Porter).	0	0	0			0	0		0	09/08/2002	Ravens	-2	at Panthers	33.5	-2	0	2002	24.8833333	0	OWN	0.5956956427	0.9805755405	0.3494820604	0.5091993153	0.9754661332	0.4733468775	0.5266531225	1
1187	0	1	CAR	BAL	86	1	2	34.75	4.75	1	10	3	10	7	0	1	0	0	(4:45) L.Smith left tackle to CAR 22 for 8 yards (E.Hartwell).	0	0	0			0	0		0	09/08/2002	Ravens	-2	at Panthers	33.5	-2	0	2002	25.25	0	OWN	0.5894613138	0.9798501306	0.3399810458	0.5314716341	0.9747813456	0.4513886273	0.5486113727	1
1188	0	1	CAR	BAL	78	1	2	34.05	4.05	2	2	3	10	7	0	0	1	0	(4:03) R.Peete pass to S.Smith pushed ob at CAR 37 for 15 yards (A.Porter).	0	0	0			0	0		0	09/08/2002	Ravens	-2	at Panthers	33.5	-2	0	2002	25.95	0	OWN	0.5783170332	0.9805115503	0.2962011045	0.5190775896	0.9758724431	0.4451428423	0.5548571577	1
1189	0	1	CAR	BAL	63	1	2	33.6166667	3.61666667	1	10	3	10	7	0	1	0	0	(3:37) L.Smith up the middle to CAR 43 for 6 yards (M.Kemoeatu).	0	0	0			0	0		0	09/08/2002	Ravens	-2	at Panthers	33.5	-2	0	2002	26.3833333	0	OWN	0.5787465461	0.9774092991	0.3268398933	0.5780074205	0.9721439512	0.4071289637	0.5928710363	1
1190	0	1	CAR	BAL	57	1	2	32.9166667	2.91666667	2	4	3	10	7	0	1	0	1	(2:55) L.Smith left tackle to CAR 45 for 2 yards (E.Hartwell). PENALTY on BLT-P.Boulware Defensive Offside 5 yards enforced at CAR 43 - No Play.	0	5	0	DEFENSIVE OFFSIDE	0.011699507	0	0		0	09/08/2002	Ravens	-2	at Panthers	33.5	-2	0	2002	27.0833333	0	OWN	0.569764325	0.9772496786	0.3043774366	0.4866625882	0.9721270683	0.4050154907	0.5949845093	1
1191	0	1	CAR	BAL	52	1	2	32.5666667	2.56666667	1	10	3	10	7	0	1	0	0	(2:34) B.Hoover up the middle to BLT 41 for 11 yards (R.Lewis A.Mitchell).	0	0	0			0	0		0	09/08/2002	Ravens	-2	at Panthers	33.5	-2	0	2002	27.4333333	0	OWN	0.5752512807	0.9748679546	0.3267219334	0.6055932133	0.9691349575	0.383378547	0.616621453	1
1192	0	1	CAR	BAL	41	1	2	32	2	1	10	3	10	7	0	0	1	0	(2:00) R.Peete pass incomplete to M.Muhammad.	0	0	0			0	0		0	09/08/2002	Ravens	-2	at Panthers	33.5	-2	0	2002	28	0	OPP	0.5701065982	0.9733917167	0.3206931176	0.6258748206	0.9675487442	0.3615998084	0.6384001916	1
1193	0	1	CAR	BAL	41	1	2	31.8833333	1.88333333	2	10	3	10	7	0	1	0	0	(1:53) L.Smith left guard to BLT 35 for 6 yards (A.Mitchell).	0	0	0			0	0		0	09/08/2002	Ravens	-2	at Panthers	33.5	-2	0	2002	28.1166667	0	OPP	0.5661826335	0.9715125682	0.3547063155	0.2570871036	0.9651470545	0.3792669491	0.6207330509	1
1194	0	1	CAR	BAL	35	1	2	31.1833333	1.18333333	3	4	3	10	7	0	1	0	0	(1:11) R.Peete sacked at BLT 44 for -9 yards (M.Douglas A.Thomas).	0	0	0			0	0		0	09/08/2002	Ravens	-2	at Panthers	33.5	-2	0	2002	28.8166667	0	OPP	0.5570076878	0.9713118873	0.3327060765	0.1343816549	0.9651260059	0.3802442557	0.6197557443	1
1195	0	1	CAR	BAL	44	1	2	30.6833333	0.68333333	4	13	3	10	7	1	0	0	0	(:41) T.Sauerbrun punts 33 yards to BLT 11 Center-J.Kyle. C.McAlister pushed ob at BLT 15 for 4 yards (R.Smart).	0	0	0			1	0		0	09/08/2002	Ravens	-2	at Panthers	33.5	-2	0	2002	29.3166667	0	OPP	0.5651655444	0.9617455581	0.4593406427	-0.678681163	0.9523306336	0.4339518038	0.5660481962	1
1196	0	1	CAR	BAL	15	0	2	30.5333333	0.53333333	1	10	3	7	10	0	1	0	0	(:32) C.Redman kneels to BLT 14 for -1 yards.	0	0	0			1	0		0	09/08/2002	Ravens	-2	at Panthers	33.5	-2	0	2002	29.4666667	0	OPP	0.5365721928	0.9689062947	0.3092279182	-0.749982241	0.9610173543	0.4773882046	0.5226117954	1
1197	0	1	CAR	BAL	85	1	3	30	15	-1	-1	3	10	7	1	0	0	0	T.Sauerbrun kicks 70 yards from CAR 30 to end zone Touchback.	0	0	0			1	0		0	09/08/2002	Ravens	-2	at Panthers	33.5	-2	0	2002	30	0	OWN	0.5948747606	0.9829362453	0.1819571133	0.9600681805	0.9790675973	0.5064423673	0.4935576327	0
1198	0	1	CAR	BAL	20	0	3	30	15	1	10	3	7	10	0	1	0	0	(15:00) J.Lewis right guard to BLT 38 for 18 yards (D.Grant M.Minter).	0	0	0			0	0		0	09/08/2002	Ravens	-2	at Panthers	33.5	-2	0	2002	30	0	OPP	0.5287167581	0.9760858748	0.2819495388	-0.848507867	0.9706393195	0.4971174127	0.5028825873	1
1199	0	1	CAR	BAL	38	0	3	29.3833333	14.3833333	1	10	3	7	10	0	0	1	0	(14:23) C.Redman pass incomplete to T.Taylor (M.Fields).	0	0	0			0	0		0	09/08/2002	Ravens	-2	at Panthers	33.5	-2	0	2002	30.6166667	0	OPP	0.5431450087	0.9744927635	0.3112324959	-0.854602024	0.9680273181	0.5285441375	0.4714558625	0
1200	0	1	CAR	BAL	38	0	3	29.3166667	14.3166667	2	10	3	7	10	0	0	1	1	(14:19) C.Redman pass to A.Ricard to BLT 44 for 6 yards (D.Morgan; B.Buckner). PENALTY on BLT-M.Flynn Offensive Holding 10 yards enforced at BLT 38 - No Play.	0	10	0	OFFENSIVE HOLDING	0.026603398	0	0		0	09/08/2002	Ravens	-2	at Panthers	33.5	-2	0	2002	30.6833333	0	OPP	0.5388698865	0.9728294559	0.3448830012	-0.940873517	0.9658456093	0.5035647666	0.4964352334	0
1201	0	1	CAR	BAL	28	0	3	29	14	2	20	3	7	10	0	0	1	0	(14:00) (Shotgun) C.Redman pass to J.Lewis to BLT 44 for 16 yards (R.Howard).	0	0	0			0	0		0	09/08/2002	Ravens	-2	at Panthers	33.5	-2	0	2002	31	0	OPP	0.5389075436	0.9657423015	0.4272191993	-0.978199906	0.9567372877	0.439602253	0.560397747	1
1202	0	1	CAR	BAL	44	0	3	28.3333333	13.3333333	3	4	3	7	10	0	0	1	0	(13:20) C.Redman pass incomplete to B.Stokley (T.Cousin).	0	0	0			0	0		0	09/08/2002	Ravens	-2	at Panthers	33.5	-2	0	2002	31.6666667	0	OPP	0.5384830285	0.9718081006	0.3402160394	-0.955440058	0.9643276737	0.5082725226	0.4917274774	0
1203	0	1	CAR	BAL	44	0	3	28.2333333	13.2333333	4	4	3	7	10	1	0	0	1	(13:14) D.Zastudil punts 45 yards to CAR 11 Center-J.Maese fair catch by S.Smith. PENALTY on CAR-B.Allen Offensive Holding 5 yards enforced at CAR 11.	0	5	1	OFFENSIVE HOLDING	0.010785136	1	0		0	09/08/2002	Ravens	-2	at Panthers	33.5	-2	0	2002	31.7666667	0	OPP	0.5342964997	0.9698700981	0.3735193746	-0.982422374	0.9617610792	0.4742861373	0.5257138627	1
1204	0	1	CAR	BAL	94	1	3	28.1	13.1	1	10	3	10	7	0	1	0	0	(13:06) L.Smith left guard to CAR 6 for no gain (E.Hartwell).	0	0	0			0	0		0	09/08/2002	Ravens	-2	at Panthers	33.5	-2	0	2002	31.9	0	OWN	0.6039258943	0.9710268071	0.3898995707	0.4073983308	0.9630562659	0.468479191	0.531520809	1
1205	0	1	CAR	BAL	94	1	3	27.4666667	12.4666667	2	10	3	10	7	0	0	1	0	(12:28) R.Peete pass incomplete to S.Smith.	0	0	0			0	0		0	09/08/2002	Ravens	-2	at Panthers	33.5	-2	0	2002	32.5333333	0	OWN	0.6018814022	0.967305982	0.4277480278	-0.028652302	0.9580569044	0.5003746153	0.4996253847	0
1206	0	1	CAR	BAL	94	1	3	27.3666667	12.3666667	3	10	3	10	7	0	1	0	0	(12:22) L.Smith right end to CAR 11 for 5 yards (P.Boulware; A.Thomas).	0	0	0			0	0		0	09/08/2002	Ravens	-2	at Panthers	33.5	-2	0	2002	32.6333333	0	OWN	0.5981197477	0.9650639727	0.4584185134	-0.462601855	0.9550494578	0.5333696568	0.4666303432	0
1207	0	1	CAR	BAL	89	1	3	26.6333333	11.6333333	4	5	3	10	7	1	0	0	0	(11:38) T.Sauerbrun punts 48 yards to BLT 41 Center-J.Kyle out of bounds.	0	0	0			1	0		0	09/08/2002	Ravens	-2	at Panthers	33.5	-2	0	2002	33.3666667	0	OWN	0.5906949863	0.9639841516	0.4484027852	-0.593507248	0.9538485436	0.5320336483	0.4679663517	0
1208	0	1	CAR	BAL	41	0	3	26.4833333	11.4833333	1	10	3	7	10	0	1	0	0	(11:29) J.Lewis left end to BLT 46 for 5 yards (D.Grant).	0	0	0			0	0		0	09/08/2002	Ravens	-2	at Panthers	33.5	-2	0	2002	33.5166667	0	OPP	0.5552642255	0.9657006854	0.3500249417	-0.839649354	0.9561391902	0.526818917	0.473181083	0
1209	0	1	CAR	BAL	46	0	3	25.9166667	10.9166667	2	5	3	7	10	0	1	0	0	(10:55) J.Lewis right guard to BLT 47 for 1 yard (D.Morgan).	0	0	0			0	0		0	09/08/2002	Ravens	-2	at Panthers	33.5	-2	0	2002	34.0833333	0	OPP	0.5533380751	0.9652078442	0.3485102113	-0.890651943	0.9553152817	0.5313864276	0.4686135724	0
1210	0	1	CAR	BAL	47	0	3	25.2166667	10.2166667	3	4	3	7	10	0	0	1	0	(10:13) C.Redman pass to B.Stokley to CAR 39 for 14 yards (E.McDaniel M.Minter).	0	0	0			0	0		0	09/08/2002	Ravens	-2	at Panthers	33.5	-2	0	2002	34.7833333	0	OPP	0.5514439498	0.9612650531	0.3806839002	-0.95015617	0.9499478467	0.509007065	0.490992935	0
1211	0	1	CAR	BAL	61	0	3	24.5333333	9.53333333	1	10	3	7	10	0	0	1	0	(9:32) C.Redman pass incomplete to R.Johnson.	0	0	0			0	0		0	09/08/2002	Ravens	-2	at Panthers	33.5	-2	0	2002	35.4666667	0	OWN	0.5748753689	0.9581191642	0.3956057716	-0.839356127	0.9448226209	0.5631517384	0.4368482616	0
1212	0	1	CAR	BAL	61	0	3	24.4333333	9.43333333	2	10	3	7	10	0	0	1	0	(9:26) C.Redman pass incomplete to B.Stokley.	0	0	0			0	0		0	09/08/2002	Ravens	-2	at Panthers	33.5	-2	0	2002	35.5666667	0	OWN	0.5709268942	0.9552614907	0.4273079554	-0.934267697	0.9408948805	0.542294771	0.457705229	0
1213	0	1	CAR	BAL	61	0	3	24.35	9.35	3	10	3	7	10	0	0	1	0	(9:21) C.Redman pass incomplete to T.Taylor (M.Fields).	0	0	0			0	0		0	09/08/2002	Ravens	-2	at Panthers	33.5	-2	0	2002	35.65	0	OWN	0.5668953042	0.9522940467	0.4578131388	-0.973916753	0.9368089639	0.5131205897	0.4868794103	0
1214	0	1	CAR	BAL	61	0	3	24.2666667	9.26666667	4	10	3	7	10	1	0	0	0	(9:16) D.Zastudil punts 20 yards to CAR 19 Center-J.Maese fair catch by S.Smith.	0	0	0			1	0		0	09/08/2002	Ravens	-2	at Panthers	33.5	-2	0	2002	35.7333333	0	OWN	0.5628363749	0.9491348965	0.4872771261	-0.989776311	0.9324504197	0.4806458623	0.5193541377	1
1215	0	1	CAR	BAL	81	1	3	24.1833333	9.18333333	1	10	3	10	7	0	1	0	0	(9:11) L.Smith left end pushed ob at CAR 31 for 12 yards (A.Mitchell).	0	0	0			0	0		0	09/08/2002	Ravens	-2	at Panthers	33.5	-2	0	2002	35.8166667	0	OWN	0.6084679443	0.9568863291	0.4203171301	0.4906399902	0.9444485916	0.4236120335	0.5763879665	1
1216	0	1	CAR	BAL	69	1	3	23.7166667	8.71666667	1	10	3	10	7	0	1	0	0	(8:43) L.Smith left end to CAR 44 for 13 yards (R.Lewis).	0	0	0			0	0		0	09/08/2002	Ravens	-2	at Panthers	33.5	-2	0	2002	36.2833333	0	OWN	0.6026998287	0.9548412606	0.4125336291	0.5149736999	0.9423097994	0.3959040989	0.6040959011	1
1217	0	1	CAR	BAL	56	1	3	23.0166667	8.01666667	1	10	3	10	7	0	0	1	1	(8:01) R.Peete pass to L.Smith to BLT 47 for 9 yards (R.Lewis). PENALTY on CAR-C.Terry Offensive Holding 10 yards enforced at CAR 44 - No Play.	0	10	1	OFFENSIVE HOLDING	-0.007388482	0	0		0	09/08/2002	Ravens	-2	at Panthers	33.5	-2	0	2002	36.9833333	0	OWN	0.5970049881	0.9515761923	0.406253199	0.5432129374	0.938642899	0.3644019926	0.6355980074	1
1218	0	1	CAR	BAL	66	1	3	22.6833333	7.68333333	1	20	3	10	7	0	1	0	0	(7:41) B.Hoover up the middle to CAR 38 for 4 yards (A.Thomas).	0	0	0			0	0		0	09/08/2002	Ravens	-2	at Panthers	33.5	-2	0	2002	37.3166667	0	OWN	0.6092232541	0.9389208405	0.5039061067	0.0620285255	0.9208650048	0.4046533551	0.5953466449	1
1219	0	1	CAR	BAL	62	1	3	22.0166667	7.01666667	2	16	3	10	7	0	1	0	0	(7:01) R.Peete sacked at CAR 31 for -7 yards (P.Boulware).	0	0	0			0	0		0	09/08/2002	Ravens	-2	at Panthers	33.5	-2	0	2002	37.9833333	0	OWN	0.6028576592	0.9362300317	0.502686995	-0.175198221	0.9175832831	0.4136890559	0.5863109441	1
1220	0	1	CAR	BAL	69	1	3	21.5	6.5	3	23	3	10	7	0	1	0	0	(6:30) B.Hoover left guard to CAR 37 for 6 yards (E.Hartwell).	0	0	0			0	0		0	09/08/2002	Ravens	-2	at Panthers	33.5	-2	0	2002	38.5	0	OWN	0.6082293552	0.9185768565	0.5914923054	-0.773057196	0.8928404426	0.4543514039	0.5456485961	1
1221	0	1	CAR	BAL	63	1	3	20.9333333	5.93333333	4	17	3	10	7	1	0	0	0	(5:56) T.Sauerbrun punts 41 yards to BLT 22 Center-J.Kyle. C.McAlister to BLT 25 for 3 yards (R.Smart).	0	0	0			1	0		0	09/08/2002	Ravens	-2	at Panthers	33.5	-2	0	2002	39.0666667	0	OWN	0.5992895043	0.9190977465	0.5738120855	-0.820508215	0.8942570569	0.4360062136	0.5639937864	1
1222	0	1	CAR	BAL	25	0	3	20.75	5.75	1	10	3	7	10	0	1	0	0	(5:45) B.Stokley left end pushed ob at BLT 39 for 14 yards (T.Cousin). End Around	0	0	0			0	0		0	09/08/2002	Ravens	-2	at Panthers	33.5	-2	0	2002	39.25	0	OPP	0.5644639236	0.9388115668	0.3992329293	-0.790579013	0.9204173992	0.4699480403	0.5300519597	1
1223	0	1	CAR	BAL	39	0	3	20.4333333	5.43333333	1	10	3	7	10	0	1	0	0	(5:26) J.Lewis left tackle to CAR 46 for 15 yards (D.Grant).	0	0	0			0	0		0	09/08/2002	Ravens	-2	at Panthers	33.5	-2	0	2002	39.5666667	0	OPP	0.5745515184	0.9367679118	0.4181806386	-0.798160688	0.9165564342	0.503392003	0.496607997	0
1224	0	1	CAR	BAL	54	0	3	19.8166667	4.81666667	1	10	3	7	10	0	0	1	0	(4:49) C.Redman pass to R.Johnson pushed ob at CAR 32 for 14 yards (R.Howard).	0	0	0			0	0		0	09/08/2002	Ravens	-2	at Panthers	33.5	-2	0	2002	40.1833333	0	OWN	0.5860801313	0.9326602372	0.4411421208	-0.804034226	0.9096237365	0.5396538692	0.4603461308	0
1225	0	1	CAR	BAL	68	0	3	19.6166667	4.61666667	1	10	3	7	10	0	1	0	0	(4:37) J.Lewis right guard to CAR 31 for 1 yard (M.Rucker J.Peppers).	0	0	0			0	0		0	09/08/2002	Ravens	-2	at Panthers	33.5	-2	0	2002	40.3833333	0	OWN	0.5954201775	0.9312255684	0.458020389	-0.811987168	0.9064167137	0.574997547	0.425002453	0
1226	0	1	CAR	BAL	69	0	3	18.9833333	3.98333333	2	9	3	7	10	0	0	1	0	(3:59) (Shotgun) C.Redman pass to J.Lewis to CAR 24 for 7 yards (D.Morgan).	0	0	0			0	0		0	09/08/2002	Ravens	-2	at Panthers	33.5	-2	0	2002	41.0166667	0	OWN	0.5934420133	0.9240874426	0.4861487831	-0.912539527	0.8962137892	0.5646936306	0.4353063694	0
1227	0	1	CAR	BAL	76	0	3	18.3166667	3.31666667	3	2	3	7	10	0	1	0	1	(3:19) PENALTY on BLT-B.Stokley False Start 5 yards enforced at CAR 24 - No Play.	0	5	0	FALSE START	0.017315053	0	0		0	09/08/2002	Ravens	-2	at Panthers	33.5	-2	0	2002	41.6833333	0	OWN	0.5921612346	0.9252214012	0.4716090576	-0.92783454	0.8973109334	0.5800957992	0.4199042008	0
1228	0	1	CAR	BAL	71	0	3	17.8833333	2.88333333	3	7	3	7	10	0	0	1	0	(2:53) C.Redman pass incomplete to T.Taylor (T.Cousin).	0	0	0			0	0		0	09/08/2002	Ravens	-2	at Panthers	33.5	-2	0	2002	42.1166667	0	OWN	0.5930701928	0.9139578316	0.5111809151	-0.955479975	0.8815886874	0.5536978317	0.4463021683	0
1229	0	1	CAR	BAL	71	0	3	17.8166667	2.81666667	4	7	3	7	10	0	1	0	0	(2:49) M.Stover 47 yard field goal is No Good Wide Left Center-J.Maese Holder-D.Zastudil.	0	0	0			1	0		0	09/08/2002	Ravens	-2	at Panthers	33.5	-2	0	2002	42.1833333	0	OWN	0.5891378685	0.9085299545	0.5385008935	-0.98246184	0.873886663	0.5258282261	0.4741717739	0
1230	0	1	CAR	BAL	63	1	3	17.7333333	2.73333333	1	10	3	10	7	0	1	0	0	(2:44) L.Smith right tackle to CAR 40 for 3 yards (E.Hartwell).	0	0	0			0	0		0	09/08/2002	Ravens	-2	at Panthers	33.5	-2	0	2002	42.2666667	0	OWN	0.6178748487	0.9177060642	0.4718900369	0.6058185998	0.8921211388	0.343265179	0.656734821	1
1231	0	1	CAR	BAL	60	1	3	17.0333333	2.03333333	2	7	3	10	7	0	0	1	0	(2:02) R.Peete pass to B.Hoover to BLT 48 for 12 yards (E.Reed).	0	0	0			0	0		0	09/08/2002	Ravens	-2	at Panthers	33.5	-2	0	2002	42.9666667	0	OWN	0.6128168307	0.9121387408	0.4801718395	0.3871954928	0.8848899541	0.3443964008	0.6556035992	1
1232	0	1	CAR	BAL	48	1	3	16.2333333	1.23333333	1	10	3	10	7	0	1	0	0	(1:14) L.Smith right tackle to BLT 45 for 3 yards (A.Weaver).	0	0	0			0	0		0	09/08/2002	Ravens	-2	at Panthers	33.5	-2	0	2002	43.7666667	0	OPP	0.6136505126	0.9046410369	0.4724738289	0.642007272	0.8758104423	0.2940788211	0.7059211789	1
1233	0	1	CAR	BAL	45	1	3	15.5666667	0.56666667	2	7	3	10	7	0	1	0	0	(:34) L.Smith right tackle to BLT 47 for -2 yards (R.Lewis).	0	0	0			0	0		0	09/08/2002	Ravens	-2	at Panthers	33.5	-2	0	2002	44.4333333	0	OPP	0.6084451959	0.898569713	0.4803995256	0.4358639905	0.8680153107	0.2913256655	0.7086743345	1
1234	0	1	CAR	BAL	47	1	4	15	15	3	9	3	10	7	0	1	0	1	(15:00) PENALTY on CAR-W.Walls False Start 5 yards enforced at BLT 47 - No Play.	0	5	1	FALSE START	-0.00151803	0	0		0	09/08/2002	Ravens	-2	at Panthers	33.5	-2	0	2002	45	0	OPP	0.5967031552	0.9133441232	0.4990664827	-0.367144208	0.8890393841	0.3636769595	0.6363230405	1
1235	0	1	CAR	BAL	52	1	4	15	15	3	14	3	10	7	0	0	1	0	(15:00) R.Peete pass incomplete to N.Goings.	0	0	0			0	0		0	09/08/2002	Ravens	-2	at Panthers	33.5	-2	0	2002	45	0	OWN	0.6023206027	0.9044759633	0.5423590228	-0.579555396	0.8765272865	0.380650916	0.619349084	1
1236	0	1	CAR	BAL	52	1	4	14.9333333	14.9333333	4	14	3	10	7	1	0	0	0	(14:56) T.Sauerbrun punts 47 yards to BLT 5 Center-J.Kyle downed by CAR-J.Cooper.	0	0	0			1	0		0	09/08/2002	Ravens	-2	at Panthers	33.5	-2	0	2002	45.0666667	0	OWN	0.5984551375	0.8984816591	0.5684341018	-0.81252823	0.8685190494	0.378709418	0.621290582	1
1237	0	1	CAR	BAL	5	0	4	14.7166667	14.7166667	1	10	3	7	10	0	0	1	0	(14:43) C.Redman pass to B.Stokley to BLT 20 for 15 yards (R.Howard).	0	0	0			0	0		0	09/08/2002	Ravens	-2	at Panthers	33.5	-2	0	2002	45.2833333	0	OPP	0.5594599182	0.9181574378	0.4095549466	-0.830963757	0.8949664409	0.3916166099	0.6083833901	1
1238	0	1	CAR	BAL	20	0	4	14.2	14.2	1	10	3	7	10	0	1	0	0	(14:12) J.Lewis left guard to BLT 24 for 4 yards (H.Navies).	0	0	0			0	0		0	09/08/2002	Ravens	-2	at Panthers	33.5	-2	0	2002	45.8	0	OPP	0.5709493564	0.9137540525	0.4316097754	-0.836579077	0.8875200755	0.4283804293	0.5716195707	1
1239	0	1	CAR	BAL	24	0	4	13.5666667	13.5666667	2	6	3	7	10	0	0	1	0	(13:34) C.Redman pass to A.Ricard to BLT 31 for 7 yards (M.Fields; D.Morgan).	0	0	0			0	0		0	09/08/2002	Ravens	-2	at Panthers	33.5	-2	0	2002	46.4333333	0	OPP	0.5691941705	0.9102480483	0.4384520297	-0.898596941	0.8824269517	0.4284811661	0.5715188339	1
1240	0	1	CAR	BAL	31	0	4	12.9333333	12.9333333	1	10	3	7	10	0	1	0	0	(12:56) J.Lewis up the middle to BLT 30 for -1 yards (B.Buckner).	0	0	0			0	0		0	09/08/2002	Ravens	-2	at Panthers	33.5	-2	0	2002	47.0666667	0	OPP	0.5821763191	0.9021723621	0.4571099288	-0.835229064	0.87039905	0.4516308935	0.5483691065	1
1241	0	1	CAR	BAL	30	0	4	12.3666667	12.3666667	2	11	3	7	10	0	0	1	0	(12:22) C.Redman pass incomplete to J.Lewis.	0	0	0			0	0		0	09/08/2002	Ravens	-2	at Panthers	33.5	-2	0	2002	47.6333333	0	OPP	0.5797262751	0.8887070654	0.4986070218	-0.937762485	0.8519842538	0.4182220336	0.5817779664	1
1242	0	1	CAR	BAL	30	0	4	12.3166667	12.3166667	3	11	3	7	10	0	0	1	0	(12:19) (Shotgun) C.Redman pass to T.Taylor pushed ob at BLT 47 for 17 yards (R.Howard).	0	0	0			0	0		0	09/08/2002	Ravens	-2	at Panthers	33.5	-2	0	2002	47.6833333	0	OPP	0.5756436534	0.881976532	0.5262449142	-0.975363303	0.8427836314	0.3868352195	0.6131647805	1
1243	0	1	CAR	BAL	47	0	4	11.95	11.95	1	10	3	7	10	0	0	1	0	(11:57) C.Redman pass to B.Stokley to CAR 48 for 5 yards (T.Cousin).	0	0	0			0	0		0	09/08/2002	Ravens	-2	at Panthers	33.5	-2	0	2002	48.05	0	OPP	0.5953531498	0.8921189435	0.483957547	-0.838492895	0.8544237729	0.4964181455	0.5035818545	1
1244	0	1	CAR	BAL	52	0	4	11.3	11.3	2	5	3	7	10	0	0	1	0	(11:18) C.Redman pass incomplete to C.Taylor.	0	0	0			0	0		0	09/08/2002	Ravens	-2	at Panthers	33.5	-2	0	2002	48.7	0	OWN	0.5938249447	0.8897317491	0.4835080383	-0.889489183	0.850571087	0.5057190546	0.4942809454	0
1245	0	1	CAR	BAL	52	0	4	11.1833333	11.1833333	3	5	3	7	10	0	0	1	0	(11:11) C.Redman pass incomplete to T.Taylor (T.Cousin).	0	0	0			0	0		0	09/08/2002	Ravens	-2	at Panthers	33.5	-2	0	2002	48.8166667	0	OWN	0.5900609507	0.8822967093	0.5123789495	-0.955468381	0.8402150506	0.4797156785	0.5202843215	1
1246	0	1	CAR	BAL	52	0	4	11.1	11.1	4	5	3	7	10	1	0	0	0	(11:06) D.Zastudil punts 30 yards to CAR 18 Center-J.Maese. S.Smith to CAR 31 for 13 yards (C.Williams).	0	0	0			1	0		0	09/08/2002	Ravens	-2	at Panthers	33.5	-2	0	2002	48.9	0	OWN	0.5861617834	0.8747995074	0.5398137152	-0.982445459	0.8297795751	0.448106791	0.551893209	1
1247	0	1	CAR	BAL	69	1	4	10.8833333	10.8833333	1	10	3	10	7	0	1	0	0	(10:53) L.Smith left tackle to CAR 34 for 3 yards (R.Lewis).	0	0	0			0	0		0	09/08/2002	Ravens	-2	at Panthers	33.5	-2	0	2002	49.1166667	0	OWN	0.6310247069	0.8809948766	0.5155132699	0.5008861988	0.8421073226	0.3294214232	0.6705785768	1
1248	0	1	CAR	BAL	66	1	4	10.25	10.25	2	7	3	10	7	0	1	0	0	(10:15) L.Smith right end to CAR 36 for 2 yards (E.Hartwell; A.Mitchell).	0	0	0			0	0		0	09/08/2002	Ravens	-2	at Panthers	33.5	-2	0	2002	49.75	0	OWN	0.6258978965	0.8739264988	0.5226709323	0.2499366359	0.8329481072	0.3323759959	0.6676240041	1
1249	0	1	CAR	BAL	64	1	4	9.53333333	9.53333333	3	5	3	10	7	0	0	1	0	(9:32) R.Peete pass to M.Muhammad to CAR 40 for 4 yards (G.Baxter).	0	0	0			0	0		0	09/08/2002	Ravens	-2	at Panthers	33.5	-2	0	2002	50.46666667	0	OWN	0.6220487675	0.8628024095	0.5390600477	-0.093173076	0.8181075488	0.3441225502	0.6558774498	1
1250	0	1	CAR	BAL	60	1	4	8.78333333	8.78333333	4	1	3	10	7	1	0	0	0	(8:47) T.Sauerbrun punts 44 yards to BLT 16 Center-J.Kyle fair catch by C.McAlister.	0	0	0			1	0		0	09/08/2002	Ravens	-2	at Panthers	33.5	-2	0	2002	51.21666667	0	OWN	0.6161006891	0.8558552474	0.5387092728	-0.319318525	0.8094086617	0.3419988919	0.6580011081	1
1251	0	1	CAR	BAL	16	0	4	8.66666667	8.66666667	1	10	3	7	10	0	1	0	0	(8:40) J.Lewis right tackle to BLT 26 for 10 yards (T.Cousin M.Minter).	0	0	0			0	0		0	09/08/2002	Ravens	-2	at Panthers	33.5	-2	0	2002	51.33333333	0	OPP	0.5868002568	0.8519960021	0.487058285	-0.796813769	0.8032794646	0.3648131103	0.6351868897	1
1252	0	1	CAR	BAL	26	0	4	8.06666667	8.06666667	1	10	3	7	10	0	1	0	0	(8:04) J.Lewis right tackle to BLT 25 for -1 yards (M.Fields).	0	0	0			0	0		0	09/08/2002	Ravens	-2	at Panthers	33.5	-2	0	2002	51.93333333	0	OPP	0.5949572515	0.8431352924	0.5031776671	-0.79939236	0.789305141	0.3950831995	0.6049168005	1
1253	0	1	CAR	BAL	25	0	4	7.5	7.5	2	11	3	7	10	0	1	0	0	(7:30) C.Redman sacked at BLT 22 for -3 yards (B.Buckner).	0	0	0			0	0		0	09/08/2002	Ravens	-2	at Panthers	33.5	-2	0	2002	52.5	0	OPP	0.5925628532	0.8223030687	0.5422596532	-0.923294117	0.7608411635	0.3596931855	0.6403068145	1
1254	0	1	CAR	BAL	22	0	4	6.98333333	6.98333333	3	14	3	7	10	0	1	0	0	(6:59) (Shotgun) C.Redman sacked at BLT 19 for -3 yards (K.Jenkins).	0	0	0			0	0		0	09/08/2002	Ravens	-2	at Panthers	33.5	-2	0	2002	53.01666667	0	OPP	0.589795583	0.7925265851	0.5908524898	-0.977088362	0.7206344697	0.2952261317	0.7047738683	1
1255	0	1	CAR	BAL	19	0	4	6.68333333	6.68333333	4	17	3	7	10	1	0	0	0	(6:41) D.Zastudil punts 47 yards to CAR 34 Center-J.Maese. S.Smith MUFFS catch ball out of bounds at CAR 36.	0	0	0			1	0		0	09/08/2002	Ravens	-2	at Panthers	33.5	-2	0	2002	53.31666667	0	OPP	0.5863042	0.7631483401	0.6337382477	-0.993346562	0.6813543003	0.2311874017	0.7688125983	1
1256	0	1	CAR	BAL	64	1	4	6.56666667	6.56666667	1	10	3	10	7	0	1	0	0	(6:34) L.Smith left tackle to CAR 42 for 6 yards (R.Lewis).	0	0	0			0	0		0	09/08/2002	Ravens	-2	at Panthers	33.5	-2	0	2002	53.43333333	0	OWN	0.6410324451	0.8200032485	0.5529335534	0.5700519615	0.7588486868	0.2661682402	0.7338317598	1
1257	0	1	CAR	BAL	58	1	4	5.9	5.9	2	4	3	10	7	0	1	0	0	(5:54) B.Hoover up the middle to CAR 44 for 2 yards (R.Lewis; S.Taylor).	0	0	0			0	0		0	09/08/2002	Ravens	-2	at Panthers	33.5	-2	0	2002	54.1	0	OWN	0.6329698068	0.8194013884	0.5350487549	0.4770335854	0.7594954314	0.2501800829	0.7498199171	1
1258	0	1	CAR	BAL	56	1	4	5.21666667	5.21666667	3	2	3	10	7	0	1	0	0	(5:13) B.Hoover up the middle to 50 for 6 yards (M.Douglas).	0	0	0			0	0		0	09/08/2002	Ravens	-2	at Panthers	33.5	-2	0	2002	54.78333333	0	OWN	0.6290761867	0.8045792121	0.5508210486	0.1680623602	0.739889487	0.2498575042	0.7501424958	1
1259	0	1	CAR	BAL	50	1	4	4.55	4.55	1	10	3	10	7	0	0	1	0	(4:33) R.Peete pass to S.Smith pushed ob at BLT 48 for 2 yards (E.Reed A.Porter).	0	0	0			0	0		0	09/08/2002	Ravens	-2	at Panthers	33.5	-2	0	2002	55.45	0	OPP	0.6391029309	0.7829450175	0.5592367774	0.6140745006	0.7113061707	0.1926032589	0.8073967411	1
1260	0	1	CAR	BAL	48	1	4	4.46666667	4.46666667	2	8	3	10	7	0	1	0	0	(4:28) L.Smith left end to BLT 47 for 1 yard (R.Lewis).	0	0	0			0	0		0	09/08/2002	Ravens	-2	at Panthers	33.5	-2	0	2002	55.53333333	0	OPP	0.6334678324	0.7780779767	0.5688983696	0.3397519404	0.7054384046	0.1940009876	0.8059990124	1
1261	0	1	CAR	BAL	47	1	4	3.66666667	3.66666667	3	7	3	10	7	0	1	0	0	(3:40) M.Muhammad left end to BLT 30 for 17 yards (A.Thomas). Flanker reverse	0	0	0			0	0		0	09/08/2002	Ravens	-2	at Panthers	33.5	-2	0	2002	56.33333333	0	OPP	0.6309868871	0.7533695435	0.5926487131	-0.048585093	0.6726081466	0.1913229996	0.8086770004	1
1262	0	1	CAR	BAL	30	1	4	2.85	2.85	1	10	3	10	7	0	1	0	0	(2:51) L.Smith up the middle to BLT 26 for 4 yards (P.Boulware).	0	0	0			0	0		0	09/08/2002	Ravens	-2	at Panthers	33.5	-2	0	2002	57.15	0	OPP	0.6328068962	0.7468004182	0.5571051099	0.6575089748	0.667759364	0.1151574637	0.8848425363	1
1263	0	1	CAR	BAL	26	1	4	2.7	2.7	2	6	3	10	7	0	1	0	0	(2:42) L.Smith left guard to BLT 25 for 1 yard (R.Lewis).	0	0	0			0	0		0	09/08/2002	Ravens	-2	at Panthers	33.5	-2	0	2002	57.3	0	OPP	0.625165862	0.7487878018	0.5510828426	0.4920862516	0.67175847	0.1110552391	0.8889447609	1
1264	0	1	CAR	BAL	25	1	4	2.5	2.5	3	5	3	10	7	0	1	0	0	(2:30) L.Smith left end to BLT 33 for -8 yards (G.Baxter).	0	0	0			0	0		0	09/08/2002	Ravens	-2	at Panthers	33.5	-2	0	2002	57.5	0	OPP	0.6208020774	0.7359039979	0.5700421589	0.1235796901	0.6552223144	0.1116647951	0.8883352049	1
1265	0	1	CAR	BAL	33	1	4	2	2	4	13	3	10	7	0	1	0	0	(2:00) J.Kasay 50 yard field goal is No Good Wide Left Center-J.Kyle Holder-T.Sauerbrun.	0	0	0			1	0		0	09/08/2002	Ravens	-2	at Panthers	33.5	-2	0	2002	58	0	OPP	0.6270025729	0.6670296542	0.6563116415	-0.654033349	0.5623096241	0.1070855683	0.8929144317	1
1266	0	1	CAR	BAL	41	0	4	1.91666667	1.91666667	1	10	3	7	10	0	1	0	0	(1:55) J.Lewis left tackle to BLT 42 for 1 yard (D.Morgan).	0	0	0			0	0		0	09/08/2002	Ravens	-2	at Panthers	33.5	-2	0	2002	58.08333333	0	OPP	0.6232754096	0.7224787431	0.5765650733	-0.762091975	0.6190462953	0.3695579509	0.6304420491	1
1267	0	1	CAR	BAL	42	0	4	1.6	1.6	2	9	3	7	10	0	0	1	0	(1:36) C.Redman pass to T.Heap to BLT 47 for 5 yards (D.Morgan).	0	0	0			0	0		0	09/08/2002	Ravens	-2	at Panthers	33.5	-2	0	2002	58.4	0	OPP	0.6204286189	0.7054084514	0.5974535003	-0.889027906	0.5956995905	0.3492538874	0.6507461126	1
1268	0	1	CAR	BAL	47	0	4	1.45	1.45	3	4	3	7	10	0	0	1	0	(1:27) C.Redman pass INTERCEPTED by D.Morgan (J.Peppers) at BLT 39. D.Morgan to BLT 17 for 22 yards (J.Lewis).	1	0	0			1	0		0	09/08/2002	Ravens	-2	at Panthers	33.5	-2	0	2002	58.55	0	OPP	0.6174285621	0.7125308557	0.5926628836	-0.92617547	0.6042797718	0.3718273439	0.6281726561	1
1269	0	1	CAR	BAL	17	1	4	1.31666667	1.31666667	1	10	3	10	7	0	1	0	0	(1:19) R.Peete kneels to BLT 19 for -2 yards.	0	0	0			0	0		0	09/08/2002	Ravens	-2	at Panthers	33.5	-2	0	2002	58.68333333	0	OPP	0.6299619683	0.7098009149	0.5597466255	0.6881999681	0.6225062977	0.0704942994	0.9295057006	1
1270	0	1	CAR	BAL	19	1	4	0.63333333	0.63333333	2	12	3	10	7	0	1	0	0	(:38) R.Peete kneels to BLT 21 for -2 yards.	0	0	0			0	0	17	1	09/08/2002	Ravens	-2	at Panthers	33.5	-2	0	2002	59.36666667	0	OPP	0.630290924	0.6653885596	0.6058727821	0.2670861416	0.5641528779	0.0588966491	0.9411033509	1
1271	0	1	CHI	MIN	48	1	1	0	0	-1	-1	0	0	0	1	0	0	0	P.Edinger kicks 70 yards from CHI 30 to MIN 0. M.Williams to MIN 25 for 25 yards (L.Whigham).	0	0	0			1	0		0	09/08/2002	at Bears	-4.5	Vikings	41	4.5	1	2002	60	0	OPP	0.4378265733	0.9937633558	-0.361420085	0.9816609607	0.9923842025	0.4011939672	0.5988060328	1
1272	0	1	CHI	MIN	25	0	1	59.9166667	14.9166667	1	10	0	0	0	0	1	0	0	(14:55) M.Bennett right tackle to MIN 33 for 8 yards (R.McQuarters M.Brown).	0	0	0			0	0		0	09/08/2002	at Bears	-4.5	Vikings	41	4.5	1	2002	0.0833333	0	OPP	0.3258826593	0.9981189746	-0.397959517	-0.845298642	0.9978229727	0.3757355299	0.6242644701	1
1273	0	1	CHI	MIN	33	0	1	59.3166667	14.3166667	2	2	0	0	0	0	0	1	0	(14:19) (Shotgun) D.Culpepper pass to D.Alexander to MIN 44 for 11 yards (J.Azumah).	0	0	0			0	0		0	09/08/2002	at Bears	-4.5	Vikings	41	4.5	1	2002	0.6833333	0	OPP	0.3239552044	0.9981977176	-0.422107769	-0.858972975	0.9979064925	0.3873531969	0.6126468031	1
1274	0	1	CHI	MIN	44	0	1	58.7	13.7	1	10	0	0	0	0	1	0	0	(13:42) M.Bennett right end to CHI 47 for 9 yards (M.Green).	0	0	0			0	0		0	09/08/2002	at Bears	-4.5	Vikings	41	4.5	1	2002	1.3	0	OPP	0.3473354896	0.9978633973	-0.362359361	-0.848673513	0.9974619724	0.4181471191	0.5818528809	1
1275	0	1	CHI	MIN	53	0	1	58.1333333	13.1333333	2	1	0	0	0	0	1	0	0	(13:08) M.Bennett right end to CHI 48 for -1 yards (B.Urlacher).	0	0	0			0	0		0	09/08/2002	at Bears	-4.5	Vikings	41	4.5	1	2002	1.8666667	0	OWN	0.3454270822	0.9980007485	-0.395531412	-0.848437542	0.9976178196	0.4340386759	0.5659613241	1
1276	0	1	CHI	MIN	52	0	1	57.4	12.4	3	2	0	0	0	0	0	1	0	(12:24) D.Culpepper pass to R.Moss to CHI 48 for no gain (J.Azumah).	0	0	0			0	0		0	09/08/2002	at Bears	-4.5	Vikings	41	4.5	1	2002	2.6	0	OWN	0.3429012459	0.9976698476	-0.347207416	-0.942631638	0.9972020171	0.4091460863	0.5908539137	1
1277	0	1	CHI	MIN	52	0	1	56.85	11.85	4	2	0	0	0	1	0	0	0	(11:51) K.Richardson punts 26 yards to CHI 22 Center-B.Liddiard downed by MIN-P.Chukwurah.	0	0	0			1	0		0	09/08/2002	at Bears	-4.5	Vikings	41	4.5	1	2002	3.15	0	OWN	0.3396953706	0.9973886386	-0.307650015	-0.976866339	0.9968449047	0.3793779378	0.6206220622	1
1278	0	1	CHI	MIN	78	1	1	56.7	11.7	1	10	0	0	0	0	1	0	0	(11:42) A.Thomas left guard to CHI 23 for 1 yard (C.Hovan G.Biekert).	0	0	0			0	0		0	09/08/2002	at Bears	-4.5	Vikings	41	4.5	1	2002	3.3	0	OWN	0.4100866821	0.9973866366	-0.29951616	0.4707024344	0.9968914965	0.3669130876	0.6330869124	1
1279	0	1	CHI	MIN	77	1	1	56.1	11.1	2	9	0	0	0	0	1	0	0	(11:06) A.Thomas left end to CHI 22 for -1 yards (H.Crockett).	0	0	0			0	0		0	09/08/2002	at Bears	-4.5	Vikings	41	4.5	1	2002	3.9	0	OWN	0.4058083331	0.9971155205	-0.269081803	0.1041051758	0.9965544805	0.3891059644	0.6108940356	1
1280	0	1	CHI	MIN	78	1	1	55.3666667	10.3666667	3	10	0	0	0	0	0	1	0	(10:22) (Shotgun) J.Miller pass to A.Thomas to CHI 31 for 9 yards (B.Williams).	0	0	0			0	0		0	09/08/2002	at Bears	-4.5	Vikings	41	4.5	1	2002	4.6333333	0	OWN	0.4050074612	0.996637819	-0.213815488	-0.388449417	0.9959450512	0.425502563	0.574497437	1
[truncated: 151,539 more rows]
