# Supplementary material for: On the existence of momentum in professional football
Source: PLoS One. 2022 Jun 7;17(6):e0269604. doi: 10.1371/journal.pone.0269604 (PMC9173601; doi:10.1371/journal.pone.0269604)
Supplement: S2 File — (CSV) [file pone.0269604.s002.csv]

Row	CV	winloss	hometeam	awayteam	yardline	homehasball	quarter	minute	minqtr	down	yardtogo	scorediff	offscore	defscore	kick_play	run_play	pass_play	penalty	description	turnover	pen_yards	penonhome	pentype	penaltyeffect	changeofposs	year(approx)	total ppg	endofgame	datetime	Favorite	PointSpread	UnderDog	OverUnder	Spread(Home)	PtSpreadWIN	year	Game Time (minutes)	Score	FieldPos	H1_1 2	H1_2 2	H1_3 2	H1_4	H1_5	Probability( winloss=0 ) 2	Probability( winloss=1 ) 2	Most Likely winloss 2
152819	0	1	GB	SEA	16	0	1	0	0	-1	-1	0	0	0	1	0	0	0	J.Brown kicks 61 yards from SEA 30 to GB 9. A.Carroll pushed ob at GB 30 for 21 yards (J.Scobey).	0	0	0			1	4		0	01/01/2006	at Packers	-3.5	Seahawks	40.5	3.5	1	2006	60	0	OPP	0.4061455543	0.9937254094	-0.3608351	0.5348141547	0.9922552495	0.3744167111	0.6255832889	1
152820	0	1	GB	SEA	70	1	1	59.9	14.9	1	10	0	0	0	0	1	0	0	(14:54) B.Favre sacked at GB 30 for 0 yards (sack split by M.Tubbs and L.Hill).	0	0	0			0	4		0	01/01/2006	at Packers	-3.5	Seahawks	40.5	3.5	1	2006	0.1	0	OWN	0.4094454256	0.9981236418	-0.311221167	0.4159230194	0.9978359666	0.3819029114	0.6180970886	1
152821	0	1	GB	SEA	70	1	1	59.5166667	14.5166667	2	10	0	0	0	0	0	1	0	(14:31) B.Favre pass incomplete to V.Leach (L.Hill).	0	0	0			0	4		0	01/01/2006	at Packers	-3.5	Seahawks	40.5	3.5	1	2006	0.4833333	0	OWN	0.4057250703	0.9979330946	-0.272772268	-0.023458038	0.9976039576	0.4122797504	0.5877202496	1
152822	0	1	GB	SEA	70	1	1	59.4166667	14.4166667	3	10	0	0	0	0	0	1	0	(14:25) (Shotgun) B.Favre pass to D.Driver to GB 43 for 13 yards (L.Hill).	0	0	0			0	4		0	01/01/2006	at Packers	-3.5	Seahawks	40.5	3.5	1	2006	0.5833333	0	OWN	0.4008032961	0.9977889951	-0.23708804	-0.458506572	0.99742843	0.4408897701	0.5591102299	1
152823	0	1	GB	SEA	57	1	1	58.8	13.8	1	10	0	0	0	0	0	1	0	(13:48) B.Favre pass incomplete to R.Gardner.	0	0	0			0	4		0	01/01/2006	at Packers	-3.5	Seahawks	40.5	3.5	1	2006	1.2	0	OWN	0.4036887876	0.9978995891	-0.313099324	0.4542842603	0.9975906055	0.3595473082	0.6404526918	1
152824	0	1	GB	SEA	57	1	1	58.7	13.7	2	10	0	0	0	0	1	0	0	(13:42) T.Fisher left end to GB 45 for 2 yards (R.Bernard).	0	0	0			0	4		0	01/01/2006	at Packers	-3.5	Seahawks	40.5	3.5	1	2006	1.3	0	OWN	0.3987573621	0.9977531563	-0.278271814	0.0181271351	0.997414101	0.3875412917	0.6124587083	1
152825	0	1	GB	SEA	55	1	1	58.05	13.05	3	8	0	0	0	0	0	1	0	(13:03) (Shotgun) B.Favre pass to D.Driver pushed ob at SEA 43 for 12 yards (K.Herndon).	0	0	0			0	4		0	01/01/2006	at Packers	-3.5	Seahawks	40.5	3.5	1	2006	1.95	0	OWN	0.3931613903	0.9975574709	-0.257936363	-0.320326821	0.9971824643	0.4083288849	0.5916711151	1
152826	0	1	GB	SEA	43	1	1	57.55	12.55	1	10	0	0	0	0	0	1	1	(12:33) B.Favre pass to R.Gardner pushed ob at SEA 32 for 11 yards (J.Williams). PENALTY on SEA Defensive 12 On-field declined.	0	0	0	DEFENSE 12 MEN	0.01851101	0	4		0	01/01/2006	at Packers	-3.5	Seahawks	40.5	3.5	1	2006	2.45	0	OPP	0.3977285229	0.9976122304	-0.314314513	0.4947911691	0.9972757107	0.3362427339	0.6637572661	1
152827	0	1	GB	SEA	32	1	1	57.1833333	12.1833333	1	10	0	0	0	0	1	0	0	(12:11) N.Herron left guard to SEA 26 for 6 yards (J.Williams).	0	0	0			0	4		0	01/01/2006	at Packers	-3.5	Seahawks	40.5	3.5	1	2006	2.8166667	0	OPP	0.3904176569	0.997522067	-0.322820302	0.5160965199	0.9971958995	0.3174004989	0.6825995011	1
152828	0	1	GB	SEA	26	1	1	56.4833333	11.4833333	2	4	0	0	0	0	1	0	0	(11:29) N.Herron right tackle to SEA 24 for 2 yards (M.Tubbs M.Manuel).	0	0	0			0	4		0	01/01/2006	at Packers	-3.5	Seahawks	40.5	3.5	1	2006	3.5166667	0	OPP	0.3789993359	0.9975043792	-0.344986278	0.4163074358	0.9971941784	0.3122817313	0.6877182687	1
152829	0	1	GB	SEA	24	1	1	55.85	10.85	3	2	0	0	0	0	0	1	0	(10:51) B.Favre pass to D.Driver to SEA 11 for 13 yards (M.Manuel).	0	0	0			0	4		0	01/01/2006	at Packers	-3.5	Seahawks	40.5	3.5	1	2006	4.15	0	OPP	0.373230168	0.9972917296	-0.325742284	0.0924738826	0.9969484644	0.3291982678	0.6708017322	1
152830	0	1	GB	SEA	11	1	1	55.2333333	10.2333333	1	10	0	0	0	0	0	1	0	(10:14) B.Favre pass incomplete to D.Lee.	0	0	0			0	4		0	01/01/2006	at Packers	-3.5	Seahawks	40.5	3.5	1	2006	4.7666667	0	OPP	0.3816734298	0.9969732951	-0.323713316	0.5723249922	0.996600863	0.2850093439	0.7149906561	1
152831	0	1	GB	SEA	11	1	1	55.1666667	10.1666667	2	10	0	0	0	0	1	0	0	(10:10) A.Chatman left end to SEA 18 for -7 yards (J.Babineaux).	0	0	0			0	4		0	01/01/2006	at Packers	-3.5	Seahawks	40.5	3.5	1	2006	4.8333333	0	OPP	0.376497818	0.9967735306	-0.289549845	0.1764746749	0.9963653163	0.304110454	0.695889546	1
152832	0	1	GB	SEA	18	1	1	54.3666667	9.36666667	3	17	0	0	0	0	0	1	0	(9:22) B.Favre pass to T.Fisher to SEA 8 for 10 yards (K.Bentley L.Hill).	0	0	0			0	4		0	01/01/2006	at Packers	-3.5	Seahawks	40.5	3.5	1	2006	5.6333333	0	OPP	0.3849609857	0.9957208868	-0.165602113	-0.582853246	0.995063965	0.3588234468	0.6411765532	1
152833	0	1	GB	SEA	8	1	1	53.8	8.8	4	7	0	0	0	0	1	0	0	(8:48) R.Longwell 26 yard field goal is GOOD Center-R.Davis Holder-R.Flinn.	0	0	0			0	4		0	01/01/2006	at Packers	-3.5	Seahawks	40.5	3.5	1	2006	6.2	0	OPP	0.3668573042	0.9960820271	-0.236869972	-0.519695826	0.9955542002	0.3409585063	0.6590414937	1
152834	0	1	GB	SEA	8	1	1	53.8	8.8	-1	-1	3	3	0	1	0	0	0	R.Longwell kicks 61 yards from GB 30 to SEA 9. J.Scobey pushed ob at SEA 24 for 15 yards (A.Thurman).	0	0	0			1	4		0	01/01/2006	at Packers	-3.5	Seahawks	40.5	3.5	1	2006	6.2	0	OPP	0.3833122929	0.9972431001	-0.364654275	0.9790532065	0.9970890712	0.2584806099	0.7415193901	1
152835	0	1	GB	SEA	24	0	1	53.6	8.6	1	10	3	0	3	0	1	0	0	(8:36) S.Alexander right tackle to SEA 27 for 3 yards (G.Jackson).	0	0	0			0	4		0	01/01/2006	at Packers	-3.5	Seahawks	40.5	3.5	1	2006	6.4	0	OPP	0.3673430491	0.9960187736	-0.165588679	-0.791471755	0.9954440467	0.3391862258	0.6608137742	1
152836	0	1	GB	SEA	27	0	1	53	8	2	7	3	0	3	0	0	1	0	(8:00) M.Hasselbeck pass incomplete to B.Engram.	0	0	0			0	4		0	01/01/2006	at Packers	-3.5	Seahawks	40.5	3.5	1	2006	7	0	OPP	0.3648145727	0.9957794931	-0.148776843	-0.881562303	0.9951439565	0.3343793016	0.6656206984	1
152837	0	1	GB	SEA	27	0	1	52.9333333	7.93333333	3	7	3	0	3	0	0	1	0	(7:56) M.Hasselbeck pass to J.Jurevicius to SEA 33 for 6 yards (A.Carroll).	0	0	0			0	4		0	01/01/2006	at Packers	-3.5	Seahawks	40.5	3.5	1	2006	7.0666667	0	OPP	0.3595632564	0.9955011142	-0.1117065	-0.952248864	0.9948077145	0.3078269421	0.6921730579	1
152838	0	1	GB	SEA	33	0	1	52.2833333	7.28333333	4	1	3	0	3	1	0	0	0	(7:17) T.Rouen punts 35 yards to GB 32 Center-J.Darche downed by SEA-I.Kacyvenski.	0	0	0			1	4		0	01/01/2006	at Packers	-3.5	Seahawks	40.5	3.5	1	2006	7.7166667	0	OPP	0.357636591	0.9954881157	-0.12141355	-0.96453852	0.9947683083	0.3099892492	0.6900107508	1
152839	0	1	GB	SEA	68	1	1	52.1166667	7.11666667	1	10	3	3	0	0	1	0	0	(7:07) N.Herron right tackle to GB 42 for 10 yards (M.Boulware M.Manuel).	0	0	0			0	4		0	01/01/2006	at Packers	-3.5	Seahawks	40.5	3.5	1	2006	7.8833333	0	OWN	0.4346414378	0.9953808839	-0.090169134	0.5765451669	0.9946738416	0.291020995	0.708979005	1
152840	0	1	GB	SEA	58	1	1	51.45	6.45	1	10	3	3	0	0	1	0	0	(6:27) N.Herron left tackle to GB 47 for 5 yards (M.Boulware).	0	0	0			0	4		0	01/01/2006	at Packers	-3.5	Seahawks	40.5	3.5	1	2006	8.55	0	OWN	0.4295973839	0.99505536	-0.094187258	0.5980109197	0.9943286923	0.2761046615	0.7238953385	1
152841	0	1	GB	SEA	53	1	1	50.8166667	5.81666667	2	5	3	3	0	0	0	1	1	(5:49) B.Favre pass incomplete. PENALTY on GB-S.Wells Illegal Touch Pass 5 yards enforced at GB 47 - No Play.	0	5	1	ILLEGAL TOUCH PASS	-0.006583913	0	4		0	01/01/2006	at Packers	-3.5	Seahawks	40.5	3.5	1	2006	9.1833333	0	OWN	0.4197771131	0.9949525432	-0.108018106	0.4664876661	0.9942376154	0.274614944	0.725385056	1
152842	0	1	GB	SEA	58	1	1	50.8166667	5.81666667	2	10	3	3	0	0	1	0	1	(5:49) PENALTY on GB-R.Gardner False Start 5 yards enforced at GB 42 - No Play.	0	5	1	FALSE START	-0.006694196	0	4		0	01/01/2006	at Packers	-3.5	Seahawks	40.5	3.5	1	2006	9.1833333	0	OWN	0.4269745166	0.9944116053	-0.048972522	0.2249814765	0.9935473197	0.291372673	0.708627327	1
152843	0	1	GB	SEA	63	1	1	50.75	5.75	2	15	3	3	0	0	0	1	0	(5:45) (Shotgun) B.Favre pass to T.Fisher to GB 47 for 10 yards (B.Fisher).	0	0	0			0	4		0	01/01/2006	at Packers	-3.5	Seahawks	40.5	3.5	1	2006	9.25	0	OWN	0.4343885878	0.9937701352	0.0113279304	-0.0463932	0.9927216299	0.3124958928	0.6875041072	1
152844	0	1	GB	SEA	53	1	1	50	5	3	5	3	3	0	0	0	1	0	(5:00) (Shotgun) B.Favre pass to R.Gardner pushed ob at SEA 20 for 33 yards (M.Manuel).	0	0	0			0	4		0	01/01/2006	at Packers	-3.5	Seahawks	40.5	3.5	1	2006	10	0	OWN	0.4178840714	0.9941863934	-0.060407621	0.0481018854	0.9933105879	0.2959633123	0.7040366877	1
152845	0	1	GB	SEA	20	1	1	49.5666667	4.56666667	1	10	3	3	0	0	0	1	0	(4:34) B.Favre pass to T.Fisher to SEA 13 for 7 yards (L.Hill L.Tatupu).	0	0	0			0	4		0	01/01/2006	at Packers	-3.5	Seahawks	40.5	3.5	1	2006	10.4333333	0	OPP	0.4074800489	0.9940114145	-0.118191195	0.664823898	0.9932964225	0.2230838923	0.7769161077	1
152846	0	1	GB	SEA	13	1	1	48.9333333	3.93333333	2	3	3	3	0	0	1	0	0	(3:56) N.Herron right end to SEA 14 for -1 yards (C.Terrill).	0	0	0			0	4		0	01/01/2006	at Packers	-3.5	Seahawks	40.5	3.5	1	2006	11.0666667	0	OPP	0.3944817154	0.9941308166	-0.155226809	0.6215983867	0.9934901287	0.2162076098	0.7837923902	1
152847	0	1	GB	SEA	14	1	1	48.2333333	3.23333333	3	4	3	3	0	0	0	1	0	(3:14) B.Favre pass incomplete to D.Driver.	0	0	0			0	4		0	01/01/2006	at Packers	-3.5	Seahawks	40.5	3.5	1	2006	11.7666667	0	OPP	0.3935313732	0.993184002	-0.097924956	0.2093332049	0.9923687014	0.2306981105	0.7693018895	1
152848	0	1	GB	SEA	14	1	1	48.15	3.15	4	4	3	3	0	0	1	0	0	(3:09) R.Longwell 32 yard field goal is GOOD Center-R.Davis Holder-R.Flinn.	0	0	0			0	4		0	01/01/2006	at Packers	-3.5	Seahawks	40.5	3.5	1	2006	11.85	0	OPP	0.3884818123	0.9927225441	-0.060224428	-0.254127363	0.9918261668	0.253186072	0.746813928	1
152849	0	1	GB	SEA	14	1	1	48.15	3.15	-1	-1	6	6	0	1	0	0	0	R.Longwell kicks 56 yards from GB 30 to SEA 14. J.Scobey to SEA 31 for 17 yards (M.Underwood).	0	0	0			1	4		0	01/01/2006	at Packers	-3.5	Seahawks	40.5	3.5	1	2006	11.85	0	OPP	0.4066258615	0.9945551976	-0.167774372	0.98462041	0.994286149	0.2071840572	0.7928159428	1
152850	0	1	GB	SEA	31	0	1	48	3	1	10	6	0	6	0	0	1	0	(3:00) M.Hasselbeck pass to M.Strong to GB 42 for 27 yards (P.Lenon).	0	0	0			0	4		0	01/01/2006	at Packers	-3.5	Seahawks	40.5	3.5	1	2006	12	0	OPP	0.3915903464	0.9921817009	0.0463400392	-0.72704117	0.9911038338	0.2636934834	0.7363065166	1
152851	0	1	GB	SEA	58	0	1	47.5333333	2.53333333	1	10	6	0	6	0	1	0	0	(2:32) S.Alexander right end to GB 41 for 1 yard (K.Gbaja-Biamila).	0	0	0			0	4		0	01/01/2006	at Packers	-3.5	Seahawks	40.5	3.5	1	2006	12.4666667	0	OWN	0.4150953349	0.9917786159	0.0880498839	-0.746486983	0.9903722353	0.305634775	0.694365225	1
152852	0	1	GB	SEA	59	0	1	46.95	1.95	2	9	6	0	6	0	1	0	0	(1:57) S.Alexander right end to GB 38 for 3 yards (G.Jackson).	0	0	0			0	4		0	01/01/2006	at Packers	-3.5	Seahawks	40.5	3.5	1	2006	13.05	0	OWN	0.4123527403	0.9909425042	0.123168439	-0.879973917	0.9893296029	0.2947824665	0.7052175335	1
152853	0	1	GB	SEA	62	0	1	46.35	1.35	3	6	6	0	6	0	0	1	0	(1:21) M.Hasselbeck pass to D.Hackett ran ob at GB 25 for 13 yards (M.Hawkins).	0	0	0			0	4		0	01/01/2006	at Packers	-3.5	Seahawks	40.5	3.5	1	2006	13.65	0	OWN	0.4099265204	0.9903995962	0.1401074613	-0.933253419	0.9886290634	0.2853173438	0.7146826562	1
152854	0	1	GB	SEA	75	0	1	45.9166667	0.91666667	1	10	6	0	6	0	1	0	0	(:55) S.Alexander left end to GB 17 for 8 yards (M.Montgomery C.Williams).	0	0	0			0	4		0	01/01/2006	at Packers	-3.5	Seahawks	40.5	3.5	1	2006	14.0833333	0	OWN	0.434993962	0.9902741666	0.1319595849	-0.746479587	0.9883050993	0.3335037537	0.6664962463	1
152855	0	1	GB	SEA	83	0	1	45.2333333	0.23333333	2	2	6	0	6	0	1	0	0	(:14) S.Alexander left tackle to GB 15 for 2 yards (P.Lenon).	0	0	0			0	4		0	01/01/2006	at Packers	-3.5	Seahawks	40.5	3.5	1	2006	14.7666667	0	OWN	0.4335833841	0.9905993559	0.104457704	-0.767095386	0.9886486869	0.3502410625	0.6497589375	1
152856	0	1	GB	SEA	85	0	2	45	15	1	10	6	0	6	0	1	0	0	(15:00) S.Alexander right end to GB 3 for 12 yards (P.Lenon).	0	0	0			0	4		0	01/01/2006	at Packers	-3.5	Seahawks	40.5	3.5	1	2006	15	0	OWN	0.4315140514	0.9922344592	0.1141572332	-0.846792133	0.9907979776	0.3528404836	0.6471595164	1
152857	0	1	GB	SEA	97	0	2	44.4	14.4	1	3	6	0	6	0	1	0	0	(14:24) S.Alexander left tackle to GB 1 for 2 yards (N.Collins G.Jackson).	0	0	0			0	4		0	01/01/2006	at Packers	-3.5	Seahawks	40.5	3.5	1	2006	15.6	0	OWN	0.4386777206	0.992824059	0.0645649333	-0.707319761	0.9914441251	0.3862130274	0.6137869726	1
152858	0	1	GB	SEA	99	0	2	43.7333333	13.7333333	2	1	6	0	6	0	1	0	0	(13:44) S.Alexander right guard to GB 1 for no gain (G.Jackson N.Barnett).	0	0	0			0	4		0	01/01/2006	at Packers	-3.5	Seahawks	40.5	3.5	1	2006	16.2666667	0	OWN	0.4364627221	0.9921848718	0.0917985707	-0.845257908	0.990624485	0.3819302003	0.6180697997	1
152859	0	1	GB	SEA	99	0	2	43.0833333	13.0833333	3	1	6	0	6	0	1	0	0	(13:05) S.Alexander left end for 1 yard TOUCHDOWN.	0	0	0			0	4		0	01/01/2006	at Packers	-3.5	Seahawks	40.5	3.5	1	2006	16.9166667	0	OWN	0.4339265388	0.9911538642	0.1368764165	-0.935423756	0.9893160189	0.357873463	0.642126537	1
152860	0	1	GB	SEA	99	0	2	43.0833333	13.0833333	-1	-1	6	0	6	0	1	0	0	J.Brown extra point is GOOD Center-J.Darche Holder-T.Rouen.	0	0	0			0	4		0	01/01/2006	at Packers	-3.5	Seahawks	40.5	3.5	1	2006	16.9166667	0	OWN	0.4531305837	0.9932339502	-0.030605483	0.2937189524	0.9919343893	0.3412634529	0.6587365471	1
152861	0	1	GB	SEA	99	0	2	43.0833333	13.0833333	-1	-1	-1	7	6	1	0	0	0	J.Brown kicks 65 yards from SEA 30 to GB 5. A.Carroll to GB 37 for 32 yards (M.Harden). FUMBLES (M.Harden) RECOVERED by SEA-J.Babineaux at GB 37. J.Babineaux to GB 37 for no gain (G.Ruegamer).	0	0	0			0	4		0	01/01/2006	at Packers	-3.5	Seahawks	40.5	3.5	1	2006	16.9166667	0	OWN	0.4647956029	0.9945904718	-0.317437978	0.1772295666	0.9927847825	0.5925116709	0.4074883291	0
152862	0	1	GB	SEA	63	0	2	42.9	12.9	1	10	-1	7	6	0	1	0	0	(12:54) S.Alexander left guard to GB 36 for 1 yard (A.Kampman).	0	0	0			0	4		0	01/01/2006	at Packers	-3.5	Seahawks	40.5	3.5	1	2006	17.1	0	OWN	0.4350059966	0.9923011076	-0.18174571	-0.857356419	0.9898718761	0.5683202555	0.4316797445	0
152863	0	1	GB	SEA	64	0	2	42.3166667	12.3166667	2	9	-1	7	6	0	0	1	0	(12:19) M.Hasselbeck pass to B.Engram to GB 31 for 5 yards (P.Lenon).	0	0	0			0	4		0	01/01/2006	at Packers	-3.5	Seahawks	40.5	3.5	1	2006	17.6833333	0	OWN	0.4323193097	0.9915179068	-0.147191894	-0.934649607	0.9887753634	0.5492671655	0.4507328345	0
152864	0	1	GB	SEA	69	0	2	41.7833333	11.7833333	3	4	-1	7	6	0	1	0	0	(11:47) S.Alexander left end pushed ob at GB 35 for -4 yards (A.Carroll).	0	0	0			0	4		0	01/01/2006	at Packers	-3.5	Seahawks	40.5	3.5	1	2006	18.2166667	0	OWN	0.4299200208	0.9914239394	-0.149324488	-0.956213601	0.9886025662	0.5470928334	0.4529071666	0
152865	0	1	GB	SEA	65	0	2	41.2833333	11.2833333	4	8	-1	7	6	0	1	0	0	(11:17) M.Hasselbeck sacked at GB 42 for -7 yards (K.Peterson).	0	0	0			1	4		0	01/01/2006	at Packers	-3.5	Seahawks	40.5	3.5	1	2006	18.7166667	0	OWN	0.4262526185	0.9896394212	-0.069686116	-0.988341289	0.9861342154	0.4872235361	0.5127764639	1
152866	0	1	GB	SEA	58	1	2	41.2	11.2	1	10	-1	6	7	0	0	1	0	(11:12) B.Favre pass incomplete to T.Humphrey (L.Tatupu).	0	0	0			0	4		0	01/01/2006	at Packers	-3.5	Seahawks	40.5	3.5	1	2006	18.8	0	OWN	0.4626493435	0.9909036323	-0.16701658	0.4991157868	0.9884794965	0.4238707507	0.5761292493	1
152867	0	1	GB	SEA	58	1	2	41.1166667	11.1166667	2	10	-1	6	7	0	1	0	0	(11:07) N.Herron up the middle to GB 46 for 4 yards (M.Manuel J.Williams).	0	0	0			0	4		0	01/01/2006	at Packers	-3.5	Seahawks	40.5	3.5	1	2006	18.8833333	0	OWN	0.45795142	0.9902885406	-0.129915274	0.0756887505	0.9876621775	0.4500676052	0.5499323948	1
152868	0	1	GB	SEA	54	1	2	40.4666667	10.4666667	3	6	-1	6	7	0	0	1	0	(10:28) B.Favre pass to D.Driver to SEA 44 for 10 yards (K.Herndon).	0	0	0			0	4		0	01/01/2006	at Packers	-3.5	Seahawks	40.5	3.5	1	2006	19.5333333	0	OWN	0.4498974863	0.9898662807	-0.131743785	-0.162191659	0.9871553964	0.4618602608	0.5381397392	1
152869	0	1	GB	SEA	44	1	2	39.9166667	9.91666667	1	10	-1	6	7	0	0	1	1	(9:55) B.Favre pass incomplete to D.Driver.GB-D.Driver was injured during the play. His return is Probable. PENALTY on SEA-M.Manuel Illegal Contact 5 yards enforced at SEA 44 - No Play.	0	5	0	ILLEGAL CONTACT	0.009443184	0	4		0	01/01/2006	at Packers	-3.5	Seahawks	40.5	3.5	1	2006	20.0833333	0	OPP	0.4571822377	0.9896285396	-0.167884043	0.5378339065	0.9869340679	0.3977779127	0.6022220873	1
152870	0	1	GB	SEA	39	1	2	39.8166667	9.81666667	1	10	-1	6	7	0	1	0	0	(9:49) N.Herron right end to SEA 37 for 2 yards (J.Babineaux).	0	0	0			0	4		0	01/01/2006	at Packers	-3.5	Seahawks	40.5	3.5	1	2006	20.1833333	0	OPP	0.4538003029	0.9895252386	-0.172946301	0.5460675004	0.9868584597	0.3885739269	0.6114260731	1
152871	0	1	GB	SEA	37	1	2	39.2166667	9.21666667	2	8	-1	6	7	0	0	1	0	(9:13) B.Favre pass incomplete to V.Leach (B.Fisher).	0	0	0			0	4		0	01/01/2006	at Packers	-3.5	Seahawks	40.5	3.5	1	2006	20.7833333	0	OPP	0.4483150007	0.988675507	-0.152280068	0.2557980269	0.9857660177	0.4010125943	0.5989874057	1
152872	0	1	GB	SEA	37	1	2	39.1333333	9.13333333	3	8	-1	6	7	0	0	1	1	(9:08) (Shotgun) B.Favre pass incomplete to D.Driver. PENALTY on SEA-J.Williams Defensive Pass Interference 18 yards enforced at SEA 37 - No Play.	0	18	0	DEFENSIVE PASS INTERFERENCE	0.033968535	0	4		0	01/01/2006	at Packers	-3.5	Seahawks	40.5	3.5	1	2006	20.8666667	0	OPP	0.443539434	0.9879106655	-0.115020135	-0.207624047	0.9847576671	0.432305126	0.567694874	1
152873	0	1	GB	SEA	19	1	2	39.05	9.05	1	10	-1	6	7	0	1	0	0	(9:03) N.Herron right guard to SEA 11 for 8 yards (J.Williams).	0	0	0			0	4		0	01/01/2006	at Packers	-3.5	Seahawks	40.5	3.5	1	2006	20.95	0	OPP	0.4416181852	0.9886822067	-0.188275007	0.5828858904	0.9860018828	0.352066121	0.647933879	1
152874	0	1	GB	SEA	11	1	2	38.4833333	8.48333333	2	2	-1	6	7	0	1	0	0	(8:29) N.Herron right end for 11 yards TOUCHDOWN.	0	0	0			0	4		0	01/01/2006	at Packers	-3.5	Seahawks	40.5	3.5	1	2006	21.5166667	0	OPP	0.427360597	0.9892046235	-0.236525466	0.5696488943	0.9868045144	0.341424427	0.658575573	1
152875	0	1	GB	SEA	11	1	2	38.4833333	8.48333333	-1	-1	-1	6	7	0	1	0	0	R.Longwell extra point is GOOD Center-R.Davis Holder-R.Flinn.	0	0	0			0	4		0	01/01/2006	at Packers	-3.5	Seahawks	40.5	3.5	1	2006	21.5166667	0	OPP	0.4409374711	0.9914331332	-0.365493981	0.9771023965	0.989650081	0.4049534608	0.5950465392	1
152876	0	1	GB	SEA	11	1	2	38.4833333	8.48333333	-1	-1	6	13	7	1	0	0	0	R.Longwell kicks 59 yards from GB 30 to SEA 11. J.Scobey to SEA 18 for 7 yards (N.Collins).	0	0	0			1	4		0	01/01/2006	at Packers	-3.5	Seahawks	40.5	3.5	1	2006	21.5166667	0	OPP	0.4289551726	0.9892891127	-0.084827673	0.9820691955	0.9884323732	0.201127398	0.798872602	1
152877	0	1	GB	SEA	18	0	2	38.2666667	8.26666667	1	10	6	7	13	0	1	0	0	(8:16) S.Alexander right end to SEA 25 for 7 yards (N.Barnett N.Diggs).	0	0	0			0	4		0	01/01/2006	at Packers	-3.5	Seahawks	40.5	3.5	1	2006	21.7333333	0	OPP	0.4065988474	0.9845442132	0.1179170552	-0.752715515	0.9820735507	0.2448509624	0.7551490376	1
152878	0	1	GB	SEA	25	0	2	37.7166667	7.71666667	2	3	6	7	13	0	1	0	1	(7:43) S.Alexander right tackle to SEA 27 for 2 yards (N.Barnett C.Williams). PENALTY on GB-C.Cole Defensive Holding 5 yards enforced at SEA 27.	0	5	1	DEFENSIVE HOLDING	-0.007869023	0	4		0	01/01/2006	at Packers	-3.5	Seahawks	40.5	3.5	1	2006	22.2833333	0	OPP	0.4044616757	0.9849636493	0.0976947166	-0.793810477	0.9824956804	0.2565966289	0.7434033711	1
152879	0	1	GB	SEA	32	0	2	37.35	7.35	1	10	6	7	13	0	1	0	0	(7:21) S.Alexander left end to SEA 36 for 4 yards (P.Lenon).	0	0	0			0	4		0	01/01/2006	at Packers	-3.5	Seahawks	40.5	3.5	1	2006	22.65	0	OPP	0.421454126	0.9829991664	0.1483112931	-0.756329228	0.9799026934	0.2648261036	0.7351738964	1
152880	0	1	GB	SEA	36	0	2	36.6666667	6.66666667	2	6	6	7	13	0	1	0	0	(6:40) S.Alexander right tackle to SEA 38 for 2 yards (C.Williams N.Barnett).	0	0	0			0	4		0	01/01/2006	at Packers	-3.5	Seahawks	40.5	3.5	1	2006	23.3333333	0	OPP	0.4195193731	0.9821908181	0.1572208565	-0.845964365	0.9788311054	0.26546018	0.73453982	1
152881	0	1	GB	SEA	38	0	2	35.9666667	5.96666667	3	4	6	7	13	0	1	0	0	(5:58) M.Morris right tackle to SEA 39 for 1 yard (K.Peterson).	0	0	0			0	4		0	01/01/2006	at Packers	-3.5	Seahawks	40.5	3.5	1	2006	24.0333333	0	OPP	0.4173969797	0.9805473038	0.184265012	-0.921460357	0.9767330325	0.2528273129	0.7471726871	1
152882	0	1	GB	SEA	39	0	2	35.3833333	5.38333333	4	3	6	7	13	1	0	0	0	(5:23) T.Rouen punts 45 yards to GB 16 Center-J.Darche. A.Chatman to GB 15 for -1 yards (N.Koutouvides).	0	0	0			1	4		0	01/01/2006	at Packers	-3.5	Seahawks	40.5	3.5	1	2006	24.6166667	0	OPP	0.4146607135	0.9785812548	0.2183402057	-0.9646786	0.9742324739	0.2315750941	0.7684249059	1
152883	0	1	GB	SEA	85	1	2	35.2	5.2	1	10	6	13	7	0	1	0	0	(5:12) N.Herron right guard to GB 17 for 2 yards (R.Bernard M.Tubbs).	0	0	0			0	4		0	01/01/2006	at Packers	-3.5	Seahawks	40.5	3.5	1	2006	24.8	0	OWN	0.4942196513	0.9788870557	0.2421685407	0.6298840545	0.9745387656	0.220864703	0.779135297	1
152884	0	1	GB	SEA	83	1	2	34.5333333	4.53333333	2	8	6	13	7	0	0	1	0	(4:32) B.Favre pass incomplete to D.Lee.	0	0	0			0	4		0	01/01/2006	at Packers	-3.5	Seahawks	40.5	3.5	1	2006	25.4666667	0	OWN	0.489251071	0.9770279489	0.2628947728	0.3725848735	0.9722362974	0.22487859	0.77512141	1
152885	0	1	GB	SEA	83	1	2	34.4333333	4.43333333	3	8	6	13	7	0	0	1	0	(4:26) (Shotgun) B.Favre pass to W.Henderson to GB 27 for 10 yards (J.Williams).	0	0	0			0	4		0	01/01/2006	at Packers	-3.5	Seahawks	40.5	3.5	1	2006	25.5666667	0	OWN	0.4847675105	0.975444307	0.2980568388	-0.080361375	0.9702300983	0.2465841834	0.7534158166	1
152886	0	1	GB	SEA	73	1	2	33.7833333	3.78333333	1	10	6	13	7	0	1	0	0	(3:47) T.Fisher right end to GB 31 for 4 yards (J.Babineaux).	0	0	0			0	4		0	01/01/2006	at Packers	-3.5	Seahawks	40.5	3.5	1	2006	26.2166667	0	OWN	0.4909170677	0.9756136566	0.245517583	0.6601325626	0.9706702706	0.2010309585	0.7989690415	1
152887	0	1	GB	SEA	69	1	2	33.1	3.1	2	6	6	13	7	0	0	1	0	(3:06) B.Favre pass to D.Lee to GB 31 for no gain (J.Williams).	0	0	0			0	4		0	01/01/2006	at Packers	-3.5	Seahawks	40.5	3.5	1	2006	26.9	0	OWN	0.4833070104	0.974474618	0.2441968095	0.5037013535	0.9693658216	0.1989053973	0.8010946027	1
152888	0	1	GB	SEA	69	1	2	32.35	2.35	3	6	6	13	7	0	0	1	0	(2:21) B.Favre pass incomplete to R.Gardner.	0	0	0			0	4		0	01/01/2006	at Packers	-3.5	Seahawks	40.5	3.5	1	2006	27.65	0	OWN	0.4812895789	0.970844937	0.2879059725	0.0951808778	0.9647635512	0.2119843921	0.7880156079	1
152889	0	1	GB	SEA	69	1	2	32.2333333	2.23333333	4	6	6	13	7	1	0	0	0	(2:14) R.Flinn punts 35 yards to SEA 34 Center-R.Davis fair catch by J.Williams.	0	0	0			1	4		0	01/01/2006	at Packers	-3.5	Seahawks	40.5	3.5	1	2006	27.7666667	0	OWN	0.4768250469	0.9687887727	0.3227189536	-0.359358172	0.9621596961	0.2323167107	0.7676832893	1
152890	0	1	GB	SEA	34	0	2	32.1166667	2.11666667	1	10	6	7	13	0	1	0	0	(2:07) S.Alexander right tackle to SEA 37 for 3 yards (M.Roman).	0	0	0			0	4		0	01/01/2006	at Packers	-3.5	Seahawks	40.5	3.5	1	2006	27.8833333	0	OPP	0.4442566053	0.9709388898	0.219883823	-0.709102863	0.9644604104	0.2558031448	0.7441968552	1
152891	0	1	GB	SEA	37	0	2	32	2	2	7	6	7	13	0	1	0	0	(2:00) S.Alexander right tackle to SEA 43 for 6 yards (C.Williams).	0	0	0			0	4		0	01/01/2006	at Packers	-3.5	Seahawks	40.5	3.5	1	2006	28	0	OPP	0.4399640525	0.97069675	0.2299813075	-0.834430254	0.9640828664	0.2558631092	0.7441368908	1
152892	0	1	GB	SEA	43	0	2	31.3666667	1.36666667	3	1	6	7	13	0	1	0	0	(1:22) S.Alexander right guard to SEA 46 for 3 yards (G.Jackson K.Peterson).	0	0	0			0	4		0	01/01/2006	at Packers	-3.5	Seahawks	40.5	3.5	1	2006	28.6333333	0	OPP	0.4381120024	0.9706630853	0.2204235334	-0.875181896	0.9638796063	0.262839434	0.737160566	1
152893	0	1	GB	SEA	46	0	2	31.2333333	1.23333333	1	10	6	7	13	0	1	0	0	(1:14) S.Alexander left guard to GB 49 for 5 yards (P.Lenon N.Barnett).	0	0	0			0	4		0	01/01/2006	at Packers	-3.5	Seahawks	40.5	3.5	1	2006	28.7666667	0	OPP	0.4568930123	0.9681689794	0.246226641	-0.71168534	0.9604229728	0.2738755406	0.7261244594	1
152894	0	1	GB	SEA	51	0	2	30.9	0.9	2	5	6	7	13	0	0	1	0	(:54) M.Hasselbeck pass incomplete to J.Jurevicius.	0	0	0			0	4		0	01/01/2006	at Packers	-3.5	Seahawks	40.5	3.5	1	2006	29.1	0	OWN	0.4537646205	0.96846991	0.2416063456	-0.800644865	0.9606798047	0.2817322904	0.7182677096	1
152895	0	1	GB	SEA	51	0	2	30.8333333	0.83333333	3	5	6	7	13	0	0	1	0	(:50) M.Hasselbeck pass to B.Engram to GB 40 for 9 yards (N.Barnett).	0	0	0			0	4		0	01/01/2006	at Packers	-3.5	Seahawks	40.5	3.5	1	2006	29.1666667	0	OWN	0.4489517743	0.9664205357	0.2767823086	-0.917507656	0.9580074237	0.2628284466	0.7371715534	1
152896	0	1	GB	SEA	60	0	2	30.55	0.55	1	10	6	7	13	0	0	1	0	(:33) M.Hasselbeck pass to B.Engram to GB 24 for 16 yards (M.Roman).	0	0	0			0	4		0	01/01/2006	at Packers	-3.5	Seahawks	40.5	3.5	1	2006	29.45	0	OWN	0.4700547518	0.9658369631	0.2721178707	-0.71809946	0.9567877509	0.2976188424	0.7023811576	1
152897	0	1	GB	SEA	76	0	2	30.4333333	0.43333333	1	10	6	7	13	0	1	0	0	(:26) S.Alexander up the middle to GB 12 for 12 yards (M.Underwood). FUMBLES (M.Underwood) RECOVERED by GB-M.Roman at GB 6. M.Roman to GB 6 for no gain (J.Jurevicius).	1	0	0			1	4		0	01/01/2006	at Packers	-3.5	Seahawks	40.5	3.5	1	2006	29.5666667	0	OWN	0.4823009402	0.9653857721	0.2929575453	-0.731601881	0.9555245177	0.3282894697	0.6717105303	1
152898	0	1	GB	SEA	94	1	2	30.2666667	0.26666667	1	10	6	13	7	0	1	0	0	(:16) B.Favre kneels to GB 5 for -1 yards.	0	0	0			0	4		0	01/01/2006	at Packers	-3.5	Seahawks	40.5	3.5	1	2006	29.7333333	0	OWN	0.5189237342	0.9650270265	0.3152018937	0.6771680642	0.9561850872	0.2193018434	0.7806981566	1
152899	0	1	GB	SEA	94	1	3	30	15	-1	-1	6	13	7	1	0	0	0	R.Longwell kicks 63 yards from GB 30 to SEA 7. J.Scobey to SEA 29 for 22 yards (J.Leake).	0	0	0			1	4		0	01/01/2006	at Packers	-3.5	Seahawks	40.5	3.5	1	2006	30	0	OWN	0.5092737217	0.9812594678	0.096021249	0.9696057542	0.9775757638	0.2928334206	0.7071665794	1
152900	0	1	GB	SEA	29	0	3	29.9166667	14.9166667	1	10	6	7	13	0	1	0	0	(14:55) M.Morris left tackle to SEA 32 for 3 yards (P.Lenon).	0	0	0			0	4		0	01/01/2006	at Packers	-3.5	Seahawks	40.5	3.5	1	2006	30.0833333	0	OPP	0.434434865	0.9735202574	0.2004957332	-0.80414163	0.968271316	0.2525745596	0.7474254404	1
152901	0	1	GB	SEA	32	0	3	29.3166667	14.3166667	2	7	6	7	13	0	0	1	0	(14:19) S.Wallace pass to D.Hackett to SEA 43 for 11 yards (K.Gbaja-Biamila).	0	0	0			0	4		0	01/01/2006	at Packers	-3.5	Seahawks	40.5	3.5	1	2006	30.6833333	0	OPP	0.4320631539	0.9719477705	0.2169823462	-0.889097265	0.9662117266	0.2466338517	0.7533661483	1
152902	0	1	GB	SEA	43	0	3	28.5	13.5	1	10	6	7	13	0	1	0	1	(13:30) M.Morris right end to GB 41 for 16 yards (A.Harris). PENALTY on GB-A.Harris Face Mask (15 Yards) 15 yards enforced at GB 41.	0	15	1	FACE MASK (15 YARDS)	-0.055239414	0	4		0	01/01/2006	at Packers	-3.5	Seahawks	40.5	3.5	1	2006	31.5	0	OPP	0.4508595717	0.9693656628	0.2364629733	-0.803525114	0.9624866706	0.2715899035	0.7284100965	1
152903	0	1	GB	SEA	74	0	3	28.05	13.05	1	10	6	7	13	0	0	1	0	(13:03) S.Wallace pass to D.Hackett to GB 22 for 4 yards (A.Carroll).	0	0	0			0	4		0	01/01/2006	at Packers	-3.5	Seahawks	40.5	3.5	1	2006	31.95	0	OWN	0.4758328911	0.9678499036	0.2802612766	-0.820738491	0.9593572449	0.3266850634	0.6733149366	1
152904	0	1	GB	SEA	78	0	3	27.5166667	12.5166667	2	6	6	7	13	0	1	0	0	(12:31) M.Morris right guard to GB 18 for 4 yards (A.Kampman).	0	0	0			0	4		0	01/01/2006	at Packers	-3.5	Seahawks	40.5	3.5	1	2006	32.4833333	0	OWN	0.4734312463	0.9668439149	0.2867661589	-0.888828855	0.9578994615	0.3257906978	0.6742093022	1
152905	0	1	GB	SEA	82	0	3	26.85	11.85	3	2	6	7	13	0	0	1	0	(11:51) S.Wallace pass to D.Hackett to GB 7 for 11 yards (M.Roman).	0	0	0			0	4		0	01/01/2006	at Packers	-3.5	Seahawks	40.5	3.5	1	2006	33.15	0	OWN	0.4715409248	0.965339721	0.2949085633	-0.931665746	0.955760325	0.3213914604	0.6786085396	1
152906	0	1	GB	SEA	93	0	3	26.2	11.2	1	7	6	7	13	0	1	0	0	(11:12) M.Morris right tackle to GB 5 for 2 yards (G.Jackson).	0	0	0			0	4		0	01/01/2006	at Packers	-3.5	Seahawks	40.5	3.5	1	2006	33.8	0	OWN	0.4949107879	0.9633919728	0.2972771932	-0.760734803	0.9525509976	0.3668277671	0.6331722329	1
152907	0	1	GB	SEA	95	0	3	25.6	10.6	2	5	6	7	13	0	0	1	0	(10:36) S.Wallace pass to J.Jurevicius for 5 yards TOUCHDOWN.	0	0	0			0	4		0	01/01/2006	at Packers	-3.5	Seahawks	40.5	3.5	1	2006	34.4	0	OWN	0.4925871563	0.9604521289	0.3212338878	-0.875652431	0.9484720655	0.360032138	0.639967862	1
152908	0	1	GB	SEA	95	0	3	25.6	10.6	-1	-1	6	7	13	0	1	0	0	J.Brown extra point is GOOD Center-J.Darche Holder-T.Rouen.	0	0	0			0	4		0	01/01/2006	at Packers	-3.5	Seahawks	40.5	3.5	1	2006	34.4	0	OWN	0.5033629443	0.9703575855	0.1578593694	0.3675480275	0.9619196911	0.3219172079	0.6780827921	1
152909	0	1	GB	SEA	95	0	3	25.6	10.6	-1	-1	-1	14	13	1	0	0	0	J.Brown kicks 59 yards from SEA 30 to GB 11. W.Henderson to GB 21 for 10 yards (E.Pruitt).	0	0	0			1	4		0	01/01/2006	at Packers	-3.5	Seahawks	40.5	3.5	1	2006	34.4	0	OWN	0.5143146062	0.976245918	-0.138101618	0.2562349794	0.9658804616	0.6219632511	0.3780367489	0
152910	0	1	GB	SEA	79	1	3	25.4333333	10.4333333	1	10	-1	13	14	0	1	0	0	(10:26) T.Fisher left end to GB 19 for -2 yards (L.Hill).	0	0	0			0	4		0	01/01/2006	at Packers	-3.5	Seahawks	40.5	3.5	1	2006	34.5666667	0	OWN	0.5234644292	0.9665990124	0.0306483813	0.4991219369	0.9538938984	0.4763992882	0.5236007118	1
152911	0	1	GB	SEA	81	1	3	24.7333333	9.73333333	2	12	-1	13	14	0	0	1	0	(9:44) B.Favre pass to A.Chatman to GB 24 for 5 yards (J.Babineaux).	0	0	0			0	4		0	01/01/2006	at Packers	-3.5	Seahawks	40.5	3.5	1	2006	35.2666667	0	OWN	0.5239208396	0.9605144666	0.1004560171	-0.022326992	0.9449331569	0.5165551395	0.4834448605	0
152912	0	1	GB	SEA	76	1	3	24.05	9.05	3	7	-1	13	14	0	0	1	1	(9:03) (Shotgun) B.Favre pass to D.Driver to GB 35 for 11 yards (G.Wistrom). PENALTY on SEA-K.Herndon Face Mask (15 Yards) 15 yards enforced at GB 35.	0	15	0	FACE MASK (15 YARDS)	0.061865419	0	4		0	01/01/2006	at Packers	-3.5	Seahawks	40.5	3.5	1	2006	35.95	0	OWN	0.5153573036	0.9595029433	0.0872824251	-0.202934105	0.9437712095	0.5223802189	0.4776197811	0
152913	0	1	GB	SEA	50	1	3	23.5666667	8.56666667	1	10	-1	13	14	0	0	1	0	(8:34) B.Favre pass to A.Chatman to SEA 45 for 5 yards (L.Hill J.Babineaux).	0	0	0			0	4		0	01/01/2006	at Packers	-3.5	Seahawks	40.5	3.5	1	2006	36.4333333	0	OPP	0.5100374373	0.959708699	0.0179929202	0.5661418369	0.9453037415	0.4130567931	0.5869432069	1
152914	0	1	GB	SEA	45	1	3	22.9666667	7.96666667	2	5	-1	13	14	0	1	0	0	(7:58) N.Herron up the middle to SEA 44 for 1 yard (J.Babineaux).	0	0	0			0	4		0	01/01/2006	at Packers	-3.5	Seahawks	40.5	3.5	1	2006	37.0333333	0	OPP	0.5009940021	0.9590248521	0.003565587	0.4273724117	0.9446450345	0.4112627929	0.5887372071	1
152915	0	1	GB	SEA	44	1	3	22.3	7.3	3	4	-1	13	14	0	0	1	0	(7:18) B.Favre pass incomplete to T.Fisher (B.Fisher).	0	0	0			0	4		0	01/01/2006	at Packers	-3.5	Seahawks	40.5	3.5	1	2006	37.7	0	OPP	0.4973906457	0.9545582733	0.0375728984	0.0514943679	0.9383805818	0.4335042532	0.5664957468	1
152916	0	1	GB	SEA	44	1	3	22.2333333	7.23333333	4	4	-1	13	14	1	0	0	0	(7:14) R.Flinn punts 21 yards to SEA 23 Center-R.Davis out of bounds.	0	0	0			1	4		0	01/01/2006	at Packers	-3.5	Seahawks	40.5	3.5	1	2006	37.7666667	0	OPP	0.4928280856	0.9516268988	0.0751632783	-0.397849907	0.9342434714	0.463531645	0.536468355	1
152917	0	1	GB	SEA	23	0	3	22.1	7.1	1	10	-1	14	13	0	0	1	0	(7:06) S.Wallace pass intended for P.Warrick INTERCEPTED by A.Harris at SEA 27. A.Harris ran ob at SEA 19 for 8 yards (L.Weaver).	1	0	0			1	4		0	01/01/2006	at Packers	-3.5	Seahawks	40.5	3.5	1	2006	37.9	0	OPP	0.4726487659	0.9529752986	0.0039508779	-0.787101456	0.934510169	0.5322632274	0.4677367726	0
152918	0	1	GB	SEA	19	1	3	22	7	1	10	-1	13	14	0	1	0	0	(7:00) N.Herron right end to SEA 21 for -2 yards (B.Fisher).	0	0	0			0	4		0	01/01/2006	at Packers	-3.5	Seahawks	40.5	3.5	1	2006	38	0	OPP	0.4937858296	0.9528903747	-0.001398228	0.6250736985	0.9373315265	0.342849841	0.657150159	1
152919	0	1	GB	SEA	21	1	3	21.2666667	6.26666667	2	12	-1	13	14	0	0	1	0	(6:16) B.Favre pass incomplete to R.Gardner.	0	0	0			0	4		0	01/01/2006	at Packers	-3.5	Seahawks	40.5	3.5	1	2006	38.7333333	0	OPP	0.4943871179	0.9441921932	0.0690849007	0.1620567775	0.9250107145	0.3656476093	0.6343523907	1
152920	0	1	GB	SEA	21	1	3	21.1833333	6.18333333	3	12	-1	13	14	0	1	0	1	(6:11) (Shotgun) B.Favre sacked at SEA 33 for -12 yards (B.Fisher). PENALTY on SEA-B.Fisher Tripping 10 yards enforced at SEA 30.	0	10	0	TRIPPING	-0.001364339	0	4		0	01/01/2006	at Packers	-3.5	Seahawks	40.5	3.5	1	2006	38.8166667	0	OPP	0.4898698947	0.9405128756	0.1067294563	-0.299341264	0.9198720634	0.3950477553	0.6049522447	1
152921	0	1	GB	SEA	20	1	3	20.9333333	5.93333333	1	10	-1	13	14	0	1	0	0	(5:56) N.Herron left end to SEA 20 for no gain (M.Boulware).	0	0	0			0	4		0	01/01/2006	at Packers	-3.5	Seahawks	40.5	3.5	1	2006	39.0666667	0	OPP	0.4985232973	0.9475272396	0.0144876733	0.6369233907	0.9297310604	0.3431376447	0.6568623553	1
152922	0	1	GB	SEA	20	1	3	20.2333333	5.23333333	2	10	-1	13	14	0	0	1	0	(5:14) B.Favre pass incomplete to A.Chatman.	0	0	0			0	4		0	01/01/2006	at Packers	-3.5	Seahawks	40.5	3.5	1	2006	39.7666667	0	OPP	0.4963568057	0.9404815701	0.060779903	0.285061829	0.9198423548	0.3558314572	0.6441685428	1
152923	0	1	GB	SEA	20	1	3	20.1666667	5.16666667	3	10	-1	13	14	0	0	1	0	(5:10) (Shotgun) B.Favre pass to A.Chatman to SEA 6 for 14 yards (J.Babineaux).	0	0	0			0	4		0	01/01/2006	at Packers	-3.5	Seahawks	40.5	3.5	1	2006	39.8333333	0	OPP	0.4917880459	0.9366715513	0.0982516273	-0.177547135	0.9145154834	0.3850439154	0.6149560846	1
152924	0	1	GB	SEA	6	1	3	19.4666667	4.46666667	1	6	-1	13	14	0	1	0	0	(4:28) N.Herron right end to SEA 9 for -3 yards (R.Bailey C.Terrill).	0	0	0			0	4		0	01/01/2006	at Packers	-3.5	Seahawks	40.5	3.5	1	2006	40.5333333	0	OPP	0.4915634192	0.943858494	-0.026173234	0.7712092869	0.925533815	0.3145313663	0.6854686337	1
152925	0	1	GB	SEA	9	1	3	18.8333333	3.83333333	2	9	-1	13	14	0	0	1	0	(3:50) B.Favre pass incomplete to D.Lee.	0	0	0			0	4		0	01/01/2006	at Packers	-3.5	Seahawks	40.5	3.5	1	2006	41.1666667	0	OPP	0.4931161675	0.932900272	0.0548788103	0.3766519354	0.9100002176	0.3227132038	0.6772867962	1
152926	0	1	GB	SEA	9	1	3	18.7666667	3.76666667	3	9	-1	13	14	0	0	1	0	(3:46) (Shotgun) B.Favre pass to A.Chatman for 9 yards TOUCHDOWN.	0	0	0			0	4		0	01/01/2006	at Packers	-3.5	Seahawks	40.5	3.5	1	2006	41.2333333	0	OPP	0.4885280588	0.9286227946	0.0923845286	-0.076330778	0.9040519756	0.3485137982	0.6514862018	1
152927	0	1	GB	SEA	9	1	3	18.7666667	3.76666667	-1	-1	-1	13	14	0	1	0	0	R.Longwell extra point is GOOD Center-R.Davis Holder-R.Flinn.	0	0	0			0	4		0	01/01/2006	at Packers	-3.5	Seahawks	40.5	3.5	1	2006	41.2333333	0	OPP	0.5017410822	0.953064634	-0.158908658	0.9820994021	0.9380828523	0.4028857531	0.5971142469	1
152928	0	1	GB	SEA	9	1	3	18.7666667	3.76666667	-1	-1	6	20	14	1	0	0	1	R.Longwell kicks 60 yards from GB 30 to SEA 10. J.Scobey ran ob at SEA 32 for 22 yards (W.Henderson). PENALTY on SEA-N.Koutouvides Illegal Block Above the Waist 10 yards enforced at SEA 23.	0	10	0	ILLEGAL BLOCK ABOVE THE WAIST	-0.051550355	1	4		0	01/01/2006	at Packers	-3.5	Seahawks	40.5	3.5	1	2006	41.2333333	0	OPP	0.4906012741	0.941599769	0.1370457008	0.985989964	0.9310084391	0.1349958472	0.8650041528	1
152929	0	1	GB	SEA	13	0	3	18.5833333	3.58333333	1	10	6	14	20	0	1	0	0	(3:35) M.Morris left end to SEA 14 for 1 yard (N.Diggs).	0	0	0			0	4		0	01/01/2006	at Packers	-3.5	Seahawks	40.5	3.5	1	2006	41.4166667	0	OPP	0.4674005972	0.9169085228	0.324805897	-0.69092665	0.89542839	0.1692204109	0.8307795891	1
152930	0	1	GB	SEA	14	0	3	17.95	2.95	2	9	6	14	20	0	1	0	1	(2:57) S.Wallace sacked at SEA 2 for -12 yards (C.Cole). PENALTY on GB-C.Williams Defensive Offside 5 yards enforced at SEA 14 - No Play.	0	5	1	DEFENSIVE OFFSIDE	-0.015146617	0	4		0	01/01/2006	at Packers	-3.5	Seahawks	40.5	3.5	1	2006	42.05	0	OPP	0.4650063881	0.9083549411	0.3567980561	-0.850896464	0.8841002949	0.1591651826	0.8408348174	1
152931	0	1	GB	SEA	19	0	3	17.6	2.6	2	4	6	14	20	0	0	1	0	(2:36) S.Wallace pass to R.Hannam to SEA 23 for 4 yards (N.Diggs).	0	0	0			0	4		0	01/01/2006	at Packers	-3.5	Seahawks	40.5	3.5	1	2006	42.4	0	OPP	0.4669745488	0.9138768369	0.3200682177	-0.759438476	0.8909544757	0.177126162	0.822873838	1
152932	0	1	GB	SEA	23	0	3	17.1166667	2.11666667	1	10	6	14	20	0	0	1	0	(2:07) S.Wallace pass incomplete to I.Mili (M.Roman).	0	0	0			0	4		0	01/01/2006	at Packers	-3.5	Seahawks	40.5	3.5	1	2006	42.8833333	0	OPP	0.4804765028	0.9038583559	0.3541710307	-0.685420153	0.8770367405	0.1771621487	0.8228378513	1
152933	0	1	GB	SEA	23	0	3	17.05	2.05	2	10	6	14	20	0	0	1	0	(2:03) S.Wallace pass incomplete to I.Mili.	0	0	0			0	4		0	01/01/2006	at Packers	-3.5	Seahawks	40.5	3.5	1	2006	42.95	0	OPP	0.4758141503	0.8978273753	0.3867049232	-0.864754868	0.8690592405	0.166679192	0.833320808	1
152934	0	1	GB	SEA	23	0	3	16.9666667	1.96666667	3	10	6	14	20	0	0	1	0	(1:58) S.Wallace pass incomplete to D.Hackett.	0	0	0			0	4		0	01/01/2006	at Packers	-3.5	Seahawks	40.5	3.5	1	2006	43.0333333	0	OPP	0.4711897113	0.8912622639	0.4184917311	-0.945144237	0.8603646217	0.1485495187	0.8514504813	1
152935	0	1	GB	SEA	23	0	3	16.9	1.9	4	10	6	14	20	1	0	0	0	(1:54) T.Rouen punts 41 yards to GB 36 Center-J.Darche. A.Chatman to GB 36 for no gain (L.Hill).	0	0	0			1	4		0	01/01/2006	at Packers	-3.5	Seahawks	40.5	3.5	1	2006	43.1	0	OPP	0.466474051	0.8844890687	0.4491035952	-0.978320746	0.8513911186	0.1287844633	0.8712155367	1
152936	0	1	GB	SEA	64	1	3	16.7333333	1.73333333	1	10	6	20	14	0	0	1	0	(1:44) B.Favre pass to D.Driver to SEA 5 for 59 yards (M.Boulware).	0	0	0			0	4		0	01/01/2006	at Packers	-3.5	Seahawks	40.5	3.5	1	2006	43.2666667	0	OWN	0.5338414849	0.900627124	0.4036014052	0.7048385722	0.8732401138	0.127667519	0.872332481	1
152937	0	1	GB	SEA	5	1	3	15.8666667	0.86666667	1	5	6	20	14	0	1	0	0	(:52) B.Favre sacked at SEA 13 for -8 yards. FUMBLES RECOVERED by SEA-R.Bailey at SEA 9. R.Bailey to SEA 9 for no gain (B.Favre).	1	0	0			1	4		0	01/01/2006	at Packers	-3.5	Seahawks	40.5	3.5	1	2006	44.1333333	0	OPP	0.4926701038	0.9021810766	0.2997931288	0.8551757719	0.8817733614	0.0675923101	0.9324076899	1
152938	0	1	GB	SEA	9	0	3	15.75	0.75	1	10	6	14	20	0	1	0	1	(:45) M.Morris right end to SEA 10 for 1 yard (N.Barnett). PENALTY on SEA-R.Willis Offensive Holding declined.	0	0	0	OFFENSIVE HOLDING	0.0059348	0	4		0	01/01/2006	at Packers	-3.5	Seahawks	40.5	3.5	1	2006	44.25	0	OPP	0.4754480968	0.8901566858	0.3543860398	-0.655340371	0.8603963657	0.1416051174	0.8583948826	1
152939	0	1	GB	SEA	10	0	3	15.3333333	0.33333333	2	9	6	14	20	0	0	1	0	(:20) S.Wallace pass incomplete to P.Warrick.	0	0	0			0	4		0	01/01/2006	at Packers	-3.5	Seahawks	40.5	3.5	1	2006	44.6666667	0	OPP	0.4722361069	0.8815488372	0.3831041352	-0.833245036	0.8489454175	0.1343348382	0.8656651618	1
152940	0	1	GB	SEA	10	0	3	15.2	0.2	3	9	6	14	20	0	1	0	0	(:12) S.Wallace sacked at SEA 3 for -7 yards (K.Gbaja-Biamila).	0	0	0			0	4		0	01/01/2006	at Packers	-3.5	Seahawks	40.5	3.5	1	2006	44.8	0	OPP	0.4677867261	0.8733943775	0.4155640616	-0.931543692	0.8382140751	0.1188555863	0.8811444137	1
152941	0	1	GB	SEA	3	0	4	15	15	4	16	6	14	20	1	0	0	0	(15:00) T.Rouen punts 27 yards to SEA 30 Center-J.Darche. A.Chatman to SEA 34 for -4 yards (K.Bentley J.Scobey). Ball tipped by GB #96 (Montgomery)	0	0	0			1	4		0	01/01/2006	at Packers	-3.5	Seahawks	40.5	3.5	1	2006	45	0	OPP	0.448151683	0.8849855523	0.4643746201	-0.992321399	0.856001496	0.0833855457	0.9166144543	1
152942	0	1	GB	SEA	34	1	4	14.85	14.85	1	10	6	20	14	0	1	0	0	(14:51) T.Fisher right guard to SEA 27 for 7 yards (J.Babineaux).	0	0	0			0	4		0	01/01/2006	at Packers	-3.5	Seahawks	40.5	3.5	1	2006	45.15	0	OPP	0.5064273745	0.9121344879	0.3543715904	0.6003812708	0.8926166506	0.097208707	0.902791293	1
152943	0	1	GB	SEA	27	1	4	14.2833333	14.2833333	2	3	6	20	14	0	1	0	0	(14:17) T.Fisher left guard to SEA 22 for 5 yards (R.Bernard A.Kashama).	0	0	0			0	4		0	01/01/2006	at Packers	-3.5	Seahawks	40.5	3.5	1	2006	45.7166667	0	OPP	0.4945689321	0.9143835197	0.3201174662	0.5501445347	0.8962908299	0.092755882	0.907244118	1
152944	0	1	GB	SEA	22	1	4	13.7	13.7	1	10	6	20	14	0	1	0	0	(13:42) N.Herron left tackle to SEA 20 for 2 yards (L.Hill).	0	0	0			0	4		0	01/01/2006	at Packers	-3.5	Seahawks	40.5	3.5	1	2006	46.3	0	OPP	0.5021819914	0.9016549426	0.3542999071	0.6292439782	0.8804178396	0.0779202163	0.9220797837	1
152945	0	1	GB	SEA	20	1	4	13.1166667	13.1166667	2	8	6	20	14	0	0	1	0	(13:07) B.Favre pass to T.Fisher to SEA 13 for 7 yards (J.Williams J.Babineaux).	0	0	0			0	4		0	01/01/2006	at Packers	-3.5	Seahawks	40.5	3.5	1	2006	46.8833333	0	OPP	0.4969517403	0.8942296704	0.3725261667	0.3702149358	0.8712724094	0.07492801	0.92507199	1
152946	0	1	GB	SEA	13	1	4	12.6166667	12.6166667	3	1	6	20	14	0	1	0	0	(12:37) N.Herron right tackle to SEA 10 for 3 yards (M.Manuel K.Bentley).	0	0	0			0	4		0	01/01/2006	at Packers	-3.5	Seahawks	40.5	3.5	1	2006	47.3833333	0	OPP	0.4846885968	0.8975853828	0.3379585633	0.3024067865	0.8764817166	0.0721217283	0.9278782717	1
152947	0	1	GB	SEA	10	1	4	11.8833333	11.8833333	1	10	6	20	14	0	0	1	0	(11:53) B.Favre pass incomplete to T.Fisher.	0	0	0			0	4		0	01/01/2006	at Packers	-3.5	Seahawks	40.5	3.5	1	2006	48.1166667	0	OPP	0.5004140192	0.882594468	0.3621665435	0.6640895791	0.857524338	0.0569961834	0.9430038166	1
152948	0	1	GB	SEA	10	1	4	11.7666667	11.7666667	2	10	6	20	14	0	1	0	0	(11:46) T.Fisher up the middle to SEA 10 for no gain (A.Kashama).	0	0	0			0	4		0	01/01/2006	at Packers	-3.5	Seahawks	40.5	3.5	1	2006	48.2333333	0	OPP	0.4960580917	0.8747100919	0.3950543345	0.3171506281	0.8476105097	0.0565470293	0.9434529707	1
152949	0	1	GB	SEA	10	1	4	11.0666667	11.0666667	3	10	6	20	14	0	0	1	0	(11:04) B.Favre pass incomplete to D.Lee (J.Babineaux).	0	0	0			0	4		0	01/01/2006	at Packers	-3.5	Seahawks	40.5	3.5	1	2006	48.9333333	0	OPP	0.493884547	0.8585969531	0.4334534044	-0.130571336	0.8272001052	0.0558352913	0.9441647087	1
152950	0	1	GB	SEA	10	1	4	11	11	4	10	6	20	14	0	1	0	0	(11:00) R.Longwell 28 yard field goal is GOOD Center-R.Davis Holder-R.Flinn.	0	0	0			0	4		0	01/01/2006	at Packers	-3.5	Seahawks	40.5	3.5	1	2006	49	0	OPP	0.4893010146	0.8499504884	0.4635755025	-0.5398564	0.8163057675	0.0573375795	0.9426624205	1
152951	0	1	GB	SEA	10	1	4	11	11	-1	-1	9	23	14	1	0	0	0	R.Longwell kicks 55 yards from GB 30 to SEA 15. J.Scobey to SEA 23 for 8 yards (M.Underwood; J.Leake).	0	0	0			1	4		0	01/01/2006	at Packers	-3.5	Seahawks	40.5	3.5	1	2006	49	+7	OPP	0.5019349534	0.8981378232	0.3179437476	0.9838805006	0.8832282038	0.0448352188	0.9551647812	1
152952	0	1	GB	SEA	23	0	4	10.8666667	10.8666667	1	10	9	14	23	0	0	1	0	(10:52) S.Wallace pass to P.Warrick to GB 44 for 33 yards (A.Harris).	0	0	0			0	4		0	01/01/2006	at Packers	-3.5	Seahawks	40.5	3.5	1	2006	49.1333333	+7	OPP	0.4854632619	0.8570240905	0.4926968213	-0.73464069	0.8246223351	0.0635372663	0.9364627337	1
152953	0	1	GB	SEA	56	0	4	10.3333333	10.3333333	1	10	9	14	23	0	1	0	0	(10:20) M.Morris left tackle to GB 46 for -2 yards (N.Barnett).	0	0	0			0	4		0	01/01/2006	at Packers	-3.5	Seahawks	40.5	3.5	1	2006	49.6666667	+7	OWN	0.5111134673	0.8491507034	0.5301307699	-0.757998247	0.8091663758	0.0982129207	0.9017870793	1
152954	0	1	GB	SEA	54	0	4	9.63333333	9.63333333	2	12	9	14	23	0	0	1	0	(9:38) S.Wallace pass incomplete to P.Warrick.	0	0	0			0	4		0	01/01/2006	at Packers	-3.5	Seahawks	40.5	3.5	1	2006	50.36666667	+7	OWN	0.5087568408	0.8236410847	0.5751610153	-0.914484803	0.7761398564	0.0765681428	0.9234318572	1
152955	0	1	GB	SEA	54	0	4	9.58333333	9.58333333	3	12	9	14	23	0	0	1	0	(9:35) S.Wallace pass incomplete to M.Morris.	0	0	0			0	4		0	01/01/2006	at Packers	-3.5	Seahawks	40.5	3.5	1	2006	50.41666667	+7	OWN	0.5042011804	0.8133644668	0.5997062419	-0.965901372	0.7628285161	0.0648543349	0.9351456651	1
152956	0	1	GB	SEA	54	0	4	9.51666667	9.51666667	4	12	9	14	23	1	0	0	0	(9:31) T.Rouen punts 35 yards to GB 11 Center-J.Darche fair catch by A.Chatman. Yard marker changed due to change of possession.	0	0	0			1	4		0	01/01/2006	at Packers	-3.5	Seahawks	40.5	3.5	1	2006	50.48333333	+7	OWN	0.4996797874	0.8022464282	0.6233118517	-0.986610478	0.7484345584	0.0535847955	0.9464152045	1
152957	0	1	GB	SEA	88	1	4	9.41666667	9.41666667	1	10	9	23	14	0	0	1	0	(9:25) B.Favre pass to T.Fisher to GB 20 for 8 yards (J.Babineaux).	0	0	0			0	4		0	01/01/2006	at Packers	-3.5	Seahawks	40.5	3.5	1	2006	50.58333333	+7	OWN	0.5582033222	0.8362159053	0.5672831876	0.6367981439	0.7945772423	0.0551863498	0.9448136502	1
152958	0	1	GB	SEA	80	1	4	8.81666667	8.81666667	2	2	9	23	14	0	1	0	0	(8:49) N.Herron right tackle to GB 23 for 3 yards (K.Bentley).	0	0	0			0	4		0	01/01/2006	at Packers	-3.5	Seahawks	40.5	3.5	1	2006	51.18333333	+7	OWN	0.5461020016	0.8427215681	0.532351413	0.6252781535	0.8046341462	0.0506558466	0.9493441534	1
152959	0	1	GB	SEA	77	1	4	8.05	8.05	1	10	9	23	14	0	1	0	0	(8:03) N.Herron left end to GB 20 for -3 yards (K.Bentley).	0	0	0			0	4		0	01/01/2006	at Packers	-3.5	Seahawks	40.5	3.5	1	2006	51.95	+7	OWN	0.5556806369	0.8137768014	0.5701205423	0.6649606267	0.7675164891	0.0388216953	0.9611783047	1
152960	0	1	GB	SEA	80	1	4	7.36666667	7.36666667	2	13	9	23	14	0	0	1	0	(7:22) (Shotgun) B.Favre pass to T.Fisher to GB 22 for 2 yards (J.Williams).	0	0	0			0	4		0	01/01/2006	at Packers	-3.5	Seahawks	40.5	3.5	1	2006	52.63333333	+7	OWN	0.557268034	0.7792828439	0.6227579194	0.1737345467	0.7224371256	0.035695964	0.964304036	1
152961	0	1	GB	SEA	78	1	4	6.66666667	6.66666667	3	11	9	23	14	0	0	1	0	(6:40) (Shotgun) B.Favre pass intended for R.Gardner INTERCEPTED by J.Williams at GB 35. J.Williams to GB 35 for no gain (R.Gardner).	1	0	0			1	4		0	01/01/2006	at Packers	-3.5	Seahawks	40.5	3.5	1	2006	53.33333333	+7	OWN	0.5528491105	0.7612367326	0.6363954061	-0.171888691	0.6998572161	0.0331261789	0.9668738211	1
152962	0	1	GB	SEA	65	0	4	6.55	6.55	1	10	9	14	23	0	0	1	0	(6:33) S.Wallace pass incomplete to D.Hackett (K.Peterson).	0	0	0			0	4		0	01/01/2006	at Packers	-3.5	Seahawks	40.5	3.5	1	2006	53.45	+7	OWN	0.5311354465	0.7844364622	0.5742573495	-0.731598182	0.7219941146	0.0779236449	0.9220763551	1
152963	0	1	GB	SEA	65	0	4	6.5	6.5	2	10	9	14	23	0	1	0	0	(6:30) M.Morris right tackle to GB 36 for -1 yards (G.Jackson).	0	0	0			0	4		0	01/01/2006	at Packers	-3.5	Seahawks	40.5	3.5	1	2006	53.5	+7	OWN	0.526722219	0.7721607667	0.5988414891	-0.886454859	0.7059960681	0.0694827137	0.9305172863	1
152964	0	1	GB	SEA	64	0	4	5.86666667	5.86666667	3	11	9	14	23	0	1	0	0	(5:52) S.Wallace sacked at GB 43 for -7 yards (C.Jenkins).	0	0	0			0	4		0	01/01/2006	at Packers	-3.5	Seahawks	40.5	3.5	1	2006	54.13333333	+7	OWN	0.5242864727	0.7416665154	0.6327856347	-0.957732138	0.6663291523	0.0508843323	0.9491156677	1
152965	0	1	GB	SEA	57	0	4	5.5	5.5	4	18	9	14	23	1	0	0	0	(5:30) T.Rouen punts 39 yards to GB 4 Center-J.Darche downed by SEA-J.Scobey.	0	0	0			1	4		0	01/01/2006	at Packers	-3.5	Seahawks	40.5	3.5	1	2006	54.5	+7	OWN	0.5202025079	0.683539353	0.6924458213	-0.991773118	0.5927386682	0.0237005819	0.9762994181	1
152966	0	1	GB	SEA	96	1	4	5.3	5.3	1	10	9	23	14	0	1	0	0	(5:18) N.Herron left tackle to GB 9 for 5 yards (L.Tatupu).	0	0	0			0	4		0	01/01/2006	at Packers	-3.5	Seahawks	40.5	3.5	1	2006	54.7	+7	OWN	0.577312097	0.7594580371	0.6108461836	0.6754976325	0.6926839759	0.036691847	0.963308153	1
152967	0	1	GB	SEA	91	1	4	4.78333333	4.78333333	2	5	9	23	14	0	1	0	0	(4:47) N.Herron right tackle to GB 11 for 2 yards (J.Babineaux R.Bailey).	0	0	0			0	4		0	01/01/2006	at Packers	-3.5	Seahawks	40.5	3.5	1	2006	55.21666667	+7	OWN	0.5688744476	0.7576434494	0.6009944707	0.5607651617	0.6918662024	0.0329240076	0.9670759924	1
152968	0	1	GB	SEA	89	1	4	4.05	4.05	3	3	9	23	14	0	0	1	0	(4:03) B.Favre pass to D.Lee pushed ob at GB 21 for 10 yards (M.Boulware).	0	0	0			0	4		0	01/01/2006	at Packers	-3.5	Seahawks	40.5	3.5	1	2006	55.95	+7	OWN	0.5646524666	0.7373016209	0.6155150818	0.2779850616	0.6662612082	0.0289186257	0.9710813743	1
152969	0	1	GB	SEA	79	1	4	3.93333333	3.93333333	1	10	9	23	14	0	1	0	0	(3:56) N.Herron up the middle to GB 23 for 2 yards (M.Manuel).	0	0	0			0	4		0	01/01/2006	at Packers	-3.5	Seahawks	40.5	3.5	1	2006	56.06666667	+7	OWN	0.571026138	0.7281716893	0.6085202998	0.7070344238	0.6565595859	0.0200664806	0.9799335194	1
152970	0	1	GB	SEA	77	1	4	3.2	3.2	2	8	9	23	14	0	1	0	1	(3:12) PENALTY on GB-K.Barry False Start 5 yards enforced at GB 23 - No Play.	0	5	1	FALSE START	0.003485977	0	4		0	01/01/2006	at Packers	-3.5	Seahawks	40.5	3.5	1	2006	56.8	+7	OWN	0.5668194103	0.7057702857	0.6228315526	0.487501222	0.6286646523	0.0162834374	0.9837165626	1
152971	0	1	GB	SEA	82	1	4	3.16666667	3.16666667	2	13	9	23	14	0	1	0	0	(3:10) T.Fisher left end to GB 18 for no gain (R.Bailey).	0	0	0			0	4		0	01/01/2006	at Packers	-3.5	Seahawks	40.5	3.5	1	2006	56.83333333	+7	OWN	0.5728536586	0.6782898907	0.6581272467	0.2512796418	0.5919262586	0.0156195693	0.9843804307	1
152972	0	1	GB	SEA	82	1	4	3.05	3.05	3	13	9	23	14	0	0	1	0	(3:03) (Shotgun) B.Favre pass incomplete to T.Fisher (R.Bernard).	0	0	0			0	4		0	01/01/2006	at Packers	-3.5	Seahawks	40.5	3.5	1	2006	56.95	+7	OWN	0.5689478845	0.6591693517	0.6793470444	-0.21159484	0.5678311838	0.0153263329	0.9846736671	1
152973	0	1	GB	SEA	82	1	4	2.98333333	2.98333333	4	13	9	23	14	1	0	0	0	(2:59) R.Flinn punts 42 yards to SEA 40 Center-R.Davis. J.Williams to GB 48 for 12 yards (J.Leake; P.Lenon).	0	0	0			1	4		0	01/01/2006	at Packers	-3.5	Seahawks	40.5	3.5	1	2006	57.01666667	+7	OWN	0.5648461301	0.640685871	0.6991394563	-0.596355651	0.5446596592	0.0143441975	0.9856558025	1
152974	0	1	GB	SEA	52	0	4	2.81666667	2.81666667	1	10	9	14	23	0	0	1	0	(2:49) S.Wallace pass to M.Morris pushed ob at GB 49 for -1 yards (M.Roman).	0	0	0			0	4		0	01/01/2006	at Packers	-3.5	Seahawks	40.5	3.5	1	2006	57.18333333	+7	OWN	0.5356177951	0.6982931587	0.5965301634	-0.681257981	0.6126579498	0.0326728053	0.9673271947	1
152975	0	1	GB	SEA	51	0	4	2.73333333	2.73333333	2	11	9	14	23	0	0	1	0	(2:44) S.Wallace pass to M.Morris to GB 29 for 20 yards (N.Collins).	0	0	0			0	4		0	01/01/2006	at Packers	-3.5	Seahawks	40.5	3.5	1	2006	57.26666667	+7	OWN	0.5312436294	0.6755934669	0.6260779742	-0.875283107	0.5839126992	0.0257199767	0.9742800233	1
152976	0	1	GB	SEA	69	0	4	2.36666667	2.36666667	1	10	9	14	23	0	1	0	0	(2:22) S.Wallace FUMBLES (Aborted) at GB 29 and recovers at GB 31. S.Wallace to GB 31 for no gain (A.Kampman).	0	0	0			0	4		0	01/01/2006	at Packers	-3.5	Seahawks	40.5	3.5	1	2006	57.63333333	+7	OWN	0.5486495315	0.6858002094	0.6145880825	-0.693716327	0.5912449861	0.0443201708	0.9556798292	1
152977	0	1	GB	SEA	69	0	4	2.1	2.1	2	12	9	14	23	0	1	0	0	(2:06) S.Wallace sacked at GB 37 for -6 yards (K.Gbaja-Biamila).	0	0	0			0	4		0	01/01/2006	at Packers	-3.5	Seahawks	40.5	3.5	1	2006	57.9	+7	OWN	0.5462378764	0.6511435258	0.6514697218	-0.891765012	0.5464857295	0.0328106273	0.9671893727	1
152978	0	1	GB	SEA	63	0	4	2	2	3	18	9	14	23	0	0	1	0	(2:00) S.Wallace pass to P.Warrick to GB 26 for 11 yards (N.Barnett).	0	0	0			0	4		0	01/01/2006	at Packers	-3.5	Seahawks	40.5	3.5	1	2006	58	+7	OWN	0.5414523726	0.5933206821	0.702156734	-0.976280229	0.4746868775	0.0146624555	0.9853375445	1
152979	0	1	GB	SEA	74	0	4	1.71666667	1.71666667	4	7	9	14	23	0	1	0	0	(1:43) J.Brown 44 yard field goal is GOOD Center-J.Darche Holder-T.Rouen.	0	0	0			0	4		0	01/01/2006	at Packers	-3.5	Seahawks	40.5	3.5	1	2006	58.28333333	+7	OWN	0.5391307363	0.6357234127	0.669823188	-0.971214437	0.5255921429	0.027861518	0.972138482	1
152980	0	1	GB	SEA	74	0	4	1.71666667	1.71666667	-1	-1	6	17	23	1	0	0	0	(Onside Kick formation) J.Brown kicks onside 14 yards from SEA 30 to SEA 44. N.Collins (didn't try to advance) to SEA 44 for no gain. Ball deflected off #36 (Collins) out of bounds.	0	0	0			1	4		0	01/01/2006	at Packers	-3.5	Seahawks	40.5	3.5	1	2006	58.28333333	0	OWN	0.5613118224	0.7711565124	0.3919069631	0.5587303055	0.6879727833	0.171851384	0.828148616	1
152981	0	1	GB	SEA	44	1	4	1.63333333	1.63333333	1	10	6	23	17	0	1	0	1	(1:38) N.Herron left end to SEA 39 for 5 yards (J.Williams). PENALTY on GB-C.Clifton Offensive Holding 10 yards enforced at SEA 44 - No Play.	0	10	1	OFFENSIVE HOLDING	0.008711331	0	4		0	01/01/2006	at Packers	-3.5	Seahawks	40.5	3.5	1	2006	58.36666667	0	OPP	0.5604598945	0.6937670834	0.5110406505	0.7362888081	0.6058624906	0.0234040586	0.9765959414	1
152982	0	1	GB	SEA	54	1	4	1.53333333	1.53333333	1	20	6	23	17	0	1	0	0	(1:32) N.Herron left guard to SEA 50 for 4 yards (J.Williams K.Bentley).	0	0	0			0	4		0	01/01/2006	at Packers	-3.5	Seahawks	40.5	3.5	1	2006	58.46666667	0	OWN	0.5727070845	0.6339090061	0.5943479655	0.3722243301	0.52510788	0.0197686852	0.9802313148	1
152983	0	1	GB	SEA	50	1	4	0.76666667	0.76666667	2	16	6	23	17	0	1	0	0	(:46) N.Herron left end to GB 48 for -2 yards (K.Bentley).	0	0	0			0	4		0	01/01/2006	at Packers	-3.5	Seahawks	40.5	3.5	1	2006	59.23333333	0	OPP	0.5662467532	0.6172158365	0.5941754795	0.1526929332	0.505520004	0.0161472283	0.9838527717	1
152984	0	1	GB	SEA	52	1	4	0.68333333	0.68333333	3	18	6	23	17	0	1	0	0	(:41) A.Rodgers kneels to GB 47 for -1 yards.	0	0	0			0	4	40	1	01/01/2006	at Packers	-3.5	Seahawks	40.5	3.5	1	2006	59.31666667	0	OWN	0.5645778322	0.5831410212	0.6326424291	-0.404541664	0.461738975	0.0147856556	0.9852143444	1
152985	0	1	TB	NO	52	1	1	0	0	-1	-1	0	0	0	1	0	0	0	M.Bryant kicks 53 yards from TB 30 to NO 17. F.McAfee to NO 30 for 13 yards (D.Nicholson).	0	0	0			1	4		0	01/01/2006	at Buccaneers	-13.5	Saints	37	13.5	1	2006	60	0	OWN	0.2614847387	0.9937849604	-0.632299377	0.9866844441	0.9921975505	0.1310225344	0.8689774656	1
152986	0	1	TB	NO	30	0	1	59.8833333	14.8833333	1	10	0	0	0	0	1	0	0	(14:53) A.Smith up the middle to NO 37 for 7 yards (D.Brooks S.Quarles).	0	0	0			0	4		0	01/01/2006	at Buccaneers	-13.5	Saints	37	13.5	1	2006	0.1166667	0	OPP	0.136637454	0.998118879	-0.656234102	-0.792971	0.9977589566	0.0968929921	0.9031070079	1
152987	0	1	TB	NO	37	0	1	59.1666667	14.1666667	2	3	0	0	0	0	0	1	0	(14:10) T.Bouman pass to J.Horn to NO 48 for 11 yards (J.Bolden).	0	0	0			0	4		0	01/01/2006	at Buccaneers	-13.5	Saints	37	13.5	1	2006	0.8333333	0	OPP	0.1349444308	0.9981384356	-0.66646417	-0.826967713	0.99777169	0.0993512171	0.9006487829	1
152988	0	1	TB	NO	48	0	1	59.1666667	14.1666667	1	10	0	0	0	0	1	0	0	(14:10) A.Smith right end to 50 for 2 yards (S.Quarles R.Nece).	0	0	0			0	4		0	01/01/2006	at Buccaneers	-13.5	Saints	37	13.5	1	2006	0.8333333	0	OPP	0.1569331016	0.9979711856	-0.636753147	-0.80033152	0.9975295969	0.1167639504	0.8832360496	1
152989	0	1	TB	NO	50	0	1	57.9	12.9	2	8	0	0	0	0	0	1	0	(12:54) T.Bouman pass to Z.Hilton to TB 42 for 8 yards (B.Kelly; D.Brooks).	0	0	0			0	4		0	01/01/2006	at Buccaneers	-13.5	Saints	37	13.5	1	2006	2.1	0	OPP	0.157185943	0.9976484195	-0.615106358	-0.894676226	0.9971076135	0.1171175346	0.8828824654	1
152990	0	1	TB	NO	58	0	1	57.3	12.3	1	10	0	0	0	0	0	1	0	(12:18) T.Bouman pass to D.Stallworth to TB 39 for 3 yards (B.Kelly R.Nece).	0	0	0			0	4		0	01/01/2006	at Buccaneers	-13.5	Saints	37	13.5	1	2006	2.7	0	OWN	0.1752757185	0.9975370032	-0.613200806	-0.793557431	0.9969355772	0.1345300812	0.8654699188	1
152991	0	1	TB	NO	61	0	1	56.75	11.75	2	7	0	0	0	0	1	0	0	(11:45) A.Smith left end to TB 34 for 5 yards (S.Quarles).	0	0	0			0	4		0	01/01/2006	at Buccaneers	-13.5	Saints	37	13.5	1	2006	3.25	0	OWN	0.1722017328	0.9974023233	-0.602765656	-0.883029235	0.9967514614	0.1333633271	0.8666366729	1
152992	0	1	TB	NO	66	0	1	56.0833333	11.0833333	3	2	0	0	0	0	0	1	0	(11:05) T.Bouman pass incomplete to J.Horn.	0	0	0			0	4		0	01/01/2006	at Buccaneers	-13.5	Saints	37	13.5	1	2006	3.9166667	0	OWN	0.1699878482	0.9973369813	-0.602994269	-0.920519065	0.9966525791	0.1329837248	0.8670162752	1
152993	0	1	TB	NO	66	0	1	56.0166667	11.0166667	4	2	0	0	0	0	0	1	0	(11:01) T.Bouman pass intended for Z.Hilton INTERCEPTED by W.Allen at TB 12. W.Allen pushed ob at TB 12 for no gain.	1	0	0			1	4		0	01/01/2006	at Buccaneers	-13.5	Saints	37	13.5	1	2006	3.9833333	0	OWN	0.1641123108	0.9971611861	-0.578446075	-0.968346404	0.9964206097	0.1209300124	0.8790699876	1
152994	0	1	TB	NO	88	1	1	55.8666667	10.8666667	1	10	0	0	0	0	1	0	0	(10:52) C.Williams left tackle to TB 15 for 3 yards (R.McKinnon).	0	0	0			0	4		0	01/01/2006	at Buccaneers	-13.5	Saints	37	13.5	1	2006	4.1333333	0	OWN	0.2390474274	0.9971599073	-0.575981563	0.5899688998	0.9964880556	0.1154677407	0.8845322593	1
152995	0	1	TB	NO	85	1	1	55.3	10.3	2	7	0	0	0	0	1	0	0	(10:18) C.Williams left guard to TB 20 for 5 yards (R.McKinnon).	0	0	0			0	4		0	01/01/2006	at Buccaneers	-13.5	Saints	37	13.5	1	2006	4.7	0	OWN	0.2307265172	0.9970008918	-0.570012349	0.3636832876	0.9962934162	0.1175812256	0.8824187744	1
152996	0	1	TB	NO	80	1	1	54.6666667	9.66666667	3	2	0	0	0	0	0	1	0	(9:40) C.Simms pass to I.Hilliard to TB 34 for 14 yards (T.Slaughter). slant	0	0	0			0	4		0	01/01/2006	at Buccaneers	-13.5	Saints	37	13.5	1	2006	5.3333333	0	OWN	0.2193520345	0.9969384675	-0.579370791	0.1941544089	0.9962338317	0.1162255521	0.8837744479	1
152997	0	1	TB	NO	66	1	1	54.05	9.05	1	10	0	0	0	0	0	1	0	(9:03) C.Simms pass to M.Alstott pushed ob at NO 42 for 24 yards (J.Bullocks). right flat	0	0	0			0	4		0	01/01/2006	at Buccaneers	-13.5	Saints	37	13.5	1	2006	5.95	0	OWN	0.2278001769	0.9965788383	-0.578737869	0.6391951407	0.9958093442	0.0988556112	0.9011443888	1
152998	0	1	TB	NO	42	1	1	53.45	8.45	1	10	0	0	0	0	1	0	0	(8:27) C.Williams left end ran ob at NO 38 for 4 yards (J.Bullocks).	0	0	0			0	4		0	01/01/2006	at Buccaneers	-13.5	Saints	37	13.5	1	2006	6.55	0	OPP	0.208865484	0.9963667589	-0.594080855	0.6724493642	0.9956339821	0.0805026462	0.9194973538	1
152999	0	1	TB	NO	38	1	1	52.9833333	7.98333333	2	6	0	0	0	0	0	1	0	(7:59) C.Simms pass incomplete to I.Hilliard (W.Smith).	0	0	0			0	4		0	01/01/2006	at Buccaneers	-13.5	Saints	37	13.5	1	2006	7.0166667	0	OPP	0.1982634069	0.996279473	-0.596897816	0.5168375832	0.9955444794	0.0783362207	0.9216637793	1
153000	0	1	TB	NO	38	1	1	52.85	7.85	3	6	0	0	0	0	0	1	0	(7:51) C.Simms pass to I.Hilliard to NO 32 for 6 yards (F.Thomas).	0	0	0			0	4		0	01/01/2006	at Buccaneers	-13.5	Saints	37	13.5	1	2006	7.15	0	OPP	0.1927707102	0.9960065796	-0.571460323	0.1003948519	0.9952009142	0.0877563233	0.9122436767	1
153001	0	1	TB	NO	32	1	1	52.85	7.85	1	10	0	0	0	0	1	0	1	(7:51) PENALTY on TB-A.Becht False Start 5 yards enforced at NO 32 - No Play.	0	5	1	FALSE START	-0.00830917	0	4		0	01/01/2006	at Buccaneers	-13.5	Saints	37	13.5	1	2006	7.15	0	OPP	0.2026067404	0.9961372915	-0.597282946	0.6893010047	0.9953848064	0.0744043806	0.9255956194	1
153002	0	1	TB	NO	37	1	1	51.9166667	6.91666667	1	15	0	0	0	0	1	0	0	(6:55) C.Williams up the middle to NO 28 for 9 yards (C.Bockwoldt D.Smith).	0	0	0			0	4		0	01/01/2006	at Buccaneers	-13.5	Saints	37	13.5	1	2006	8.0833333	0	OPP	0.2154536445	0.995289945	-0.548849599	0.5290772189	0.9942742109	0.0837580297	0.9162419703	1
153003	0	1	TB	NO	28	1	1	51.2833333	6.28333333	2	6	0	0	0	0	1	0	0	(6:17) C.Williams left guard to NO 23 for 5 yards (J.Bullocks).	0	0	0			0	4		0	01/01/2006	at Buccaneers	-13.5	Saints	37	13.5	1	2006	8.7166667	0	OPP	0.1972663389	0.9955681906	-0.590381166	0.5551043616	0.9946858569	0.0738792114	0.9261207886	1
153004	0	1	TB	NO	23	1	1	50.75	5.75	3	1	0	0	0	0	1	0	0	(5:45) C.Simms up the middle to NO 21 for 2 yards (T.Slaughter). sneak	0	0	0			0	4		0	01/01/2006	at Buccaneers	-13.5	Saints	37	13.5	1	2006	9.25	0	OPP	0.1852418463	0.9955225274	-0.600283915	0.4130052908	0.9946594265	0.0713463411	0.9286536589	1
153005	0	1	TB	NO	21	1	1	50.1166667	5.11666667	1	10	0	0	0	0	1	0	0	(5:07) C.Williams left end to NO 16 for 5 yards (D.Smith).	0	0	0			0	4		0	01/01/2006	at Buccaneers	-13.5	Saints	37	13.5	1	2006	9.8833333	0	OPP	0.2056479835	0.9948808219	-0.582375436	0.7274097521	0.9938411206	0.0716541419	0.9283458581	1
153006	0	1	TB	NO	16	1	1	49.4333333	4.43333333	2	5	0	0	0	0	0	1	0	(4:26) C.Simms pass to J.Galloway to NO 9 for 7 yards (D.Smith).	0	0	0			0	4		0	01/01/2006	at Buccaneers	-13.5	Saints	37	13.5	1	2006	10.5666667	0	OPP	0.1943859557	0.9947473222	-0.59109061	0.6289905852	0.9937078254	0.0677760564	0.9322239436	1
153007	0	1	TB	NO	9	1	1	48.7166667	3.71666667	1	9	0	0	0	0	1	0	0	(3:43) C.Williams up the middle to NO 7 for 2 yards (R.McKinnon D.Smith).	0	0	0			0	4		0	01/01/2006	at Buccaneers	-13.5	Saints	37	13.5	1	2006	11.2833333	0	OPP	0.2006200716	0.9942085292	-0.587137676	0.773145123	0.9930592116	0.0658743459	0.9341256541	1
153008	0	1	TB	NO	7	1	1	48.0833333	3.08333333	2	7	0	0	0	0	0	1	0	(3:05) C.Simms pass incomplete to M.Alstott (C.Bockwoldt).	0	0	0			0	4		0	01/01/2006	at Buccaneers	-13.5	Saints	37	13.5	1	2006	11.9166667	0	OPP	0.1941621273	0.9937159266	-0.57274803	0.5899710673	0.9924527548	0.0653029111	0.9346970889	1
153009	0	1	TB	NO	7	1	1	47.9666667	2.96666667	3	7	0	0	0	0	0	1	0	(2:58) C.Simms pass to J.Galloway for 7 yards TOUCHDOWN.	0	0	0			0	4		0	01/01/2006	at Buccaneers	-13.5	Saints	37	13.5	1	2006	12.0333333	0	OPP	0.1885800221	0.9932672314	-0.546379358	0.203137667	0.9918865893	0.0716666951	0.9283333049	1
153010	0	1	TB	NO	7	1	1	47.9666667	2.96666667	-1	-1	0	0	0	0	1	0	0	M.Bryant extra point is GOOD Center-D.Moore Holder-J.Bidwell.	0	0	0			0	4		0	01/01/2006	at Buccaneers	-13.5	Saints	37	13.5	1	2006	12.0333333	0	OPP	0.2069382334	0.9954417016	-0.68843825	0.9873689437	0.9946210995	0.0808881085	0.9191118915	1
153011	0	1	TB	NO	7	1	1	47.9666667	2.96666667	-1	-1	7	7	0	1	0	0	1	M.Bryant kicks 64 yards from TB 30 to NO 6. A.Stecker to NO 32 for 26 yards (T.Cox). PENALTY on NO-W.Whitehead Offensive Holding 10 yards enforced at NO 26.	0	10	0	OFFENSIVE HOLDING	-0.065549369	1	4		0	01/01/2006	at Buccaneers	-13.5	Saints	37	13.5	1	2006	12.0333333	0	OPP	0.1927503469	0.9942980287	-0.498118412	0.9901199188	0.9939864835	0.040494203	0.959505797	1
153012	0	1	TB	NO	16	0	1	47.75	2.75	1	10	7	0	7	0	0	1	0	(2:45) T.Bouman pass to D.Stallworth to NO 31 for 15 yards (D.Brooks). quick slant	0	0	0			0	4		0	01/01/2006	at Buccaneers	-13.5	Saints	37	13.5	1	2006	12.25	0	OPP	0.1683936679	0.9917615823	-0.328073992	-0.59347731	0.9906471478	0.0503575262	0.9496424738	1
153013	0	1	TB	NO	31	0	1	47.1166667	2.11666667	1	10	7	0	7	0	0	1	0	(2:07) T.Bouman pass to D.Henderson to NO 37 for 6 yards (W.Allen).	0	0	0			0	4		0	01/01/2006	at Buccaneers	-13.5	Saints	37	13.5	1	2006	12.8833333	0	OPP	0.1853135034	0.9911950651	-0.302507841	-0.60378082	0.9898188912	0.0581491663	0.9418508337	1
153014	0	1	TB	NO	37	0	1	46.5	1.5	2	4	7	0	7	0	1	0	0	(1:30) A.Smith left guard to TB 48 for 15 yards (D.Jackson).	0	0	0			0	4		0	01/01/2006	at Buccaneers	-13.5	Saints	37	13.5	1	2006	13.5	0	OPP	0.1830165605	0.9911999825	-0.311832429	-0.691939308	0.9897791797	0.0611626531	0.9388373469	1
153015	0	1	TB	NO	52	0	1	45.8	0.8	1	10	7	0	7	0	1	0	0	(:48) A.Smith up the middle to TB 43 for 5 yards (D.Jackson D.Brooks).	0	0	0			0	4		0	01/01/2006	at Buccaneers	-13.5	Saints	37	13.5	1	2006	14.2	0	OWN	0.2108703063	0.9898982853	-0.26051137	-0.612456987	0.9879832764	0.0710062407	0.9289937593	1
153016	0	1	TB	NO	57	0	1	45.1	0.1	2	5	7	0	7	0	1	0	0	(:06) (Shotgun) A.Stecker up the middle to TB 40 for 3 yards (D.Brooks R.Barber).	0	0	0			0	4		0	01/01/2006	at Buccaneers	-13.5	Saints	37	13.5	1	2006	14.9	0	OWN	0.2088493624	0.9896095369	-0.260421705	-0.723632331	0.9875739452	0.0739575805	0.9260424195	1
153017	0	1	TB	NO	60	0	2	45	15	3	2	7	0	7	0	0	1	0	(15:00) T.Bouman pass to Z.Hilton to TB 11 for 29 yards (W.Allen B.Kelly).	0	0	0			0	4		0	01/01/2006	at Buccaneers	-13.5	Saints	37	13.5	1	2006	15	0	OWN	0.1859603064	0.9924074129	-0.29123085	-0.90725803	0.9911687478	0.0696594672	0.9303405328	1
153018	0	1	TB	NO	89	0	2	44.2333333	14.2333333	1	10	7	0	7	0	1	0	0	(14:14) A.Smith up the middle to TB 7 for 4 yards (D.Brooks S.Quarles).	0	0	0			0	4		0	01/01/2006	at Buccaneers	-13.5	Saints	37	13.5	1	2006	15.7666667	0	OWN	0.2343514017	0.9913563263	-0.235801666	-0.774480444	0.9895596373	0.098934127	0.901065873	1
153019	0	1	TB	NO	93	0	2	43.5833333	13.5833333	2	8	7	0	7	0	0	1	0	(13:35) T.Bouman pass incomplete to D.Stallworth. overthrown	0	0	0			0	4		0	01/01/2006	at Buccaneers	-13.5	Saints	37	13.5	1	2006	16.4166667	0	OWN	0.233485524	0.9906017007	-0.207461129	-0.883856714	0.9885577264	0.0970616502	0.9029383498	1
153020	0	1	TB	NO	93	0	2	43.5	13.5	3	8	7	0	7	0	0	1	0	(13:30) T.Bouman pass incomplete to Z.Hilton.	0	0	0			0	4		0	01/01/2006	at Buccaneers	-13.5	Saints	37	13.5	1	2006	16.5	0	OWN	0.2278417727	0.9899662955	-0.170881404	-0.953177088	0.9877459231	0.0863514749	0.9136485251	1
153021	0	1	TB	NO	93	0	2	43.4333333	13.4333333	4	8	7	0	7	0	1	0	0	(13:26) J.Carney 25 yard field goal is GOOD Center-K.Houser Holder-T.Bouman.	0	0	0			0	4		0	01/01/2006	at Buccaneers	-13.5	Saints	37	13.5	1	2006	16.5666667	0	OWN	0.2221034825	0.9893065405	-0.13404806	-0.981541469	0.9869007899	0.0747823664	0.9252176336	1
153022	0	1	TB	NO	93	0	2	43.4333333	13.4333333	-1	-1	4	3	7	1	0	0	0	M.Berger kicks 67 yards from NO 30 to TB 3. M.Pittman to TB 30 for 27 yards (J.Craft).	0	0	0			1	4		0	01/01/2006	at Buccaneers	-13.5	Saints	37	13.5	1	2006	16.5666667	0	OWN	0.2513789816	0.9939067431	-0.494350031	0.4297644344	0.9923591141	0.1163673582	0.8836326418	1
153023	0	1	TB	NO	70	1	2	43.3666667	13.3666667	1	10	4	7	3	0	1	0	1	(13:22) PENALTY on NO-R.Leisle Encroachment 5 yards enforced at TB 30 - No Play.	0	5	0	ENCROACHMENT	0.006287453	0	4		0	01/01/2006	at Buccaneers	-13.5	Saints	37	13.5	1	2006	16.6333333	0	OWN	0.2563819452	0.9914938922	-0.365076711	0.639381171	0.9898126151	0.0766764383	0.9233235617	1
153024	0	1	TB	NO	65	1	2	43.25	13.25	1	5	4	7	3	0	1	0	0	(13:15) M.Pittman left guard to NO 1 for 64 yards (F.Thomas).	0	0	0			0	4		0	01/01/2006	at Buccaneers	-13.5	Saints	37	13.5	1	2006	16.75	0	OWN	0.2487178662	0.9922231107	-0.414113999	0.7763692315	0.9907836025	0.0732577383	0.9267422617	1
153025	0	1	TB	NO	1	1	2	42.2333333	12.2333333	1	1	4	7	3	0	1	0	1	(12:14) M.Alstott left guard for 1 yard TOUCHDOWN NULLIFIED by PENALTY. PENALTY on TB-K.Walker Illegal Formation 5 yards enforced at NO 1 - No Play.	0	5	1	ILLEGAL FORMATION	-0.004564833	0	4		0	01/01/2006	at Buccaneers	-13.5	Saints	37	13.5	1	2006	17.7666667	0	OPP	0.1924753161	0.9920753166	-0.50289883	0.8839785408	0.9911545522	0.042629601	0.957370399	1
153026	0	1	TB	NO	6	1	2	42.15	12.15	1	6	4	7	3	0	1	0	0	(12:09) M.Alstott up the middle to NO 4 for 2 yards (C.Bockwoldt).	0	0	0			0	4		0	01/01/2006	at Buccaneers	-13.5	Saints	37	13.5	1	2006	17.85	0	OPP	0.2013050019	0.9911516659	-0.456286243	0.8071152645	0.9900059953	0.0437207348	0.9562792652	1
153027	0	1	TB	NO	4	1	2	41.55	11.55	2	4	4	7	3	0	0	1	0	(11:33) C.Simms pass to J.Galloway for 4 yards TOUCHDOWN.	0	0	0			0	4		0	01/01/2006	at Buccaneers	-13.5	Saints	37	13.5	1	2006	18.45	0	OPP	0.1946886017	0.9904332386	-0.439315692	0.6454987597	0.9891737789	0.0421820261	0.9578179739	1
153028	0	1	TB	NO	4	1	2	41.55	11.55	-1	-1	4	7	3	0	1	0	0	M.Bryant extra point is GOOD Center-D.Moore Holder-J.Bidwell.	0	0	0			0	4		0	01/01/2006	at Buccaneers	-13.5	Saints	37	13.5	1	2006	18.45	0	OPP	0.2092012539	0.992710541	-0.56124192	0.9854074919	0.9918690353	0.0572170967	0.9427829033	1
153029	0	1	TB	NO	4	1	2	41.55	11.55	-1	-1	11	14	3	1	0	0	0	M.Bryant kicks 70 yards from TB 30 to end zone Touchback.	0	0	0			1	4		0	01/01/2006	at Buccaneers	-13.5	Saints	37	13.5	1	2006	18.45	+7	OPP	0.1950268508	0.9908847526	-0.324316944	0.9885832064	0.9909112035	0.0241984447	0.9758015553	1
153030	0	1	TB	NO	20	0	2	41.4166667	11.4166667	1	10	11	3	14	0	0	1	0	(11:25) T.Bouman pass incomplete to Z.Hilton.	0	0	0			0	4		0	01/01/2006	at Buccaneers	-13.5	Saints	37	13.5	1	2006	18.5833333	+7	OPP	0.1767596465	0.9869451648	-0.121653141	-0.647428172	0.9859028149	0.0303124155	0.9696875845	1
153031	0	1	TB	NO	20	0	2	41.3166667	11.3166667	2	10	11	3	14	0	0	1	0	(11:19) T.Bouman pass incomplete to J.Horn.	0	0	0			0	4		0	01/01/2006	at Buccaneers	-13.5	Saints	37	13.5	1	2006	18.6833333	+7	OPP	0.1710598042	0.9860403663	-0.083890973	-0.846256394	0.9848765828	0.0285649244	0.9714350756	1
153032	0	1	TB	NO	20	0	2	41.2	11.2	3	10	11	3	14	0	0	1	0	(11:12) (Shotgun) T.Bouman pass to A.Hakim to NO 27 for 7 yards (W.Allen).	0	0	0			0	4		0	01/01/2006	at Buccaneers	-13.5	Saints	37	13.5	1	2006	18.8	+7	OPP	0.1654295097	0.9850477311	-0.045659112	-0.93718919	0.9837467179	0.0251519765	0.9748480235	1
153033	0	1	TB	NO	27	0	2	40.7	10.7	4	3	11	3	14	1	0	0	0	(10:42) M.Berger punts 60 yards to TB 13 Center-K.Houser. M.Jones to TB 35 for 22 yards (M.Mitchell).	0	0	0			1	4		0	01/01/2006	at Buccaneers	-13.5	Saints	37	13.5	1	2006	19.3	+7	OPP	0.16269737	0.9855282019	-0.066735426	-0.948629234	0.9842161453	0.0261778493	0.9738221507	1
153034	0	1	TB	NO	65	1	2	40.4666667	10.4666667	1	10	11	14	3	0	0	1	0	(10:28) C.Simms pass incomplete to A.Smith (F.Brown).	0	0	0			0	4		0	01/01/2006	at Buccaneers	-13.5	Saints	37	13.5	1	2006	19.5333333	+7	OWN	0.2516564808	0.985671001	-0.051469854	0.7393474589	0.9844481256	0.0264530573	0.9735469427	1
153035	0	1	TB	NO	65	1	2	40.3666667	10.3666667	2	10	11	14	3	0	1	0	0	(10:22) C.Williams up the middle to TB 33 for -2 yards (W.Smith).	0	0	0			0	4		0	01/01/2006	at Buccaneers	-13.5	Saints	37	13.5	1	2006	19.6333333	+7	OWN	0.2461429983	0.9846785742	-0.013344531	0.4439037839	0.9833168862	0.0264457649	0.9735542351	1
153036	0	1	TB	NO	67	1	2	39.7	9.7	3	12	11	14	3	0	0	1	0	(9:42) C.Simms pass to M.Pittman to TB 37 for 4 yards (F.Thomas).	0	0	0			0	4		0	01/01/2006	at Buccaneers	-13.5	Saints	37	13.5	1	2006	20.3	+7	OWN	0.2465772271	0.9819191066	0.0562778169	-0.093783709	0.9800884599	0.0296544038	0.9703455962	1
153037	0	1	TB	NO	63	1	2	39.0833333	9.08333333	4	8	11	14	3	1	0	0	1	(9:05) J.Bidwell punts 41 yards to NO 22 Center-D.Moore downed by TB-D.Moore. PENALTY on NO-A.Fincher Offensive Holding 10 yards enforced at NO 22.	0	10	0	OFFENSIVE HOLDING	-0.005605655	1	4		0	01/01/2006	at Buccaneers	-13.5	Saints	37	13.5	1	2006	20.9166667	+7	OWN	0.236868953	0.9812007956	0.0539691574	-0.322295138	0.9793489219	0.0299692636	0.9700307364	1
153038	0	1	TB	NO	12	0	2	38.8166667	8.81666667	1	10	11	3	14	0	1	0	0	(8:49) A.Smith left end to NO 7 for -5 yards (D.White S.Quarles).	0	0	0			0	4		0	01/01/2006	at Buccaneers	-13.5	Saints	37	13.5	1	2006	21.1833333	+7	OPP	0.1819543061	0.9829554613	-0.096963841	-0.606115124	0.9814312078	0.0274929421	0.9725070579	1
153039	0	1	TB	NO	7	0	2	38.0166667	8.01666667	2	15	11	3	14	0	1	0	0	(8:01) A.Stecker up the middle to NO 14 for 7 yards (D.White S.Quarles).	0	0	0			0	4		0	01/01/2006	at Buccaneers	-13.5	Saints	37	13.5	1	2006	21.9833333	+7	OPP	0.1789127908	0.9783551102	-0.003267148	-0.889168391	0.9761985936	0.0229165604	0.9770834396	1
153040	0	1	TB	NO	14	0	2	37.35	7.35	3	8	11	3	14	0	0	1	0	(7:21) (Shotgun) T.Bouman pass to D.Stallworth to NO 28 for 14 yards (D.White).	0	0	0			0	4		0	01/01/2006	at Buccaneers	-13.5	Saints	37	13.5	1	2006	22.65	+7	OPP	0.1770006032	0.9786874141	-0.022130713	-0.90835468	0.9764606992	0.0240629619	0.9759370381	1
153041	0	1	TB	NO	28	0	2	36.65	6.65	1	10	11	3	14	0	1	0	0	(6:39) A.Smith up the middle to NO 30 for 2 yards (W.Allen D.Brooks).	0	0	0			0	4		0	01/01/2006	at Buccaneers	-13.5	Saints	37	13.5	1	2006	23.35	+7	OPP	0.2070495049	0.9786859134	-0.046583348	-0.597768921	0.9761017216	0.0311455648	0.9688544352	1
153042	0	1	TB	NO	30	0	2	36	6	2	8	11	3	14	0	0	1	0	(6:00) (Shotgun) T.Bouman pass to A.Hakim to NO 43 for 13 yards (R.Barber).	0	0	0			0	4		0	01/01/2006	at Buccaneers	-13.5	Saints	37	13.5	1	2006	24	+7	OPP	0.2043461134	0.9768416001	-0.01943944	-0.780837869	0.9738789331	0.0306880993	0.9693119007	1
153043	0	1	TB	NO	43	0	2	35.3833333	5.38333333	1	10	11	3	14	0	1	0	0	(5:23) A.Smith up the middle to NO 49 for 6 yards (R.Barber G.Spires).	0	0	0			0	4		0	01/01/2006	at Buccaneers	-13.5	Saints	37	13.5	1	2006	24.6166667	+7	OPP	0.226710225	0.9757054653	-0.009574631	-0.599836772	0.9721520624	0.0353150918	0.9646849082	1
153044	0	1	TB	NO	49	0	2	34.6166667	4.61666667	2	4	11	3	14	0	0	1	1	(4:37) T.Bouman pass incomplete to D.Henderson. PENALTY on TB-B.Kelly Defensive Pass Interference 27 yards enforced at NO 49 - No Play.	0	27	1	DEFENSIVE PASS INTERFERENCE	-0.027912146	0	4		0	01/01/2006	at Buccaneers	-13.5	Saints	37	13.5	1	2006	25.3833333	+7	OPP	0.225165434	0.9753434058	-0.017820168	-0.68710111	0.9715858053	0.0373997987	0.9626002013	1
153045	0	1	TB	NO	76	0	2	34.5	4.5	1	10	11	3	14	0	1	0	0	(4:30) A.Thomas right tackle to TB 24 for no gain (D.Brooks R.Nece).	0	0	0			0	4		0	01/01/2006	at Buccaneers	-13.5	Saints	37	13.5	1	2006	25.5	+7	OWN	0.2604548495	0.9733400826	0.0458855115	-0.628272457	0.968301123	0.0480147232	0.9519852768	1
153046	0	1	TB	NO	76	0	2	33.8333333	3.83333333	2	10	11	3	14	0	0	1	0	(3:50) T.Bouman pass incomplete to A.Thomas.	0	0	0			0	4		0	01/01/2006	at Buccaneers	-13.5	Saints	37	13.5	1	2006	26.1666667	+7	OWN	0.2576137425	0.9698093049	0.0915713924	-0.833358289	0.9638686062	0.0451371333	0.9548628667	1
153047	0	1	TB	NO	76	0	2	33.7166667	3.71666667	3	10	11	3	14	0	0	1	0	(3:43) (Shotgun) T.Bouman pass to D.Henderson for 24 yards TOUCHDOWN. down middle of field	0	0	0			0	4		0	01/01/2006	at Buccaneers	-13.5	Saints	37	13.5	1	2006	26.2833333	+7	OWN	0.2521959281	0.9676813003	0.1294951594	-0.931637292	0.9611999237	0.0399054379	0.9600945621	1
153048	0	1	TB	NO	76	0	2	33.7166667	3.71666667	-1	-1	11	3	14	0	1	0	0	J.Carney extra point is GOOD Center-K.Houser Holder-T.Bouman.	0	0	0			0	4		0	01/01/2006	at Buccaneers	-13.5	Saints	37	13.5	1	2006	26.2833333	+7	OWN	0.2677710822	0.9793151055	-0.132475937	0.6711205516	0.9757496755	0.0399932757	0.9600067243	1
153049	0	1	TB	NO	76	0	2	33.7166667	3.71666667	-1	-1	4	10	14	1	0	0	0	M.Berger kicks 70 yards from NO 30 to end zone Touchback.	0	0	0			1	4		0	01/01/2006	at Buccaneers	-13.5	Saints	37	13.5	1	2006	26.2833333	0	OWN	0.2814347778	0.9834390226	-0.40652365	0.597511962	0.9782878949	0.1142919968	0.8857080032	1
153050	0	1	TB	NO	80	1	2	33.6	3.6	1	10	4	14	10	0	1	0	0	(3:36) C.Williams up the middle to TB 26 for 6 yards (W.Whitehead).	0	0	0			0	4		0	01/01/2006	at Buccaneers	-13.5	Saints	37	13.5	1	2006	26.4	0	OWN	0.3100307137	0.9767616457	-0.231861623	0.7332828814	0.970149067	0.0895868113	0.9104131887	1
153051	0	1	TB	NO	74	1	2	33.0333333	3.03333333	2	4	4	14	10	0	0	1	0	(3:02) C.Simms pass incomplete to A.Smith.	0	0	0			0	4		0	01/01/2006	at Buccaneers	-13.5	Saints	37	13.5	1	2006	26.9666667	0	OWN	0.2972596239	0.9769147877	-0.257030703	0.6669907039	0.9705595822	0.0845452018	0.9154547982	1
153052	0	1	TB	NO	74	1	2	32.9333333	2.93333333	3	4	4	14	10	0	0	1	0	(2:56) C.Simms pass to M.Pittman ran ob at TB 35 for 9 yards (J.Bullocks).	0	0	0			0	4		0	01/01/2006	at Buccaneers	-13.5	Saints	37	13.5	1	2006	27.0666667	0	OWN	0.2918920473	0.9753234421	-0.221046786	0.3215241925	0.9684341632	0.0881726918	0.9118273082	1
153053	0	1	TB	NO	65	1	2	32.4666667	2.46666667	1	10	4	14	10	0	1	0	0	(2:28) C.Williams up the middle to TB 35 for no gain (D.Smith). FUMBLES (D.Smith) recovered by TB-S.Mahan at TB 35. S.Mahan to TB 35 for no gain (T.Bryant).	0	0	0			0	4		0	01/01/2006	at Buccaneers	-13.5	Saints	37	13.5	1	2006	27.5333333	0	OWN	0.3022032154	0.9739353441	-0.235886219	0.7563599312	0.966764751	0.0786076395	0.9213923605	1
153054	0	1	TB	NO	66	1	2	32.1333333	2.13333333	2	10	4	14	10	0	1	0	0	(2:08) C.Simms FUMBLES (Aborted) at TB 35 and recovers at TB 34. C.Simms to TB 34 for no gain (T.Bryant).	0	0	0			0	4		0	01/01/2006	at Buccaneers	-13.5	Saints	37	13.5	1	2006	27.8666667	0	OWN	0.2987845347	0.9714674864	-0.195202435	0.4765410395	0.9634233904	0.0796143714	0.9203856286	1
153055	0	1	TB	NO	66	1	2	31.9666667	1.96666667	3	11	4	14	10	0	0	1	1	(1:58) C.Simms pass to E.Shepherd to TB 38 for 4 yards (D.Smith). PENALTY on TB-S.Mahan Offensive Holding declined.	0	0	1	OFFENSIVE HOLDING	0.005697958	0	4		0	01/01/2006	at Buccaneers	-13.5	Saints	37	13.5	1	2006	28.0333333	0	OWN	0.2944579643	0.968677491	-0.147016207	-0.005514488	0.9596628745	0.087845397	0.912154603	1
153056	0	1	TB	NO	62	1	2	31.85	1.85	4	7	4	14	10	1	0	0	0	(1:51) J.Bidwell punts 46 yards to NO 16 Center-D.Moore. A.Hakim to NO 24 for 8 yards (B.Ruud).	0	0	0			1	4		0	01/01/2006	at Buccaneers	-13.5	Saints	37	13.5	1	2006	28.15	0	OWN	0.2827151823	0.9690596485	-0.155952107	-0.250356802	0.9603748859	0.0895506207	0.9104493793	1
153057	0	1	TB	NO	24	0	2	31.6333333	1.63333333	1	10	4	10	14	0	0	1	0	(1:38) (Shotgun) T.Bouman pass to Z.Hilton to NO 32 for 8 yards (R.Barber; D.Brooks).	0	0	0			0	4		0	01/01/2006	at Buccaneers	-13.5	Saints	37	13.5	1	2006	28.3666667	0	OPP	0.2412721801	0.9714800051	-0.274322485	-0.606779197	0.9632818082	0.0935897476	0.9064102524	1
153058	0	1	TB	NO	32	0	2	31.3166667	1.31666667	2	2	4	10	14	0	0	1	0	(1:19) (Shotgun) T.Bouman pass intended for A.Hakim INTERCEPTED by J.Bolden at NO 46. J.Bolden to NO 28 for 18 yards (M.Holland).	1	0	0			1	4		0	01/01/2006	at Buccaneers	-13.5	Saints	37	13.5	1	2006	28.6833333	0	OPP	0.2379061275	0.9734389034	-0.304465826	-0.640790486	0.9657329541	0.1006027126	0.8993972874	1
153059	0	1	TB	NO	28	1	2	31.1333333	1.13333333	1	10	4	14	10	0	0	1	0	(1:08) C.Simms pass incomplete to I.Hilliard (F.Thomas).	0	0	0			0	4		0	01/01/2006	at Buccaneers	-13.5	Saints	37	13.5	1	2006	28.8666667	0	OPP	0.2759842713	0.9702187524	-0.264452397	0.7953934336	0.9630348479	0.0554683533	0.9445316467	1
153060	0	1	TB	NO	28	1	2	31.05	1.05	2	10	4	14	10	0	0	1	0	(1:03) C.Simms pass incomplete to J.Galloway (J.Bullocks). nearly intercepted	0	0	0			0	4		0	01/01/2006	at Buccaneers	-13.5	Saints	37	13.5	1	2006	28.95	0	OPP	0.2704683642	0.9682272817	-0.228823111	0.5466921327	0.9604482704	0.0542953463	0.9457046537	1
153061	0	1	TB	NO	28	1	2	30.9333333	0.93333333	3	10	4	14	10	0	0	1	0	(:56) C.Simms pass incomplete to E.Shepherd (J.Craft).	0	0	0			0	4		0	01/01/2006	at Buccaneers	-13.5	Saints	37	13.5	1	2006	29.0666667	0	OPP	0.2650895405	0.9659896927	-0.192131539	0.1410851322	0.9575324231	0.0581937033	0.9418062967	1
153062	0	1	TB	NO	28	1	2	30.8333333	0.83333333	4	10	4	14	10	0	1	0	0	(:50) M.Bryant 46 yard field goal is GOOD Center-D.Moore Holder-J.Bidwell.	0	0	0			0	4		0	01/01/2006	at Buccaneers	-13.5	Saints	37	13.5	1	2006	29.1666667	0	OPP	0.2596164847	0.9636590855	-0.155117037	-0.318452277	0.9544882437	0.0642230228	0.9357769772	1
153063	0	1	TB	NO	28	1	2	30.8333333	0.83333333	-1	-1	7	17	10	1	0	0	1	M.Bryant kicks 72 yards from TB 30 to NO -2. A.Stecker to NO 28 for 30 yards (B.Adams). PENALTY on NO-M.Karney Offensive Holding 8 yards enforced at NO 16.	0	8	0	OFFENSIVE HOLDING	-0.028891387	1	4		0	01/01/2006	at Buccaneers	-13.5	Saints	37	13.5	1	2006	29.1666667	0	OPP	0.2751670606	0.9758072596	-0.317511716	0.9906499862	0.9718490759	0.0535720509	0.9464279491	1
153064	0	1	TB	NO	8	0	2	30.75	0.75	1	10	7	10	17	0	1	0	0	(:45) T.Bouman kneels to NO 7 for -1 yards.	0	0	0			0	4		0	01/01/2006	at Buccaneers	-13.5	Saints	37	13.5	1	2006	29.25	0	OPP	0.2250327881	0.9657356163	-0.16130767	-0.538580177	0.9583517491	0.0471071935	0.9528928065	1
153065	0	1	TB	NO	8	0	3	30	15	-1	-1	7	10	17	1	0	0	0	M.Berger kicks 64 yards from NO 30 to TB 6. M.Pittman to TB 43 for 37 yards (J.Craft).	0	0	0			1	4		0	01/01/2006	at Buccaneers	-13.5	Saints	37	13.5	1	2006	30	0	OPP	0.2148491749	0.9807088617	-0.368009847	0.5846141642	0.9775456243	0.040735799	0.959264201	1
153066	0	1	TB	NO	57	1	3	29.8666667	14.8666667	1	10	7	17	10	0	1	0	1	(14:52) C.Williams left end ran ob at NO 36 for 21 yards (C.Bockwoldt). PENALTY on TB-S.Mahan Offensive Holding 10 yards enforced at TB 43 - No Play.	0	10	1	OFFENSIVE HOLDING	-0.003912928	0	4		0	01/01/2006	at Buccaneers	-13.5	Saints	37	13.5	1	2006	30.1333333	0	OWN	0.2845045203	0.9728042751	-0.130639693	0.6802742326	0.9676210151	0.0450507709	0.9549492291	1
153067	0	1	TB	NO	67	1	3	29.5166667	14.5166667	1	20	7	17	10	0	0	1	0	(14:31) C.Simms pass to M.Pittman to NO 45 for 22 yards (J.Bullocks).	0	0	0			0	4		0	01/01/2006	at Buccaneers	-13.5	Saints	37	13.5	1	2006	30.4833333	0	OWN	0.30213237	0.9655405807	-0.007750424	0.2760194496	0.9579823574	0.0497451041	0.9502548959	1
153068	0	1	TB	NO	45	1	3	28.7166667	13.7166667	1	10	7	17	10	0	1	0	0	(13:43) C.Williams up the middle to NO 42 for 3 yards (C.Grant).	0	0	0			0	4		0	01/01/2006	at Buccaneers	-13.5	Saints	37	13.5	1	2006	31.2833333	0	OPP	0.2792635681	0.969445068	-0.130720269	0.7044323177	0.9637796802	0.0394174234	0.9605825766	1
153069	0	1	TB	NO	42	1	3	28.0333333	13.0333333	2	7	7	17	10	0	0	1	0	(13:02) C.Simms pass incomplete to J.Galloway (D.Smith).	0	0	0			0	4		0	01/01/2006	at Buccaneers	-13.5	Saints	37	13.5	1	2006	31.9666667	0	OPP	0.2716638725	0.9673737764	-0.120404728	0.524055777	0.9613230642	0.0379371754	0.9620628246	1
153070	0	1	TB	NO	42	1	3	27.95	12.95	3	7	7	17	10	0	1	0	0	(12:57) C.Simms sacked at NO 49 for -7 yards (F.Thomas).	0	0	0			0	4		0	01/01/2006	at Buccaneers	-13.5	Saints	37	13.5	1	2006	32.05	0	OPP	0.266133981	0.965195423	-0.082858897	0.1091837369	0.9586192324	0.0404935757	0.9595064243	1
153071	0	1	TB	NO	49	1	3	27.6666667	12.6666667	4	14	7	17	10	1	0	0	0	(12:40) J.Bidwell punts 39 yards to NO 10 Center-D.Moore fair catch by A.Hakim.	0	0	0			1	4		0	01/01/2006	at Buccaneers	-13.5	Saints	37	13.5	1	2006	32.3333333	0	OPP	0.2729182573	0.9564181993	0.0408037055	-0.632735371	0.9471844615	0.0470045979	0.9529954021	1
153072	0	1	TB	NO	10	0	3	27.5	12.5	1	10	7	10	17	0	1	0	0	(12:30) A.Smith up the middle to NO 12 for 2 yards (D.Brooks C.Hovan).	0	0	0			0	4		0	01/01/2006	at Buccaneers	-13.5	Saints	37	13.5	1	2006	32.5	0	OPP	0.22479588	0.9652272802	-0.158121216	-0.674637144	0.9580473379	0.0493738898	0.9506261102	1
153073	0	1	TB	NO	12	0	3	26.8333333	11.8333333	2	8	7	10	17	0	0	1	0	(11:50) T.Bouman pass to D.Stallworth to NO 17 for 5 yards (B.Kelly).	0	0	0			0	4		0	01/01/2006	at Buccaneers	-13.5	Saints	37	13.5	1	2006	33.1666667	0	OPP	0.2221931883	0.9621766023	-0.131293954	-0.826412307	0.9541020726	0.0477943306	0.9522056694	1
153074	0	1	TB	NO	17	0	3	26.1333333	11.1333333	3	3	7	10	17	0	0	1	0	(11:08) (Shotgun) T.Bouman pass to D.Stallworth to NO 30 for 13 yards (W.Allen).	0	0	0			0	4		0	01/01/2006	at Buccaneers	-13.5	Saints	37	13.5	1	2006	33.8666667	0	OPP	0.2201825671	0.9611109405	-0.131199421	-0.880749065	0.9525661682	0.0481793644	0.9518206356	1
153075	0	1	TB	NO	30	0	3	25.4666667	10.4666667	1	10	7	10	17	0	1	0	0	(10:28) A.Smith up the middle to NO 32 for 2 yards (G.Spires).	0	0	0			0	4		0	01/01/2006	at Buccaneers	-13.5	Saints	37	13.5	1	2006	34.5333333	0	OPP	0.2523605979	0.9571831916	-0.1049762	-0.673173168	0.9467364958	0.0589096469	0.9410903531	1
153076	0	1	TB	NO	32	0	3	24.85	9.85	2	8	7	10	17	0	0	1	0	(9:51) T.Bouman pass to A.Stecker to NO 35 for 3 yards (R.Barber D.Jackson). left flat	0	0	0			0	4		0	01/01/2006	at Buccaneers	-13.5	Saints	37	13.5	1	2006	35.15	0	OPP	0.2495594474	0.9536784369	-0.07848279	-0.825882521	0.9420694588	0.0571901601	0.9428098399	1
153077	0	1	TB	NO	35	0	3	24.1833333	9.18333333	3	5	7	10	17	0	0	1	0	(9:11) (Shotgun) T.Bouman pass to A.Stecker to NO 33 for -2 yards (S.Quarles W.Allen).	0	0	0			0	4		0	01/01/2006	at Buccaneers	-13.5	Saints	37	13.5	1	2006	35.8166667	0	OPP	0.2471324062	0.9506254856	-0.060421974	-0.901668152	0.9379226005	0.0547892733	0.9452107267	1
153078	0	1	TB	NO	33	0	3	23.6666667	8.66666667	4	7	7	10	17	1	0	0	0	(8:40) M.Berger punts 40 yards to TB 27 Center-K.Houser. M.Jones to TB 29 for 2 yards (F.McAfee).	0	0	0			1	4		0	01/01/2006	at Buccaneers	-13.5	Saints	37	13.5	1	2006	36.3333333	0	OPP	0.2432779205	0.9427998991	0.0018741874	-0.967237248	0.9276902181	0.0439232553	0.9560767447	1
153079	0	1	TB	NO	71	1	3	23.5	8.5	1	10	7	17	10	0	1	0	0	(8:30) C.Williams up the middle to TB 33 for 4 yards (W.Smith B.Young).	0	0	0			0	4		0	01/01/2006	at Buccaneers	-13.5	Saints	37	13.5	1	2006	36.5	0	OWN	0.3254624062	0.9480129374	-0.025991053	0.731377	0.9349079994	0.0461571267	0.9538428733	1
153080	0	1	TB	NO	67	1	3	22.9333333	7.93333333	2	6	7	17	10	0	0	1	0	(7:56) C.Simms pass incomplete to J.Galloway.	0	0	0			0	4		0	01/01/2006	at Buccaneers	-13.5	Saints	37	13.5	1	2006	37.0666667	0	OWN	0.3159881128	0.9462558586	-0.028987496	0.598317474	0.9329052191	0.0436584786	0.9563415214	1
153081	0	1	TB	NO	67	1	3	22.8	7.8	3	6	7	17	10	0	0	1	1	(7:48) C.Simms pass incomplete to I.Hilliard (J.Verdon). PENALTY on TB-K.Walker Offensive Holding declined.	0	0	1	OFFENSIVE HOLDING	0.00420739	0	4		0	01/01/2006	at Buccaneers	-13.5	Saints	37	13.5	1	2006	37.2	0	OWN	0.3108380841	0.9424196621	0.0096294804	0.2157950483	0.9279060404	0.0455127954	0.9544872046	1
153082	0	1	TB	NO	67	1	3	22.7	7.7	4	6	7	17	10	1	0	0	1	(7:42) J.Bidwell punts 48 yards to NO 19 Center-D.Moore. A.Hakim ran ob at NO 33 for 14 yards (B.Ruud). PENALTY on NO-F.Booker Offensive Holding offsetting enforced at NO 33. PENALTY on TB-D.White Unnecessary Roughness offsetting.	0	0	0	OFFENSIVE HOLDING OFFSETTING ENFORCED AT NO 33. PENALTY ON TB-D.WHITE UNNECESSARY ROUGHNESS OFFSETTING.	-0.034996425	1	4		0	01/01/2006	at Buccaneers	-13.5	Saints	37	13.5	1	2006	37.3	0	OWN	0.3055186983	0.9385243891	0.0477634607	-0.247468905	0.9228218988	0.0497483648	0.9502516352	1
153083	0	1	TB	NO	33	0	3	22.5	7.5	1	10	7	10	17	0	0	1	1	(7:30) T.Bouman pass incomplete to D.Stallworth. PENALTY on TB-B.Kelly Illegal Contact 5 yards enforced at NO 33 - No Play.	0	5	1	ILLEGAL CONTACT	-0.007369664	0	4		0	01/01/2006	at Buccaneers	-13.5	Saints	37	13.5	1	2006	37.5	0	OPP	0.2688463446	0.9422118721	-0.060815892	-0.642359583	0.9267085721	0.0576776496	0.9423223504	1
153084	0	1	TB	NO	38	0	3	22.3833333	7.38333333	1	10	7	10	17	0	1	0	0	(7:23) A.Thomas left end to NO 38 for no gain (R.Barber R.Nece).	0	0	0			0	4		0	01/01/2006	at Buccaneers	-13.5	Saints	37	13.5	1	2006	37.6166667	0	OPP	0.2738026421	0.941507378	-0.052668843	-0.646608059	0.9254247646	0.060955982	0.939044018	1
153085	0	1	TB	NO	38	0	3	21.7166667	6.71666667	2	10	7	10	17	0	0	1	1	(6:43) T.Bouman pass to A.Stecker to NO 39 for 1 yard (S.Quarles). PENALTY on NO-M.Holland Offensive Holding 10 yards enforced at NO 38 - No Play.	0	10	0	OFFENSIVE HOLDING	0.036274055	0	4		0	01/01/2006	at Buccaneers	-13.5	Saints	37	13.5	1	2006	38.2833333	0	OPP	0.2709831552	0.9339019627	-0.006806636	-0.842556104	0.9152548972	0.0565430449	0.9434569551	1
153086	0	1	TB	NO	28	0	3	21.15	6.15	2	20	7	10	17	0	0	1	0	(6:09) T.Bouman pass to A.Stecker to NO 39 for 11 yards (R.Barber D.Brooks).	0	0	0			0	4		0	01/01/2006	at Buccaneers	-13.5	Saints	37	13.5	1	2006	38.85	0	OPP	0.2721896347	0.9150050459	0.0932028675	-0.939440052	0.8905760439	0.0409685596	0.9590314404	1
153087	0	1	TB	NO	39	0	3	20.4	5.4	3	9	7	10	17	0	1	0	0	(5:24) T.Bouman sacked at NO 38 for -1 yards (S.Rice).	0	0	0			0	4		0	01/01/2006	at Buccaneers	-13.5	Saints	37	13.5	1	2006	39.6	0	OPP	0.2713131409	0.9218881489	0.0387099693	-0.925452126	0.8989963952	0.0501232649	0.9498767351	1
153088	0	1	TB	NO	38	0	3	19.9833333	4.98333333	4	10	7	10	17	1	0	0	1	(4:59) M.Berger punts 41 yards to TB 21 Center-K.Houser fair catch by M.Jones. PENALTY on TB-K.Pearson Offensive Holding 10 yards enforced at TB 21.	0	10	1	OFFENSIVE HOLDING	-0.006912299	1	4		0	01/01/2006	at Buccaneers	-13.5	Saints	37	13.5	1	2006	40.0166667	0	OPP	0.2671876989	0.9123214756	0.090233045	-0.972840886	0.886178438	0.0408094335	0.9591905665	1
153089	0	1	TB	NO	89	1	3	19.8333333	4.83333333	1	10	7	17	10	0	1	0	1	(4:50) C.Williams left guard to TB 10 for -1 yards (C.Grant T.Melton). PENALTY on NO-W.Whitehead Defensive Holding 5 yards enforced at TB 11 - No Play.	0	5	0	DEFENSIVE HOLDING	0.009057348	0	4		0	01/01/2006	at Buccaneers	-13.5	Saints	37	13.5	1	2006	40.1666667	0	OWN	0.3568154097	0.924794115	0.0477414512	0.7492823743	0.9023890352	0.0520834122	0.9479165878	1
153090	0	1	TB	NO	84	1	3	19.6666667	4.66666667	1	10	7	17	10	0	1	0	0	(4:40) C.Williams up the middle to TB 19 for 3 yards (W.Whitehead).	0	0	0			0	4		0	01/01/2006	at Buccaneers	-13.5	Saints	37	13.5	1	2006	40.3333333	0	OWN	0.3533773884	0.9235636577	0.0434474067	0.7549323426	0.9011614615	0.0488577369	0.9511422631	1
153091	0	1	TB	NO	81	1	3	18.9	3.9	2	7	7	17	10	0	1	0	0	(3:54) C.Williams left guard to TB 22 for 3 yards (D.Smith C.Grant).	0	0	0			0	4		0	01/01/2006	at Buccaneers	-13.5	Saints	37	13.5	1	2006	41.1	0	OWN	0.3465262893	0.9178333745	0.055038338	0.5991912741	0.8937670318	0.0457138795	0.9542861205	1
153092	0	1	TB	NO	78	1	3	18.2	3.2	3	4	7	17	10	0	0	1	0	(3:12) C.Simms pass incomplete to I.Hilliard.	0	0	0			0	4		0	01/01/2006	at Buccaneers	-13.5	Saints	37	13.5	1	2006	41.8	0	OWN	0.3393432258	0.9122742698	0.0657077551	0.378315505	0.8866395625	0.0443502043	0.9556497957	1
153093	0	1	TB	NO	78	1	3	18.1	3.1	4	4	7	17	10	1	0	0	0	(3:06) J.Bidwell punts 49 yards to NO 29 Center-D.Moore fair catch by A.Hakim.	0	0	0			1	4		0	01/01/2006	at Buccaneers	-13.5	Saints	37	13.5	1	2006	41.9	0	OWN	0.3341320965	0.9064379097	0.103599574	-0.073729971	0.8788281734	0.0480358304	0.9519641696	1
153094	0	1	TB	NO	29	0	3	17.9333333	2.93333333	1	10	7	10	17	0	1	0	0	(2:56) A.Smith left end to NO 31 for 2 yards (S.Quarles W.Allen).	0	0	0			0	4		0	01/01/2006	at Buccaneers	-13.5	Saints	37	13.5	1	2006	42.0666667	0	OPP	0.2863908289	0.9088795891	-0.003772808	-0.579645754	0.8821568304	0.0486079397	0.9513920603	1
153095	0	1	TB	NO	31	0	3	17.1666667	2.16666667	2	8	7	10	17	0	0	1	1	(2:10) T.Bouman pass to A.Hakim to NO 36 for 5 yards (R.Barber). PENALTY on TB-R.Barber Face Mask (15 Yards) 15 yards enforced at NO 36. PENALTY on TB-G.Spires Roughing the Passer declined.	0	15	1	FACE MASK (15 YARDS)	-0.032691435	0	4		0	01/01/2006	at Buccaneers	-13.5	Saints	37	13.5	1	2006	42.8333333	0	OPP	0.2843334772	0.9001561067	0.0249908676	-0.768809538	0.8702139967	0.0476480064	0.9523519936	1
153096	0	1	TB	NO	51	0	3	16.8166667	1.81666667	1	10	7	10	17	0	1	0	0	(1:49) A.Smith up the middle to TB 47 for 2 yards (G.Spires).	0	0	0			0	4		0	01/01/2006	at Buccaneers	-13.5	Saints	37	13.5	1	2006	43.1833333	0	OWN	0.3105792493	0.8981064075	0.0404098725	-0.592608148	0.8649188772	0.0639927902	0.9360072098	1
153097	0	1	TB	NO	53	0	3	16.1833333	1.18333333	2	8	7	10	17	0	0	1	1	(1:11) T.Bouman pass to Z.Hilton ran ob at TB 35 for 12 yards (R.Barber). PENALTY on NO-K.Jacox Ineligible Downfield Pass 5 yards enforced at TB 47 - No Play.	0	5	0	DOWNFIELD PASS	0.026619061	0	4		0	01/01/2006	at Buccaneers	-13.5	Saints	37	13.5	1	2006	43.8166667	0	OWN	0.3079510773	0.8898580968	0.067277634	-0.777832581	0.8533729153	0.0634656535	0.9365343465	1
153098	0	1	TB	NO	48	0	3	15.5833333	0.58333333	2	13	7	10	17	0	0	1	0	(:35) (Shotgun) T.Bouman pass to A.Hakim to TB 34 for 18 yards (D.Jackson).	0	0	0			0	4		0	01/01/2006	at Buccaneers	-13.5	Saints	37	13.5	1	2006	44.4166667	0	OPP	0.3099717898	0.8715581417	0.1212461966	-0.857841049	0.8286699219	0.054206764	0.945793236	1
153099	0	1	TB	NO	66	0	4	15	15	1	10	7	10	17	0	0	1	0	(15:00) T.Bouman pass to D.Stallworth to TB 23 for 11 yards (D.Brooks D.Jackson).	0	0	0			0	4		0	01/01/2006	at Buccaneers	-13.5	Saints	37	13.5	1	2006	45	0	OWN	0.3150729365	0.9101793391	0.0412059151	-0.741055666	0.8811593358	0.0783836557	0.9216163443	1
153100	0	1	TB	NO	77	0	4	14.3333333	14.3333333	1	10	7	10	17	0	1	0	0	(14:20) A.Smith up the middle to TB 20 for 3 yards (E.Wyms).	0	0	0			0	4		0	01/01/2006	at Buccaneers	-13.5	Saints	37	13.5	1	2006	45.6666667	0	OWN	0.3274658529	0.9039861508	0.064720888	-0.744497638	0.871321049	0.0896657727	0.9103342273	1
153101	0	1	TB	NO	80	0	4	13.7	13.7	2	7	7	10	17	0	0	1	0	(13:42) T.Bouman pass to A.Hakim to TB 8 for 12 yards (D.Brooks R.Barber).	0	0	0			0	4		0	01/01/2006	at Buccaneers	-13.5	Saints	37	13.5	1	2006	46.3	0	OWN	0.3250057044	0.8981635978	0.0823183043	-0.85303581	0.8629374164	0.0887942765	0.9112057235	1
153102	0	1	TB	NO	92	0	4	13	13	1	8	7	10	17	0	0	1	0	(13:00) T.Bouman pass incomplete to A.Hakim. slant from right	0	0	0			0	4		0	01/01/2006	at Buccaneers	-13.5	Saints	37	13.5	1	2006	47	0	OWN	0.3446425473	0.8945589877	0.0814436396	-0.693958078	0.856232827	0.1096598446	0.8903401554	1
153103	0	1	TB	NO	92	0	4	12.9166667	12.9166667	2	8	7	10	17	0	1	0	0	(12:55) A.Smith right guard to TB 6 for 2 yards (D.White).	0	0	0			0	4		0	01/01/2006	at Buccaneers	-13.5	Saints	37	13.5	1	2006	47.0833333	0	OWN	0.3393788999	0.8877962823	0.1190002705	-0.868721559	0.8467563497	0.1028532031	0.8971467969	1
153104	0	1	TB	NO	94	0	4	12.2666667	12.2666667	3	6	7	10	17	0	0	1	0	(12:16) T.Bouman pass incomplete to A.Hakim.	0	0	0			0	4		0	01/01/2006	at Buccaneers	-13.5	Saints	37	13.5	1	2006	47.7333333	0	OWN	0.3368788077	0.8785699153	0.1456977312	-0.933596031	0.833516643	0.0968894029	0.9031105971	1
153105	0	1	TB	NO	94	0	4	12.1833333	12.1833333	4	6	7	10	17	0	1	0	0	(12:11) J.Carney 24 yard field goal is GOOD Center-K.Houser Holder-T.Bouman.	0	0	0			0	4		0	01/01/2006	at Buccaneers	-13.5	Saints	37	13.5	1	2006	47.8166667	0	OWN	0.3315838015	0.8708516183	0.1826128959	-0.973644708	0.8226858486	0.0840120845	0.9159879155	1
153106	0	1	TB	NO	94	0	4	12.1833333	12.1833333	-1	-1	4	13	17	1	0	0	0	M.Berger kicks 65 yards from NO 30 to TB 5. M.Pittman to TB 26 for 21 yards (A.Fincher).	0	0	0			1	4		0	01/01/2006	at Buccaneers	-13.5	Saints	37	13.5	1	2006	47.8166667	0	OWN	0.3602943976	0.9214630575	-0.198448528	0.4875628242	0.8884045074	0.1793253206	0.8206746794	1
153107	0	1	TB	NO	74	1	4	12	12	1	10	4	17	13	0	0	1	0	(12:00) C.Simms pass intended for J.Galloway INTERCEPTED by R.McKinnon (W.Smith) at TB 27. R.McKinnon to TB 25 for 2 yards (K.Walker). Play Challenged by TB and REVERSED. C.Simms pass incomplete to J.Galloway (W.Smith).	0	0	0			0	4		0	01/01/2006	at Buccaneers	-13.5	Saints	37	13.5	1	2006	48	0	OWN	0.3679198762	0.8906516943	-0.036489101	0.678841535	0.8515785363	0.0819437839	0.9180562161	1
153108	0	1	TB	NO	74	1	4	11.9333333	11.9333333	2	10	4	17	13	0	1	0	0	(11:56) C.Williams left end to TB 25 for -1 yards (T.Melton B.Young).	0	0	0			0	4		0	01/01/2006	at Buccaneers	-13.5	Saints	37	13.5	1	2006	48.0666667	0	OWN	0.3626822445	0.8838428027	0.0012094022	0.3402103934	0.842088332	0.0840947487	0.9159052513	1
153109	0	1	TB	NO	75	1	4	11.3333333	11.3333333	3	11	4	17	13	0	0	1	0	(11:20) C.Simms pass to J.Galloway to TB 45 for 20 yards (J.Bullocks).	0	0	0			0	4		0	01/01/2006	at Buccaneers	-13.5	Saints	37	13.5	1	2006	48.6666667	0	OWN	0.3612703535	0.867583817	0.0580302212	-0.161404066	0.8190947947	0.0937339503	0.9062660497	1
153110	0	1	TB	NO	55	1	4	10.7	10.7	1	10	4	17	13	0	0	1	0	(10:42) C.Simms pass to A.Smith to NO 33 for 22 yards (F.Thomas).	0	0	0			0	4		0	01/01/2006	at Buccaneers	-13.5	Saints	37	13.5	1	2006	49.3	0	OWN	0.3578322478	0.8760428901	-0.043721945	0.7113474498	0.8337219201	0.0610232202	0.9389767798	1
153111	0	1	TB	NO	33	1	4	9.98333333	9.98333333	1	10	4	17	13	0	1	0	0	(9:59) C.Williams left guard to NO 27 for 6 yards (T.Slaughter T.Melton).	0	0	0			0	4		0	01/01/2006	at Buccaneers	-13.5	Saints	37	13.5	1	2006	50.01666667	0	OPP	0.3425726213	0.8673411956	-0.062827828	0.7383342711	0.8249833363	0.0425227956	0.9574772044	1
153112	0	1	TB	NO	27	1	4	9.4	9.4	2	4	4	17	13	0	1	0	0	(9:24) C.Williams left tackle to NO 13 for 14 yards (F.Brown).	0	0	0			0	4		0	01/01/2006	at Buccaneers	-13.5	Saints	37	13.5	1	2006	50.6	0	OPP	0.330170076	0.8679545849	-0.089215676	0.6732454986	0.8269254146	0.0383931943	0.9616068057	1
153113	0	1	TB	NO	13	1	4	8.8	8.8	1	10	4	17	13	0	1	0	0	(8:48) C.Williams up the middle to NO 7 for 6 yards (D.Smith).	0	0	0			0	4		0	01/01/2006	at Buccaneers	-13.5	Saints	37	13.5	1	2006	51.2	0	OPP	0.3309103638	0.8515458335	-0.072935121	0.7654778433	0.8067017855	0.028885965	0.971114035	1
153114	0	1	TB	NO	7	1	4	8.23333333	8.23333333	2	4	4	17	13	0	1	0	0	(8:14) C.Williams left guard to NO 8 for -1 yards (W.Whitehead T.Slaughter).	0	0	0			0	4		0	01/01/2006	at Buccaneers	-13.5	Saints	37	13.5	1	2006	51.76666667	0	OPP	0.3183246465	0.8524625666	-0.099504984	0.7058295889	0.8091423053	0.0258252194	0.9741747806	1
153115	0	1	TB	NO	8	1	4	7.43333333	7.43333333	3	5	4	17	13	0	0	1	0	(7:26) C.Simms pass incomplete to M.Alstott.	0	0	0			0	4		0	01/01/2006	at Buccaneers	-13.5	Saints	37	13.5	1	2006	52.56666667	0	OPP	0.317762694	0.8289903061	-0.040195541	0.350241076	0.7776067888	0.0239328555	0.9760671445	1
153116	0	1	TB	NO	8	1	4	7.35	7.35	4	5	4	17	13	0	1	0	0	(7:21) M.Bryant 26 yard field goal is GOOD Center-D.Moore Holder-J.Bidwell.	0	0	0			0	4		0	01/01/2006	at Buccaneers	-13.5	Saints	37	13.5	1	2006	52.65	0	OPP	0.3123935551	0.818425246	-0.002274824	-0.106173908	0.7636076565	0.0250469723	0.9749530277	1
153117	0	1	TB	NO	8	1	4	7.35	7.35	-1	-1	7	20	13	1	0	0	0	M.Bryant kicks 62 yards from TB 30 to NO 8. A.Stecker to NO 32 for 24 yards (D.Nicholson).	0	0	0			1	4		0	01/01/2006	at Buccaneers	-13.5	Saints	37	13.5	1	2006	52.65	0	OPP	0.3309960154	0.8636966717	-0.121322501	0.9898004723	0.8322095528	0.0182108246	0.9817891754	1
153118	0	1	TB	NO	32	0	4	7.13333333	7.13333333	1	10	7	13	20	0	0	1	0	(7:08) T.Bouman pass to A.Thomas to NO 34 for 2 yards (R.Nece).	0	0	0			0	4		0	01/01/2006	at Buccaneers	-13.5	Saints	37	13.5	1	2006	52.86666667	0	OPP	0.3212753159	0.8084331234	0.103575371	-0.621779725	0.7468594529	0.0332548849	0.9667451151	1
153119	0	1	TB	NO	34	0	4	6.45	6.45	2	8	7	13	20	0	0	1	0	(6:27) T.Bouman pass to A.Hakim to 50 for 16 yards (W.Allen).	0	0	0			0	4		0	01/01/2006	at Buccaneers	-13.5	Saints	37	13.5	1	2006	53.55	0	OPP	0.3188912238	0.7927545002	0.130824578	-0.79507211	0.7254005941	0.0312999014	0.9687000986	1
153120	0	1	TB	NO	50	0	4	5.83333333	5.83333333	1	10	7	13	20	0	1	0	0	(5:50) A.Thomas left end to TB 47 for 3 yards (R.Barber).	0	0	0			0	4		0	01/01/2006	at Buccaneers	-13.5	Saints	37	13.5	1	2006	54.16666667	0	OPP	0.3423281796	0.7835301135	0.1443775726	-0.626860998	0.7088885639	0.0432344304	0.9567655696	1
153121	0	1	TB	NO	53	0	4	5.13333333	5.13333333	2	7	7	13	20	0	1	0	0	(5:08) A.Thomas up the middle to TB 43 for 4 yards (S.Quarles).	0	0	0			0	4		0	01/01/2006	at Buccaneers	-13.5	Saints	37	13.5	1	2006	54.86666667	0	OWN	0.3401900327	0.7698777368	0.1625430861	-0.778510423	0.6897480273	0.0426588499	0.9573411501	1
153122	0	1	TB	NO	57	0	4	4.48333333	4.48333333	3	3	7	13	20	0	0	1	0	(4:29) T.Bouman pass incomplete to D.Stallworth.	0	0	0			0	4		0	01/01/2006	at Buccaneers	-13.5	Saints	37	13.5	1	2006	55.51666667	0	OWN	0.3379625012	0.76088943	0.1709691987	-0.860808657	0.6767343957	0.04276223	0.95723777	1
153123	0	1	TB	NO	57	0	4	4.36666667	4.36666667	4	3	7	13	20	0	1	0	0	(4:22) T.Bouman sacked at NO 45 for -12 yards (S.Rice).	0	0	0			1	4		0	01/01/2006	at Buccaneers	-13.5	Saints	37	13.5	1	2006	55.63333333	0	OWN	0.3328199811	0.7459349427	0.2079833598	-0.94339828	0.6565665867	0.0354976843	0.9645023157	1
153124	0	1	TB	NO	45	1	4	4.25	4.25	1	10	7	20	13	0	1	0	0	(4:15) C.Williams left guard to NO 44 for 1 yard (C.Grant).	0	0	0			0	4		0	01/01/2006	at Buccaneers	-13.5	Saints	37	13.5	1	2006	55.75	0	OPP	0.3720209268	0.7516517881	0.1576649162	0.7979034304	0.6786506481	0.010211382	0.989788618	1
153125	0	1	TB	NO	44	1	4	3.53333333	3.53333333	2	9	7	20	13	0	1	0	0	(3:32) C.Williams right tackle to NO 44 for no gain (R.McKinnon).	0	0	0			0	4		0	01/01/2006	at Buccaneers	-13.5	Saints	37	13.5	1	2006	56.46666667	0	OPP	0.3680945179	0.7265014176	0.1913125057	0.597140529	0.6461373658	0.0080948902	0.9919051098	1
153126	0	1	TB	NO	44	1	4	2.8	2.8	3	9	7	20	13	0	0	1	1	(2:48) C.Simms pass to J.Galloway for 44 yards TOUCHDOWN NULLIFIED by PENALTY. PENALTY on TB-S.Mahan Offensive Holding 10 yards enforced at NO 44 - No Play.	0	10	1	OFFENSIVE HOLDING	0.006529714	0	4		0	01/01/2006	at Buccaneers	-13.5	Saints	37	13.5	1	2006	57.2	0	OPP	0.3657474146	0.6935394729	0.2359875627	0.2256200517	0.6033535881	0.0066666869	0.9933333131	1
153127	0	1	TB	NO	54	1	4	2.66666667	2.66666667	3	19	7	20	13	0	1	0	0	(2:40) C.Williams up the middle to NO 48 for 6 yards (T.Bryant).	0	0	0			0	4		0	01/01/2006	at Buccaneers	-13.5	Saints	37	13.5	1	2006	57.33333333	0	OWN	0.3814111741	0.6326121783	0.346271505	-0.310480759	0.5209029236	0.0061370931	0.9938629069	1
153128	0	1	TB	NO	48	1	4	2.56666667	2.56666667	4	13	7	20	13	1	0	0	1	(2:34) (Punt formation) PENALTY on TB-D.White False Start 5 yards enforced at NO 48 - No Play.	0	5	1	FALSE START	0.002420353	0	4		0	01/01/2006	at Buccaneers	-13.5	Saints	37	13.5	1	2006	57.43333333	0	OPP	0.3673092765	0.648828698	0.3167726975	-0.430918578	0.5443236831	0.0060066436	0.9939933564	1
153129	0	1	TB	NO	53	1	4	2.56666667	2.56666667	4	18	7	20	13	1	0	0	1	(2:34) (Punt formation) J.Bidwell punts 53 yards to end zone Center-D.Moore Touchback. PENALTY on TB-J.Cook Face Mask (15 Yards) 15 yards enforced at TB 47 - No Play.	0	15	1	FACE MASK (15 YARDS)	0.005355296	0	4		0	01/01/2006	at Buccaneers	-13.5	Saints	37	13.5	1	2006	57.43333333	0	OWN	0.3748709545	0.6182910455	0.3691902212	-0.62775281	0.5031642598	0.0054776655	0.9945223345	1
153130	0	1	TB	NO	68	1	4	2.41666667	2.41666667	4	33	7	20	13	1	0	0	0	(2:25) J.Bidwell punts 53 yards to NO 15 Center-D.Moore. A.Hakim to NO 25 for 10 yards (K.Pearson).	0	0	0			1	4		0	01/01/2006	at Buccaneers	-13.5	Saints	37	13.5	1	2006	57.58333333	0	OWN	0.3978872602	0.5089761499	0.5137584063	-0.916175846	0.3583978099	0.0027807654	0.9972192346	1
153131	0	1	TB	NO	25	0	4	2.18333333	2.18333333	1	10	7	13	20	0	0	1	0	(2:11) (Shotgun) T.Bouman pass to Z.Hilton to NO 46 for 21 yards (S.Quarles).	0	0	0			0	4		0	01/01/2006	at Buccaneers	-13.5	Saints	37	13.5	1	2006	57.81666667	0	OPP	0.3373812856	0.699540533	0.1609433509	-0.547008533	0.602544073	0.015850593	0.984149407	1
153132	0	1	TB	NO	46	0	4	2	2	1	10	7	13	20	0	0	1	0	(2:00) (Shotgun) T.Bouman pass incomplete to A.Hakim.	0	0	0			0	4		0	01/01/2006	at Buccaneers	-13.5	Saints	37	13.5	1	2006	58	0	OPP	0.355803198	0.6942297087	0.1901513126	-0.572234015	0.589002242	0.0260962278	0.9739037722	1
153133	0	1	TB	NO	46	0	4	1.91666667	1.91666667	2	10	7	13	20	0	1	0	0	(1:55) (Shotgun) T.Bouman sacked at NO 38 for -8 yards (D.White). FUMBLES (D.White) RECOVERED by TB-D.White at NO 34. D.White for 34 yards TOUCHDOWN.	1	0	0			1	4		0	01/01/2006	at Buccaneers	-13.5	Saints	37	13.5	1	2006	58.08333333	0	OPP	0.3505858974	0.6768102363	0.2264425453	-0.808655706	0.5660292824	0.0227639856	0.9772360144	1
153134	0	1	TB	NO	54	1	4	1.91666667	1.91666667	-1	-1	7	20	13	0	1	0	0	M.Bryant extra point is GOOD Center-D.Moore Holder-J.Bidwell.	0	0	0			0	4		0	01/01/2006	at Buccaneers	-13.5	Saints	37	13.5	1	2006	58.08333333	0	OWN	0.392675246	0.7716928836	0.0128304628	0.9902277166	0.7026296786	0.022562629	0.977437371	1
153135	0	1	TB	NO	54	1	4	1.91666667	1.91666667	-1	-1	7	20	13	1	0	0	0	M.Bryant kicks 43 yards from TB 30 to NO 27. L.Hall to NO 32 for 5 yards (M.Cooper).	0	0	0			1	4		0	01/01/2006	at Buccaneers	-13.5	Saints	37	13.5	1	2006	58.08333333	0	OWN	0.392675246	0.7716928836	0.0128304628	0.9902277166	0.7026296786	0.022562629	0.977437371	1
153136	0	1	TB	NO	32	0	4	1.61666667	1.61666667	1	10	7	13	20	0	0	1	0	(1:37) T.Bouman pass to Z.Hilton to NO 40 for 8 yards (D.Brooks).	0	0	0			0	4		0	01/01/2006	at Buccaneers	-13.5	Saints	37	13.5	1	2006	58.38333333	0	OPP	0.3457781467	0.6840971293	0.1774101559	-0.548408437	0.5799058629	0.017152255	0.982847745	1
153137	0	1	TB	NO	40	0	4	1.31666667	1.31666667	2	2	7	13	20	0	0	1	0	(1:19) T.Bouman pass to A.Stecker to NO 44 for 4 yards (R.Barber B.Kelly).	0	0	0			0	4		0	01/01/2006	at Buccaneers	-13.5	Saints	37	13.5	1	2006	58.68333333	0	OPP	0.3425566685	0.7032560501	0.1451451168	-0.586389801	0.6033548453	0.0233416447	0.9766583553	1
153138	0	1	TB	NO	44	0	4	0.9	0.9	1	10	7	13	20	0	1	0	0	(:54) (Shotgun) T.Bouman sacked at NO 39 for -5 yards (G.Spires).	0	0	0			0	4		0	01/01/2006	at Buccaneers	-13.5	Saints	37	13.5	1	2006	59.1	0	OPP	0.3589354983	0.6635800496	0.2020688946	-0.554387491	0.5487985365	0.0205995763	0.9794004237	1
153139	0	1	TB	NO	39	0	4	0.38333333	0.38333333	2	15	7	13	20	0	1	0	0	(:23) (Shotgun) A.Smith left tackle to NO 40 for 1 yard (D.Brooks).	0	0	0			1	4	33	1	01/01/2006	at Buccaneers	-13.5	Saints	37	13.5	1	2006	59.61666667	0	OPP	0.3549565379	0.6000507975	0.286749071	-0.873015038	0.4674437885	0.0105413054	0.9894586946	1
153140	0	1	PIT	DET	61	1	1	0	0	-1	-1	0	0	0	1	0	0	0	J.Reed kicks 62 yards from PIT 30 to DET 8. E.Drummond to DET 28 for 20 yards (C.Kriewaldt T.Carter).	0	0	0			1	4		0	01/01/2006	at Steelers	-13.5	Lions	35	13.5	1	2006	60	0	OWN	0.2694606919	0.9937805485	-0.625137654	0.9862179022	0.9921245396	0.1410453296	0.8589546704	1
153141	0	1	PIT	DET	28	0	1	60	15	1	10	0	0	0	0	0	1	0	(15:00) J.Harrington pass incomplete to S.Vines. Coverage by #24 Taylor pressure by #53 Haggans	0	0	0			0	4		0	01/01/2006	at Steelers	-13.5	Lions	35	13.5	1	2006	0	0	OPP	0.134193187	0.9981417475	-0.6586333	-0.792417949	0.997792096	0.0947537462	0.9052462538	1
153142	0	1	PIT	DET	28	0	1	59.8166667	14.8166667	2	10	0	0	0	0	1	0	0	(14:49) (Shotgun) S.Bryson left guard to DET 34 for 6 yards (I.Taylor C.Hope).	0	0	0			0	4		0	01/01/2006	at Steelers	-13.5	Lions	35	13.5	1	2006	0.1833333	0	OPP	0.1288265193	0.9979949647	-0.635797334	-0.913482146	0.9976085333	0.0903624294	0.9096375706	1
153143	0	1	PIT	DET	34	0	1	59.0666667	14.0666667	3	4	0	0	0	0	0	1	0	(14:04) J.Harrington pass incomplete to M.Williams (B.McFadden).	0	0	0			0	4		0	01/01/2006	at Steelers	-13.5	Lions	35	13.5	1	2006	0.9333333	0	OPP	0.1271433583	0.9979682486	-0.640819118	-0.935165312	0.9975637311	0.0908588768	0.9091411232	1
153144	0	1	PIT	DET	34	0	1	59.0166667	14.0166667	4	4	0	0	0	1	0	0	0	(14:01) N.Harris punts 47 yards to PIT 19 Center-D.Muhlbach. A.Randle El for 81 yards TOUCHDOWN.	0	0	0			1	4		0	01/01/2006	at Steelers	-13.5	Lions	35	13.5	1	2006	0.9833333	0	OPP	0.1211102636	0.9978378123	-0.618193167	-0.974314414	0.9973995871	0.0820693503	0.9179306497	1
153145	0	1	PIT	DET	66	1	1	59.0166667	14.0166667	-1	-1	0	0	0	0	1	0	0	J.Reed extra point is GOOD Center-G.Warren Holder-C.Gardocki.	0	0	0			0	4		0	01/01/2006	at Steelers	-13.5	Lions	35	13.5	1	2006	0.9833333	0	OWN	0.2079184014	0.9985397863	-0.72508577	0.9753382201	0.9983013816	0.0937620599	0.9062379401	1
153146	0	1	PIT	DET	66	1	1	59.0166667	14.0166667	-1	-1	0	0	0	1	0	0	0	J.Reed kicks 62 yards from PIT 30 to DET 8. E.Drummond to DET 41 for 33 yards (B.Keisel).	0	0	0			1	4		0	01/01/2006	at Steelers	-13.5	Lions	35	13.5	1	2006	0.9833333	0	OWN	0.2079184014	0.9985397863	-0.72508577	0.9753382201	0.9983013816	0.0937620599	0.9062379401	1
153147	0	1	PIT	DET	41	0	1	58.7166667	13.7166667	1	10	0	0	0	0	1	0	0	(13:43) K.Jones right guard to DET 42 for 1 yard (J.Farrior A.Smith).	0	0	0			0	4		0	01/01/2006	at Steelers	-13.5	Lions	35	13.5	1	2006	1.2833333	0	OPP	0.1526142678	0.9978756579	-0.638571558	-0.792058081	0.9974231492	0.111075548	0.888924452	1
153148	0	1	PIT	DET	42	0	1	58.0833333	13.0833333	2	9	0	0	0	0	1	0	0	(13:05) K.Jones right tackle to DET 41 for -1 yards (J.Farrior C.Haggans).	0	0	0			0	4		0	01/01/2006	at Steelers	-13.5	Lions	35	13.5	1	2006	1.9166667	0	OPP	0.1496250389	0.9976467422	-0.616634512	-0.902696489	0.9971272566	0.108426403	0.891573597	1
153149	0	1	PIT	DET	41	0	1	57	12	3	10	0	0	0	0	0	1	0	(12:00) (Shotgun) J.Harrington pass to S.Vines to PIT 41 for 18 yards (C.Hope).	0	0	0			0	4		0	01/01/2006	at Steelers	-13.5	Lions	35	13.5	1	2006	3	0	OPP	0.1485339011	0.9971562166	-0.577497499	-0.963321925	0.9964937371	0.1007458949	0.8992541051	1
153150	0	1	PIT	DET	59	0	1	56.5333333	11.5333333	1	10	0	0	0	0	1	0	0	(11:32) J.Harrington sacked at 50 for -9 yards (J.Farrior).	0	0	0			0	4		0	01/01/2006	at Steelers	-13.5	Lions	35	13.5	1	2006	3.4666667	0	OWN	0.1799099649	0.9973334937	-0.605791538	-0.788463107	0.9966628523	0.1385653746	0.8614346254	1
153151	0	1	PIT	DET	50	0	1	56.05	11.05	2	19	0	0	0	0	0	1	0	(11:03) J.Harrington pass incomplete to R.Williams (I.Taylor).	0	0	0			0	4		0	01/01/2006	at Steelers	-13.5	Lions	35	13.5	1	2006	3.95	0	OPP	0.1747394385	0.9964398134	-0.519426149	-0.963664485	0.9955044803	0.1176454187	0.8823545813	1
153152	0	1	PIT	DET	50	0	1	56.05	11.05	3	19	0	0	0	0	0	1	0	(11:03) (Shotgun) J.Harrington pass to M.Pollard to PIT 23 for 27 yards (J.Porter).	0	0	0			0	4		0	01/01/2006	at Steelers	-13.5	Lions	35	13.5	1	2006	3.95	0	OPP	0.1685499308	0.996230973	-0.492040819	-0.985760505	0.995228188	0.1041949371	0.8958050629	1
153153	0	1	PIT	DET	77	0	1	55.2833333	10.2833333	1	10	0	0	0	0	1	0	0	(10:17) K.Jones left end pushed ob at PIT 11 for 12 yards (T.Polamalu).	0	0	0			0	4		0	01/01/2006	at Steelers	-13.5	Lions	35	13.5	1	2006	4.7166667	0	OWN	0.2024621063	0.9969611346	-0.579350023	-0.791970844	0.9960996332	0.1665491115	0.8334508885	1
153154	0	1	PIT	DET	89	0	1	54.8166667	9.81666667	1	10	0	0	0	0	0	1	0	(9:49) J.Harrington pass to M.Pollard for 11 yards TOUCHDOWN.	0	0	0			0	4		0	01/01/2006	at Steelers	-13.5	Lions	35	13.5	1	2006	5.1833333	0	OWN	0.2156333334	0.9968078491	-0.564434794	-0.797007366	0.9958431567	0.1855587588	0.8144412412	1
153155	0	1	PIT	DET	89	0	1	54.8166667	9.81666667	-1	-1	0	0	0	0	1	0	0	J.Hanson extra point is GOOD Center-D.Muhlbach Holder-N.Harris.	0	0	0			0	4		0	01/01/2006	at Steelers	-13.5	Lions	35	13.5	1	2006	5.1833333	0	OWN	0.2193962903	0.997722149	-0.680043619	0.4178687769	0.9970917128	0.1312225418	0.8687774582	1
153156	0	1	PIT	DET	89	0	1	54.8166667	9.81666667	-1	-1	0	7	7	1	0	0	0	J.Hanson kicks 70 yards from DET 30 to PIT 0. Q.Morgan to PIT 27 for 27 yards (P.Smith S.Wilson).	0	0	0			1	4		0	01/01/2006	at Steelers	-13.5	Lions	35	13.5	1	2006	5.1833333	0	OWN	0.2193962903	0.997722149	-0.680043619	0.4178687769	0.9970917128	0.1312225418	0.8687774582	1
153157	0	1	PIT	DET	73	1	1	54.7166667	9.71666667	1	10	0	7	7	0	1	0	0	(9:43) W.Parker up the middle to PIT 32 for 5 yards (C.Redding W.Rainer).	0	0	0			0	4		0	01/01/2006	at Steelers	-13.5	Lions	35	13.5	1	2006	5.2833333	0	OWN	0.2309662803	0.9968049836	-0.578668208	0.6229537074	0.9960767836	0.1036898817	0.8963101183	1
153158	0	1	PIT	DET	68	1	1	54.0166667	9.01666667	2	5	0	7	7	0	1	0	0	(9:01) W.Parker up the middle to PIT 38 for 6 yards (W.Rainer).	0	0	0			0	4		0	01/01/2006	at Steelers	-13.5	Lions	35	13.5	1	2006	5.9833333	0	OWN	0.219910201	0.9967159251	-0.587291451	0.4980392425	0.9959844348	0.1000796427	0.8999203573	1
153159	0	1	PIT	DET	62	1	1	53.35	8.35	1	10	0	7	7	0	0	1	0	(8:21) B.Roethlisberger pass incomplete to H.Miller. Coverage by #28 Walker	0	0	0			0	4		0	01/01/2006	at Steelers	-13.5	Lions	35	13.5	1	2006	6.65	0	OWN	0.2275014053	0.9963231979	-0.575872032	0.6519614203	0.9954933111	0.0968817517	0.9031182483	1
153160	0	1	PIT	DET	62	1	1	53.25	8.25	2	10	0	7	7	0	1	0	0	(8:15) W.Parker up the middle to PIT 43 for 5 yards (R.McQuarters).	0	0	0			0	4		0	01/01/2006	at Steelers	-13.5	Lions	35	13.5	1	2006	6.75	0	OWN	0.2219205881	0.9960670813	-0.549799825	0.2974741906	0.9951635375	0.1043633368	0.8956366632	1
153161	0	1	PIT	DET	57	1	1	52.55	7.55	3	5	0	7	7	0	0	1	0	(7:33) (Shotgun) B.Roethlisberger pass incomplete to Q.Morgan (R.McQuarters).	0	0	0			0	4		0	01/01/2006	at Steelers	-13.5	Lions	35	13.5	1	2006	7.45	0	OWN	0.2108178363	0.995957496	-0.558848799	0.1229980128	0.9950497451	0.1035960025	0.8964039975	1
153162	0	1	PIT	DET	57	1	1	52.4	7.4	4	5	0	7	7	1	0	0	0	(7:24) C.Gardocki punts 38 yards to DET 19 Center-G.Warren fair catch by E.Drummond.	0	0	0			1	4		0	01/01/2006	at Steelers	-13.5	Lions	35	13.5	1	2006	7.6	0	OWN	0.2054338959	0.9956535566	-0.531551027	-0.333995839	0.9946583725	0.1179606968	0.8820393032	1
153163	0	1	PIT	DET	19	0	1	52.3166667	7.31666667	1	10	0	7	7	0	1	0	0	(7:19) K.Jones left tackle to DET 24 for 5 yards (J.Porter A.Smith).	0	0	0			0	4		0	01/01/2006	at Steelers	-13.5	Lions	35	13.5	1	2006	7.6833333	0	OPP	0.163351024	0.9958890506	-0.602640307	-0.718652645	0.9949132787	0.1084809407	0.8915190593	1
153164	0	1	PIT	DET	24	0	1	51.5666667	6.56666667	2	5	0	7	7	0	0	1	0	(6:34) J.Harrington pass to R.Williams to DET 30 for 6 yards (C.Haggans).	0	0	0			0	4		0	01/01/2006	at Steelers	-13.5	Lions	35	13.5	1	2006	8.4333333	0	OPP	0.1615360632	0.9957492672	-0.602143857	-0.802723725	0.9947104389	0.1113073562	0.8886926438	1
153165	0	1	PIT	DET	30	0	1	50.85	5.85	1	10	0	7	7	0	1	0	1	(5:51) PENALTY on DET-D.Woody False Start 5 yards enforced at DET 30 - No Play.	0	5	0	FALSE START	0.010149183	0	4		0	01/01/2006	at Steelers	-13.5	Lions	35	13.5	1	2006	9.15	0	OPP	0.1806413286	0.9952120351	-0.58020552	-0.714500612	0.99395666	0.1242969091	0.8757030909	1
153166	0	1	PIT	DET	25	0	1	50.5666667	5.56666667	1	15	0	7	7	0	0	1	0	(5:34) J.Harrington pass to K.Jones to DET 27 for 2 yards (J.Farrior).	0	0	0			0	4		0	01/01/2006	at Steelers	-13.5	Lions	35	13.5	1	2006	9.4333333	0	OPP	0.1812712799	0.9945456821	-0.545977189	-0.817086734	0.9930911844	0.1218582146	0.8781417854	1
153167	0	1	PIT	DET	27	0	1	49.8333333	4.83333333	2	13	0	7	7	0	0	1	0	(4:50) J.Harrington pass incomplete to S.Vines (A.Smith).	0	0	0			0	4		0	01/01/2006	at Steelers	-13.5	Lions	35	13.5	1	2006	10.1666667	0	OPP	0.178943003	0.9940183473	-0.52579709	-0.905894551	0.9923732018	0.1188368272	0.8811631728	1
153168	0	1	PIT	DET	27	0	1	49.7666667	4.76666667	3	13	0	7	7	0	0	1	1	(4:46) J.Harrington pass to S.Bryson to PIT 10 for 63 yards (D.Townsend). PENALTY on PIT-D.Townsend Face Mask (15 Yards) 5 yards enforced at PIT 10.	0	5	1	FACE MASK (15 YARDS)	-0.131045335	0	4		0	01/01/2006	at Steelers	-13.5	Lions	35	13.5	1	2006	10.2333333	0	OPP	0.1730860543	0.9936241768	-0.497970467	-0.962349611	0.9918458914	0.1075132993	0.8924867007	1
153169	0	1	PIT	DET	95	0	1	49.25	4.25	1	5	0	7	7	0	1	0	0	(4:15) K.Jones up the middle to PIT 1 for 4 yards (C.Hope; T.Polamalu).	0	0	0			0	4		0	01/01/2006	at Steelers	-13.5	Lions	35	13.5	1	2006	10.75	0	OWN	0.2436135522	0.9948699091	-0.542879607	-0.618181197	0.9930842569	0.2141433518	0.7858566482	1
153170	0	1	PIT	DET	99	0	1	48.6166667	3.61666667	2	1	0	7	7	0	0	1	0	(3:37) J.Harrington pass to C.Schlesinger for 1 yard TOUCHDOWN.	0	0	0			0	4		0	01/01/2006	at Steelers	-13.5	Lions	35	13.5	1	2006	11.3833333	0	OWN	0.2411661154	0.99465215	-0.53690012	-0.751883505	0.992752757	0.2207459876	0.7792540124	1
153171	0	1	PIT	DET	99	0	1	48.6166667	3.61666667	-1	-1	0	7	7	0	1	0	0	J.Hanson extra point is GOOD Center-D.Muhlbach Holder-N.Harris.	0	0	0			0	4		0	01/01/2006	at Steelers	-13.5	Lions	35	13.5	1	2006	11.3833333	0	OWN	0.2576066331	0.9956715624	-0.62388567	0.5016375111	0.9941952498	0.1658839096	0.8341160904	1
153172	0	1	PIT	DET	99	0	1	48.6166667	3.61666667	-1	-1	-7	14	7	1	0	0	0	J.Hanson kicks 66 yards from DET 30 to PIT 4. R.Colclough to DET 33 for 63 yards (J.Hanson).	0	0	0			1	4		0	01/01/2006	at Steelers	-13.5	Lions	35	13.5	1	2006	11.3833333	0	OWN	0.2713509874	0.9965402167	-0.773716694	0.4036328962	0.9948078917	0.278244385	0.721755615	1
153173	0	1	PIT	DET	33	1	1	48.55	3.55	1	10	-7	7	14	0	0	1	1	(3:33) B.Roethlisberger pass incomplete to H.Ward. PENALTY on DET-D.Bly Defensive Pass Interference 16 yards enforced at DET 33 - No Play.	0	16	0	DEFENSIVE PASS INTERFERENCE	0.028636192	0	4		0	01/01/2006	at Steelers	-13.5	Lions	35	13.5	1	2006	11.45	0	OPP	0.2380183264	0.9951840272	-0.729209796	0.6686670733	0.9933762445	0.156569566	0.843430434	1
153174	0	1	PIT	DET	17	1	1	48.1333333	3.13333333	1	10	-7	7	14	0	1	0	0	(3:08) A.Randle El right end to DET 16 for 1 yard (M.Grootegoed).	0	0	0			0	4		0	01/01/2006	at Steelers	-13.5	Lions	35	13.5	1	2006	11.8666667	0	OPP	0.2255540257	0.9949784992	-0.736323449	0.6898095331	0.9931805003	0.1369765813	0.8630234187	1
153175	0	1	PIT	DET	16	1	1	47.55	2.55	2	9	-7	7	14	0	0	1	0	(2:33) B.Roethlisberger pass to H.Miller to DET 5 for 11 yards (J.Davis).	0	0	0			0	4		0	01/01/2006	at Steelers	-13.5	Lions	35	13.5	1	2006	12.45	0	OPP	0.2205977699	0.9944677832	-0.72089909	0.414279133	0.9924564639	0.145482202	0.854517798	1
153176	0	1	PIT	DET	5	1	1	46.75	1.75	1	5	-7	7	14	0	1	0	0	(1:45) J.Bettis up the middle to DET 3 for 2 yards (J.Hall L.Woods).	0	0	0			0	4		0	01/01/2006	at Steelers	-13.5	Lions	35	13.5	1	2006	13.25	0	OPP	0.2174431083	0.9947706806	-0.758275615	0.8229161725	0.9929634385	0.1220191029	0.8779808971	1
153177	0	1	PIT	DET	3	1	1	46.2166667	1.21666667	2	3	-7	7	14	0	0	1	0	(1:13) B.Roethlisberger pass incomplete to H.Ward. Coverage by #32 Bly	0	0	0			0	4		0	01/01/2006	at Steelers	-13.5	Lions	35	13.5	1	2006	13.7833333	0	OPP	0.2105541751	0.9943840643	-0.749506316	0.6713957393	0.9924320537	0.1203747031	0.8796252969	1
153178	0	1	PIT	DET	3	1	1	46.15	1.15	3	3	-7	7	14	0	1	0	0	(1:09) (Shotgun) V.Haynes left guard to DET 1 for 2 yards (J.Hall K.Kennedy).	0	0	0			0	4		0	01/01/2006	at Steelers	-13.5	Lions	35	13.5	1	2006	13.85	0	OPP	0.2047706192	0.9940139209	-0.732505707	0.3280559712	0.9919087957	0.1311977184	0.8688022816	1
153179	0	1	PIT	DET	1	1	1	45.4166667	0.41666667	4	1	-7	7	14	0	1	0	0	(:25) #72 is an eligible receiver J.Bettis up the middle for 1 yard TOUCHDOWN.	0	0	0			0	4		0	01/01/2006	at Steelers	-13.5	Lions	35	13.5	1	2006	14.5833333	0	OPP	0.1988039057	0.9934374133	-0.721642122	-0.007803198	0.9911053627	0.1438124422	0.8561875578	1
153180	0	1	PIT	DET	1	1	1	45.4166667	0.41666667	-1	-1	-7	7	14	0	1	0	0	J.Reed extra point is GOOD Center-G.Warren Holder-C.Gardocki.	0	0	0			0	4		0	01/01/2006	at Steelers	-13.5	Lions	35	13.5	1	2006	14.5833333	0	OPP	0.2277102193	0.9952597842	-0.806251188	0.9857621914	0.993675041	0.1391478592	0.8608521408	1
153181	0	1	PIT	DET	1	1	1	45.4166667	0.41666667	-1	-1	0	14	14	1	0	0	0	J.Reed kicks 61 yards from PIT 30 to DET 9. E.Drummond to DET 23 for 14 yards (C.Kriewaldt).	0	0	0			1	4		0	01/01/2006	at Steelers	-13.5	Lions	35	13.5	1	2006	14.5833333	0	OPP	0.2136518306	0.994070604	-0.674003188	0.988861147	0.9929292024	0.0830392638	0.9169607362	1
153182	0	1	PIT	DET	23	0	1	45.35	0.35	1	10	0	14	14	0	0	1	0	(:21) J.Harrington pass to S.Vines to DET 25 for 2 yards (A.Smith L.Foote).	0	0	0			0	4		0	01/01/2006	at Steelers	-13.5	Lions	35	13.5	1	2006	14.65	0	OPP	0.2006986033	0.9915563006	-0.534806078	-0.64772753	0.9890387187	0.1320301131	0.8679698869	1
153183	0	1	PIT	DET	25	0	2	45	15	2	8	0	14	14	0	1	0	0	(15:00) S.Bryson up the middle to DET 28 for 3 yards (A.Smith J.Farrior).	0	0	0			0	4		0	01/01/2006	at Steelers	-13.5	Lions	35	13.5	1	2006	15	0	OPP	0.1787958153	0.9935411675	-0.54940825	-0.888416758	0.9918289896	0.1231249532	0.8768750468	1
153184	0	1	PIT	DET	28	0	2	44.3166667	14.3166667	3	5	0	14	14	0	0	1	0	(14:19) J.Harrington pass to R.Williams to DET 38 for 10 yards (C.Hope).	0	0	0			0	4		0	01/01/2006	at Steelers	-13.5	Lions	35	13.5	1	2006	15.6833333	0	OPP	0.1763714874	0.9930943392	-0.536449285	-0.93786893	0.991211963	0.1194211046	0.8805788954	1
153185	0	1	PIT	DET	38	0	2	44.3166667	14.3166667	1	10	0	14	14	0	1	0	0	(14:19) K.Jones up the middle to DET 45 for 7 yards (I.Taylor T.Polamalu).	0	0	0			0	4		0	01/01/2006	at Steelers	-13.5	Lions	35	13.5	1	2006	15.6833333	0	OPP	0.201721538	0.9931746819	-0.541839301	-0.785046494	0.9912196714	0.1472496928	0.8527503072	1
153186	0	1	PIT	DET	45	0	2	43	13	2	3	0	14	14	0	1	0	0	(13:00) K.Jones up the middle to DET 46 for 1 yard (T.Polamalu K.von Oelhoffen).	0	0	0			0	4		0	01/01/2006	at Steelers	-13.5	Lions	35	13.5	1	2006	17	0	OPP	0.2029433261	0.9928139125	-0.548856701	-0.816194986	0.9906763582	0.1542171719	0.8457828281	1
153187	0	1	PIT	DET	46	0	2	42.2833333	12.2833333	3	2	0	14	14	0	0	1	0	(12:17) J.Harrington pass to M.Pollard to PIT 48 for 6 yards (C.Hope D.Townsend).	0	0	0			0	4		0	01/01/2006	at Steelers	-13.5	Lions	35	13.5	1	2006	17.7166667	0	OPP	0.2004082136	0.9919730088	-0.522231934	-0.914326445	0.989514576	0.1487358004	0.8512641996	1
153188	0	1	PIT	DET	52	0	2	41.6333333	11.6333333	1	10	0	14	14	0	1	0	0	(11:38) K.Jones up the middle to PIT 43 for 5 yards (T.Polamalu).	0	0	0			0	4		0	01/01/2006	at Steelers	-13.5	Lions	35	13.5	1	2006	18.3666667	0	OWN	0.2272477833	0.9909876647	-0.501776313	-0.774299821	0.9880502752	0.1754139836	0.8245860164	1
153189	0	1	PIT	DET	57	0	2	40.95	10.95	2	5	0	14	14	0	0	1	0	(10:57) J.Harrington pass incomplete to R.Williams (T.Polamalu).	0	0	0			0	4		0	01/01/2006	at Steelers	-13.5	Lions	35	13.5	1	2006	19.05	0	OWN	0.2251628709	0.990745826	-0.501874684	-0.843649024	0.9876657116	0.1782934525	0.8217065475	1
153190	0	1	PIT	DET	57	0	2	40.8166667	10.8166667	3	5	0	14	14	0	0	1	0	(10:49) J.Harrington pass incomplete to S.Vines. Coverage by #21 Colclough	0	0	0			0	4		0	01/01/2006	at Steelers	-13.5	Lions	35	13.5	1	2006	19.1833333	0	OWN	0.2197344605	0.9900690695	-0.472421883	-0.936028751	0.9867186582	0.1656870534	0.8343129466	1
153191	0	1	PIT	DET	57	0	2	40.75	10.75	4	5	0	14	14	1	0	0	0	(10:45) N.Harris punts 30 yards to PIT 13 Center-D.Muhlbach fair catch by A.Randle El.	0	0	0			1	4		0	01/01/2006	at Steelers	-13.5	Lions	35	13.5	1	2006	19.25	0	OWN	0.2139744906	0.9894160363	-0.442607354	-0.974646405	0.985803183	0.1488291691	0.8511708309	1
153192	0	1	PIT	DET	87	1	2	40.6333333	10.6333333	1	10	0	14	14	0	1	0	0	(10:38) W.Parker right guard to PIT 15 for 2 yards (J.DeVries; S.Rogers).	0	0	0			0	4		0	01/01/2006	at Steelers	-13.5	Lions	35	13.5	1	2006	19.3666667	0	OWN	0.2918120721	0.9900627923	-0.456919105	0.6101721321	0.9868795787	0.149704448	0.850295552	1
153193	0	1	PIT	DET	85	1	2	39.9833333	9.98333333	2	8	0	14	14	0	1	0	0	(9:59) W.Parker up the middle to PIT 22 for 7 yards (W.Rainer J.Davis).	0	0	0			0	4		0	01/01/2006	at Steelers	-13.5	Lions	35	13.5	1	2006	20.0166667	0	OWN	0.2857290095	0.9892009472	-0.439409739	0.3443815282	0.9857110433	0.1549734226	0.8450265774	1
153194	0	1	PIT	DET	78	1	2	39.25	9.25	3	1	0	14	14	0	0	1	1	(9:15) (Shotgun) B.Roethlisberger pass incomplete to Q.Morgan. PENALTY on DET-A.Goodman Defensive Pass Interference 21 yards enforced at PIT 22 - No Play. PENALTY on DET-R.McQuarters Defensive Holding declined.	0	21	0	DEFENSIVE PASS INTERFERENCE	0.042684312	0	4		0	01/01/2006	at Steelers	-13.5	Lions	35	13.5	1	2006	20.75	0	OWN	0.2719052285	0.989306138	-0.46829077	0.2796277535	0.9859699518	0.1468824358	0.8531175642	1
153195	0	1	PIT	DET	57	1	2	39.1666667	9.16666667	1	10	0	14	14	0	0	1	0	(9:10) B.Roethlisberger pass incomplete to C.Wilson. Coverage by #31 McQuarters	0	0	0			0	4		0	01/01/2006	at Steelers	-13.5	Lions	35	13.5	1	2006	20.8333333	0	OWN	0.2722327362	0.9884690717	-0.472165661	0.6621911164	0.9850686359	0.1188283986	0.8811716014	1
153196	0	1	PIT	DET	57	1	2	39.1	9.1	2	10	0	14	14	0	1	0	0	(9:06) W.Parker left end to PIT 44 for 1 yard (S.Rogers).	0	0	0			0	4		0	01/01/2006	at Steelers	-13.5	Lions	35	13.5	1	2006	20.9	0	OWN	0.2666272977	0.9877114764	-0.442342136	0.3131859637	0.9840403394	0.1260915837	0.8739084163	1
153197	0	1	PIT	DET	56	1	2	38.4166667	8.41666667	3	9	0	14	14	0	0	1	0	(8:25) (Shotgun) B.Roethlisberger pass to H.Miller to DET 48 for 8 yards (K.Smith).	0	0	0			0	4		0	01/01/2006	at Steelers	-13.5	Lions	35	13.5	1	2006	21.5833333	0	OWN	0.2622410498	0.986326729	-0.414378826	-0.080550913	0.9821609885	0.1390313056	0.8609686944	1
153198	0	1	PIT	DET	48	1	2	37.5666667	7.56666667	4	1	0	14	14	1	0	0	0	(7:34) C.Gardocki punts 40 yards to DET 8 Center-G.Warren fair catch by E.Drummond.	0	0	0			1	4		0	01/01/2006	at Steelers	-13.5	Lions	35	13.5	1	2006	22.4333333	0	OPP	0.2471295285	0.9865713093	-0.45227623	-0.094520518	0.982654052	0.1286524862	0.8713475138	1
153199	0	1	PIT	DET	8	0	2	37.4333333	7.43333333	1	10	0	14	14	0	1	0	0	(7:26) K.Jones right guard to DET 16 for 8 yards (C.Hope).	0	0	0			0	4		0	01/01/2006	at Steelers	-13.5	Lions	35	13.5	1	2006	22.5666667	0	OPP	0.207279013	0.9861576747	-0.502171456	-0.696827231	0.9819340122	0.1305871907	0.8694128093	1
153200	0	1	PIT	DET	16	0	2	36.7666667	6.76666667	2	2	0	14	14	0	0	1	0	(6:46) J.Harrington pass incomplete to K.Jones. Coverage by #51 Farrior pressure by #67 von Oelhoffen	0	0	0			0	4		0	01/01/2006	at Steelers	-13.5	Lions	35	13.5	1	2006	23.2333333	0	OPP	0.2055348641	0.9866425017	-0.522902913	-0.720997492	0.9824949753	0.1370277722	0.8629722278	1
153201	0	1	PIT	DET	16	0	2	36.6833333	6.68333333	3	2	0	14	14	0	0	1	0	(6:41) J.Harrington pass to S.Vines to DET 35 for 19 yards (R.Colclough).	0	0	0			0	4		0	01/01/2006	at Steelers	-13.5	Lions	35	13.5	1	2006	23.3166667	0	OPP	0.1998188197	0.9857413382	-0.494790758	-0.881401317	0.9812570878	0.131469665	0.868530335	1
153202	0	1	PIT	DET	35	0	2	35.95	5.95	1	10	0	14	14	0	1	0	0	(5:57) K.Jones right end pushed ob at DET 35 for no gain (L.Foote).	0	0	0			0	4		0	01/01/2006	at Steelers	-13.5	Lions	35	13.5	1	2006	24.05	0	OPP	0.2387822999	0.9838430954	-0.459291044	-0.707946052	0.9781677337	0.1704981151	0.8295018849	1
153203	0	1	PIT	DET	35	0	2	35.25	5.25	2	10	0	14	14	0	0	1	0	(5:15) J.Harrington pass to S.Vines to DET 40 for 5 yards (J.Farrior).	0	0	0			0	4		0	01/01/2006	at Steelers	-13.5	Lions	35	13.5	1	2006	24.75	0	OPP	0.2360657261	0.9816276602	-0.42193698	-0.872355337	0.9750070725	0.1662102969	0.8337897031	1
153204	0	1	PIT	DET	40	0	2	34.5666667	4.56666667	3	5	0	14	14	0	0	1	1	(4:34) J.Harrington pass incomplete to P.Smith. Pressure by #91 Smith PENALTY on DET-K.Kosier Offensive Holding declined.	0	0	0	OFFENSIVE HOLDING	-0.000549414	0	4		0	01/01/2006	at Steelers	-13.5	Lions	35	13.5	1	2006	25.4333333	0	OPP	0.2339897552	0.9811370329	-0.422045047	-0.913052187	0.9742082009	0.1669102	0.8330898	1
153205	0	1	PIT	DET	40	0	2	34.45	4.45	4	5	0	14	14	1	0	0	0	(4:27) N.Harris punts 37 yards to PIT 23 Center-D.Muhlbach. A.Randle El to PIT 21 for -2 yards (K.Smith).	0	0	0			1	4		0	01/01/2006	at Steelers	-13.5	Lions	35	13.5	1	2006	25.55	0	OPP	0.2285052996	0.9797992801	-0.389982974	-0.965222302	0.9722924313	0.1508028992	0.8491971008	1
153206	0	1	PIT	DET	79	1	2	34.2833333	4.28333333	1	10	0	14	14	0	0	1	0	(4:17) B.Roethlisberger pass incomplete to H.Miller. Coverage by #26 Kennedy	0	0	0			0	4		0	01/01/2006	at Steelers	-13.5	Lions	35	13.5	1	2006	25.7166667	0	OWN	0.3137103651	0.9809170619	-0.39456492	0.6927856468	0.9740016251	0.1547528052	0.8452471948	1
153207	0	1	PIT	DET	79	1	2	34.1833333	4.18333333	2	10	0	14	14	0	1	0	0	(4:11) B.Roethlisberger sacked at PIT 18 for -3 yards (J.Hall).	0	0	0			0	4		0	01/01/2006	at Steelers	-13.5	Lions	35	13.5	1	2006	25.8166667	0	OWN	0.3084014525	0.9795987601	-0.361860572	0.3638673003	0.9721211851	0.1618859763	0.8381140237	1
153208	0	1	PIT	DET	82	1	2	33.5666667	3.56666667	3	13	0	14	14	0	0	1	0	(3:34) (Shotgun) B.Roethlisberger pass to V.Haynes to PIT 21 for 3 yards (K.Smith; K.Kennedy).	0	0	0			0	4		0	01/01/2006	at Steelers	-13.5	Lions	35	13.5	1	2006	26.4333333	0	OWN	0.3101796182	0.9755705283	-0.289609182	-0.241300285	0.9661957625	0.1940004248	0.8059995752	1
153209	0	1	PIT	DET	79	1	2	32.8333333	2.83333333	4	10	0	14	14	1	0	0	0	(2:50) C.Gardocki punts 48 yards to DET 31 Center-G.Warren. E.Drummond to DET 38 for 7 yards (C.Iwuoma). FUMBLES (C.Iwuoma) RECOVERED by PIT-B.Keisel at DET 37. B.Keisel to DET 37 for no gain (E.Drummond).	0	0	0			0	4		0	01/01/2006	at Steelers	-13.5	Lions	35	13.5	1	2006	27.1666667	0	OWN	0.3029552074	0.9737752728	-0.279348894	-0.492435926	0.9637044695	0.1994717621	0.8005282379	1
153210	0	1	PIT	DET	37	1	2	32.5833333	2.58333333	1	10	0	14	14	0	1	0	0	(2:35) W.Parker up the middle to DET 29 for 8 yards (B.Walker; L.Woods).	0	0	0			0	4		0	01/01/2006	at Steelers	-13.5	Lions	35	13.5	1	2006	27.4166667	0	OPP	0.284993385	0.9773589448	-0.42127597	0.748108847	0.9700525782	0.1099067053	0.8900932947	1
153211	0	1	PIT	DET	29	1	2	32.0666667	2.06666667	2	2	0	14	14	0	0	1	0	(2:04) B.Roethlisberger pass to W.Parker pushed ob at DET 12 for 17 yards (K.Kennedy).	0	0	0			0	4		0	01/01/2006	at Steelers	-13.5	Lions	35	13.5	1	2006	27.9333333	0	OPP	0.2685332473	0.9785087426	-0.46248481	0.7387915493	0.971909489	0.1001487035	0.8998512965	1
153212	0	1	PIT	DET	12	1	2	31.9166667	1.91666667	1	10	0	14	14	0	1	0	0	(1:55) W.Parker right tackle to DET 5 for 7 yards (L.Woods).	0	0	0			0	4		0	01/01/2006	at Steelers	-13.5	Lions	35	13.5	1	2006	28.0833333	0	OPP	0.2660472021	0.9758071455	-0.44064746	0.7740338073	0.9686223694	0.0877237374	0.9122762626	1
153213	0	1	PIT	DET	5	1	2	31.2666667	1.26666667	2	3	0	14	14	0	1	0	0	(1:16) J.Bettis up the middle for 5 yards TOUCHDOWN.	0	0	0			0	4		0	01/01/2006	at Steelers	-13.5	Lions	35	13.5	1	2006	28.7333333	0	OPP	0.2516740182	0.9762447032	-0.470375194	0.7428672259	0.9694630581	0.0804289655	0.9195710345	1
153214	0	1	PIT	DET	5	1	2	31.2666667	1.26666667	-1	-1	0	14	14	0	1	0	0	J.Reed extra point is GOOD Center-G.Warren Holder-C.Gardocki.	0	0	0			0	4		0	01/01/2006	at Steelers	-13.5	Lions	35	13.5	1	2006	28.7333333	0	OPP	0.2665345947	0.9814996647	-0.58051816	0.9888609583	0.9765112149	0.1104848502	0.8895151498	1
153215	0	1	PIT	DET	5	1	2	31.2666667	1.26666667	-1	-1	7	21	14	1	0	0	0	J.Reed kicks 68 yards from PIT 30 to DET 2. E.Drummond to DET 15 for 13 yards (S.Morey).	0	0	0			1	4		0	01/01/2006	at Steelers	-13.5	Lions	35	13.5	1	2006	28.7333333	0	OPP	0.252752788	0.9768984449	-0.349666312	0.9912884052	0.9737680497	0.0435855257	0.9564144743	1
153216	0	1	PIT	DET	15	0	2	31.1833333	1.18333333	1	10	7	14	21	0	1	0	0	(1:11) (Shotgun) P.Smith left end to DET 16 for 1 yard (J.Farrior R.Colclough).	0	0	0			0	4		0	01/01/2006	at Steelers	-13.5	Lions	35	13.5	1	2006	28.8166667	0	OPP	0.2293082678	0.9671970774	-0.158099502	-0.554197293	0.9599680376	0.0510131006	0.9489868994	1
153217	0	1	PIT	DET	16	0	2	30.4666667	0.46666667	2	9	7	14	21	0	1	0	0	(:28) P.Smith left guard to DET 20 for 4 yards (T.Polamalu).	0	0	0			0	4		0	01/01/2006	at Steelers	-13.5	Lions	35	13.5	1	2006	29.5333333	0	OPP	0.2268031123	0.96341357	-0.121493852	-0.774867407	0.9550661839	0.0500002113	0.9499997887	1
153218	0	1	PIT	DET	20	0	2	30.4666667	0.46666667	3	5	7	14	21	0	0	1	0	(:28) (Shotgun) J.Harrington pass to P.Smith to DET 25 for 5 yards (T.Polamalu). FUMBLES (T.Polamalu) RECOVERED by PIT-A.Smith at DET 25. A.Smith to DET 25 for no gain (K.Kosier).	1	0	0			1	4		0	01/01/2006	at Steelers	-13.5	Lions	35	13.5	1	2006	29.5333333	0	OPP	0.2213270161	0.9642629423	-0.121702721	-0.861838677	0.95605242	0.0500338759	0.9499661241	1
153219	0	1	PIT	DET	25	1	2	30.2333333	0.23333333	1	10	7	21	14	0	0	1	0	(:14) (Shotgun) B.Roethlisberger pass incomplete to H.Ward. Coverage by #32 Bly	0	0	0			0	4		0	01/01/2006	at Steelers	-13.5	Lions	35	13.5	1	2006	29.7666667	0	OPP	0.2716406404	0.9641280257	-0.133941841	0.8219814883	0.9574379945	0.031299638	0.968700362	1
153220	0	1	PIT	DET	25	1	2	30.15	0.15	2	10	7	21	14	0	0	1	1	(:09) (Shotgun) B.Roethlisberger pass intended for A.Randle El INTERCEPTED by B.Walker at DET 3. B.Walker to DET 25 for 22 yards. PENALTY on DET-B.Walker Illegal Forward Pass 0 yards enforced at DET 25. End of half - penalty not marked off	1	0	0	ILLEGAL FORWARD PASS	-0.17061168	1	4		0	01/01/2006	at Steelers	-13.5	Lions	35	13.5	1	2006	29.85	0	OPP	0.2661106744	0.9617371781	-0.09650788	0.598368651	0.9544688696	0.0296868555	0.9703131445	1
153221	0	1	PIT	DET	75	0	3	30	15	-1	-1	7	14	21	1	0	0	0	J.Hanson kicks 67 yards from DET 30 to PIT 3. Q.Morgan to PIT 23 for 20 yards (V.Fox; P.Smith).	0	0	0			1	4		0	01/01/2006	at Steelers	-13.5	Lions	35	13.5	1	2006	30	0	OWN	0.2748739885	0.9806073567	-0.289436484	0.4932800317	0.9759463611	0.0779032679	0.9220967321	1
153222	0	1	PIT	DET	77	1	3	30	15	1	10	7	21	14	0	1	0	0	(15:00) W.Parker right guard to PIT 23 for no gain (S.Rogers).	0	0	0			0	4		0	01/01/2006	at Steelers	-13.5	Lions	35	13.5	1	2006	30	0	OWN	0.3013269784	0.9731303887	-0.10648785	0.6575001901	0.9674258494	0.0545060585	0.9454939415	1
153223	0	1	PIT	DET	77	1	3	29.2833333	14.2833333	2	10	7	21	14	0	1	0	0	(14:17) W.Parker left end to PIT 40 for 17 yards (B.Walker).	0	0	0			0	4		0	01/01/2006	at Steelers	-13.5	Lions	35	13.5	1	2006	30.7166667	0	OWN	0.2987831147	0.9694166862	-0.060226248	0.3175663729	0.9626722604	0.0558340064	0.9441659936	1
153224	0	1	PIT	DET	60	1	3	28.6666667	13.6666667	1	10	7	21	14	0	1	0	0	(13:40) W.Parker up the middle to PIT 48 for 8 yards (J.Davis; S.Rogers).	0	0	0			0	4		0	01/01/2006	at Steelers	-13.5	Lions	35	13.5	1	2006	31.3333333	0	OWN	0.2926246572	0.9692529498	-0.110596166	0.6901092932	0.9630221113	0.0455716127	0.9544283873	1
153225	0	1	PIT	DET	52	1	3	28.0166667	13.0166667	2	2	7	21	14	0	1	0	0	(13:01) W.Parker left end pushed ob at DET 49 for 3 yards (B.Walker).	0	0	0			0	4		0	01/01/2006	at Steelers	-13.5	Lions	35	13.5	1	2006	31.9833333	0	OWN	0.276856677	0.9704083673	-0.159091381	0.6804940222	0.9648035889	0.0425737798	0.9574262202	1
153226	0	1	PIT	DET	49	1	3	27.5166667	12.5166667	1	10	7	21	14	0	1	0	0	(12:31) W.Parker right guard to DET 44 for 5 yards (C.Redding).	0	0	0			0	4		0	01/01/2006	at Steelers	-13.5	Lions	35	13.5	1	2006	32.4833333	0	OPP	0.2882846076	0.9654600789	-0.109377127	0.712704383	0.9586045477	0.0401029532	0.9598970468	1
153227	0	1	PIT	DET	44	1	3	26.9	11.9	2	5	7	21	14	0	0	1	0	(11:54) B.Roethlisberger pass to H.Ward to DET 4 for 40 yards (J.Davis).	0	0	0			0	4		0	01/01/2006	at Steelers	-13.5	Lions	35	13.5	1	2006	33.1	0	OPP	0.2771845042	0.9648124695	-0.123386114	0.609325261	0.9580272841	0.0379222364	0.9620777636	1
153228	0	1	PIT	DET	4	1	3	26.0833333	11.0833333	1	4	7	21	14	0	1	0	0	(11:05) J.Bettis up the middle for 4 yards TOUCHDOWN.	0	0	0			0	4		0	01/01/2006	at Steelers	-13.5	Lions	35	13.5	1	2006	33.9166667	0	OPP	0.2506925192	0.964674507	-0.209715563	0.8689653122	0.9593678372	0.0267966955	0.9732033045	1
153229	0	1	PIT	DET	4	1	3	26.0833333	11.0833333	-1	-1	7	21	14	0	1	0	0	J.Reed extra point is GOOD Center-G.Warren Holder-C.Gardocki.	0	0	0			0	4		0	01/01/2006	at Steelers	-13.5	Lions	35	13.5	1	2006	33.9166667	0	OPP	0.2588768506	0.9714361975	-0.326880548	0.9877312838	0.967512805	0.0405349667	0.9594650333	1
153230	0	1	PIT	DET	4	1	3	26.0833333	11.0833333	-1	-1	14	28	14	1	0	0	0	J.Reed kicks 51 yards from PIT 30 to DET 19. E.Drummond to DET 37 for 18 yards (B.Keisel).	0	0	0			1	4		0	01/01/2006	at Steelers	-13.5	Lions	35	13.5	1	2006	33.9166667	+7	OPP	0.2450369251	0.9643770882	-0.041128032	0.9904037243	0.96373803	0.011464777	0.988535223	1
153231	0	1	PIT	DET	37	0	3	26	11	1	10	14	14	28	0	1	0	0	(11:00) K.Jones right tackle to DET 42 for 5 yards (J.Farrior). FUMBLES (J.Farrior) recovered by DET-K.Butler at DET 42. K.Butler to DET 42 for no gain (C.Hampton).	0	0	0			0	4		0	01/01/2006	at Steelers	-13.5	Lions	35	13.5	1	2006	34	+7	OPP	0.2422493581	0.949462099	0.1923170351	-0.615237106	0.9435119804	0.0152299805	0.9847700195	1
153232	0	1	PIT	DET	42	0	3	26	11	2	5	14	14	28	0	1	0	0	(11:00) K.Jones up the middle to DET 44 for 2 yards (C.Hampton; K.von Oelhoffen).	0	0	0			0	4		0	01/01/2006	at Steelers	-13.5	Lions	35	13.5	1	2006	34	+7	OPP	0.2369589818	0.951593363	0.1831847805	-0.732395721	0.9458418193	0.0163940778	0.9836059222	1
153233	0	1	PIT	DET	44	0	3	24.5833333	9.58333333	3	3	14	14	28	0	0	1	0	(9:35) (Shotgun) J.Harrington pass to M.Pollard to 50 for 6 yards (T.Polamalu D.Townsend).	0	0	0			0	4		0	01/01/2006	at Steelers	-13.5	Lions	35	13.5	1	2006	35.4166667	+7	OPP	0.2379110313	0.9432482384	0.2193033644	-0.855464861	0.9358529295	0.0144903911	0.9855096089	1
153234	0	1	PIT	DET	50	0	3	23.95	8.95	1	10	14	14	28	0	0	1	0	(8:57) J.Harrington pass incomplete to R.Williams. Coverage by #24 Taylor	0	0	0			0	4		0	01/01/2006	at Steelers	-13.5	Lions	35	13.5	1	2006	36.05	+7	OPP	0.2634410815	0.9378156486	0.2353568241	-0.604876216	0.9287999225	0.0155788094	0.9844211906	1
153235	0	1	PIT	DET	50	0	3	23.85	8.85	2	10	14	14	28	0	1	0	0	(8:51) K.Jones right end to PIT 42 for 8 yards (D.Townsend).	0	0	0			0	4		0	01/01/2006	at Steelers	-13.5	Lions	35	13.5	1	2006	36.15	+7	OPP	0.2579629499	0.9336195608	0.2710743151	-0.825154229	0.9237763261	0.0143453156	0.9856546844	1
153236	0	1	PIT	DET	58	0	3	23.3666667	8.36666667	3	2	14	14	28	0	0	1	0	(8:22) J.Harrington pass to P.Smith to PIT 31 for 11 yards (A.Smith).	0	0	0			0	4		0	01/01/2006	at Steelers	-13.5	Lions	35	13.5	1	2006	36.6333333	+7	OWN	0.2554052992	0.9370532325	0.2424706405	-0.841148085	0.9274985062	0.0162189249	0.9837810751	1
153237	0	1	PIT	DET	69	0	3	22.8833333	7.88333333	1	10	14	14	28	0	0	1	0	(7:53) J.Harrington pass incomplete to P.Smith (C.Haggans).	0	0	0			0	4		0	01/01/2006	at Steelers	-13.5	Lions	35	13.5	1	2006	37.1166667	+7	OWN	0.2851220641	0.9307019889	0.2723744856	-0.614290592	0.9187622837	0.0183427418	0.9816572582	1
153238	0	1	PIT	DET	69	0	3	22.7666667	7.76666667	2	10	14	14	28	0	1	0	0	(7:46) K.Jones right tackle to PIT 26 for 5 yards (B.Keisel).	0	0	0			0	4		0	01/01/2006	at Steelers	-13.5	Lions	35	13.5	1	2006	37.2333333	+7	OWN	0.2797900347	0.9259211516	0.3075385208	-0.829771353	0.912909769	0.0168821057	0.9831178943	1
153239	0	1	PIT	DET	74	0	3	21.95	6.95	3	5	14	14	28	0	1	0	0	(6:57) J.Harrington left end to PIT 18 for 8 yards (B.McFadden).	0	0	0			0	4		0	01/01/2006	at Steelers	-13.5	Lions	35	13.5	1	2006	38.05	+7	OWN	0.2783783221	0.9229837378	0.3090677855	-0.882602483	0.9089497898	0.0167966329	0.9832033671	1
153240	0	1	PIT	DET	82	0	3	21.2833333	6.28333333	1	10	14	14	28	0	1	0	0	(6:17) K.Jones up the middle to PIT 15 for 3 yards (T.Polamalu).	0	0	0			0	4		0	01/01/2006	at Steelers	-13.5	Lions	35	13.5	1	2006	38.7166667	+7	OWN	0.3037446533	0.9186380271	0.3080508837	-0.609672153	0.902632816	0.0194681332	0.9805318668	1
153241	0	1	PIT	DET	85	0	3	20.7166667	5.71666667	2	7	14	14	28	0	0	1	0	(5:43) J.Harrington pass incomplete to K.Jones. Coverage by #53 Haggans	0	0	0			0	4		0	01/01/2006	at Steelers	-13.5	Lions	35	13.5	1	2006	39.2833333	+7	OWN	0.3009404178	0.9142323762	0.3231615637	-0.768417101	0.8968956771	0.0192503847	0.9807496153	1
153242	0	1	PIT	DET	85	0	3	20.6333333	5.63333333	3	7	14	14	28	0	0	1	0	(5:38) (Shotgun) J.Harrington pass to R.Williams for 15 yards TOUCHDOWN.	0	0	0			0	4		0	01/01/2006	at Steelers	-13.5	Lions	35	13.5	1	2006	39.3666667	+7	OWN	0.2955096663	0.9086706428	0.3567139914	-0.903093595	0.8899405887	0.0168788341	0.9831211659	1
153243	0	1	PIT	DET	85	0	3	20.6333333	5.63333333	-1	-1	14	14	28	0	1	0	0	J.Hanson extra point is GOOD Center-D.Muhlbach Holder-N.Harris.	0	0	0			0	4		0	01/01/2006	at Steelers	-13.5	Lions	35	13.5	1	2006	39.3666667	+7	OWN	0.3128472618	0.9373077905	0.1404063021	0.6828613351	0.9257538307	0.018777324	0.981222676	1
153244	0	1	PIT	DET	85	0	3	20.6333333	5.63333333	-1	-1	7	21	28	1	0	0	0	J.Hanson kicks 65 yards from DET 30 to PIT 5. Q.Morgan to PIT 18 for 13 yards (S.Wilson).	0	0	0			1	4		0	01/01/2006	at Steelers	-13.5	Lions	35	13.5	1	2006	39.3666667	0	OWN	0.3261169248	0.9495933624	-0.15556683	0.611269259	0.9333484551	0.084381396	0.915618604	1
153245	0	1	PIT	DET	82	1	3	20.5333333	5.53333333	1	10	7	28	21	0	0	1	0	(5:32) B.Roethlisberger pass to A.Randle El to PIT 31 for 13 yards (L.Woods).	0	0	0			0	4		0	01/01/2006	at Steelers	-13.5	Lions	35	13.5	1	2006	39.4666667	0	OWN	0.3479060322	0.9299071283	0.0289958456	0.7489742138	0.9099242829	0.0487128172	0.9512871828	1
153246	0	1	PIT	DET	69	1	3	19.8	4.8	1	10	7	28	21	0	1	0	0	(4:48) W.Parker left end to PIT 35 for 4 yards (B.Walker).	0	0	0			0	4		0	01/01/2006	at Steelers	-13.5	Lions	35	13.5	1	2006	40.2	0	OWN	0.3402101814	0.9246585864	0.0219107643	0.7659758469	0.9039655719	0.0408988204	0.9591011796	1
153247	0	1	PIT	DET	65	1	3	19.2	4.2	2	6	7	28	21	0	1	0	0	(4:12) W.Parker left end to PIT 40 for 5 yards (L.Woods B.Walker).	0	0	0			0	4		0	01/01/2006	at Steelers	-13.5	Lions	35	13.5	1	2006	40.8	0	OWN	0.330986809	0.9218849509	0.0193684806	0.6469488545	0.9007139299	0.0379479481	0.9620520519	1
153248	0	1	PIT	DET	60	1	3	18.5833333	3.58333333	3	1	7	28	21	0	1	0	0	(3:35) J.Bettis up the middle to PIT 43 for 3 yards (D.Curry; L.Woods).	0	0	0			0	4		0	01/01/2006	at Steelers	-13.5	Lions	35	13.5	1	2006	41.4166667	0	OWN	0.3202012699	0.9204533923	0.0051692684	0.5264506938	0.8993708532	0.0356699602	0.9643300398	1
153249	0	1	PIT	DET	57	1	3	17.9166667	2.91666667	1	10	7	28	21	0	1	0	0	(2:55) W.Parker left tackle to PIT 48 for 5 yards (J.Davis).	0	0	0			0	4		0	01/01/2006	at Steelers	-13.5	Lions	35	13.5	1	2006	42.0833333	0	OWN	0.3384155008	0.9092487628	0.0318390747	0.7901380813	0.8845095729	0.0328488393	0.9671511607	1
153250	0	1	PIT	DET	52	1	3	17.3166667	2.31666667	2	5	7	28	21	0	0	1	0	(2:19) B.Roethlisberger pass to H.Miller to DET 9 for 43 yards (D.Curry).	0	0	0			0	4		0	01/01/2006	at Steelers	-13.5	Lions	35	13.5	1	2006	42.6833333	0	OWN	0.3276148728	0.9077487968	0.0174188178	0.7097352712	0.8831626954	0.0299725494	0.9700274506	1
153251	0	1	PIT	DET	9	1	3	16.5333333	1.53333333	1	9	7	28	21	0	1	0	0	(1:32) J.Bettis right guard to DET 7 for 2 yards (L.Woods; D.Curry).	0	0	0			0	4		0	01/01/2006	at Steelers	-13.5	Lions	35	13.5	1	2006	43.4666667	0	OPP	0.3028472468	0.8983483056	-0.022984555	0.8470739185	0.8754105082	0.0162046921	0.9837953079	1
153252	0	1	PIT	DET	7	1	3	15.8166667	0.81666667	2	7	7	28	21	0	1	0	0	(:49) B.Roethlisberger left end for 7 yards TOUCHDOWN.	0	0	0			0	4		0	01/01/2006	at Steelers	-13.5	Lions	35	13.5	1	2006	44.1833333	0	OPP	0.2971111884	0.8892517222	-0.000166489	0.7147911021	0.8640624608	0.0139395911	0.9860604089	1
153253	0	1	PIT	DET	7	1	3	15.8166667	0.81666667	-1	-1	7	28	21	0	1	0	0	J.Reed extra point is GOOD Center-G.Warren Holder-C.Gardocki.	0	0	0			0	4		0	01/01/2006	at Steelers	-13.5	Lions	35	13.5	1	2006	44.1833333	0	OPP	0.3086718496	0.9194329321	-0.192698432	0.9917967417	0.90248787	0.0297874401	0.9702125599	1
153254	0	1	PIT	DET	7	1	3	15.8166667	0.81666667	-1	-1	14	35	21	1	0	0	0	J.Reed kicks 65 yards from PIT 30 to DET 5. E.Drummond to DET 33 for 28 yards (T.Carter R.Colclough).	0	0	0			1	4		0	01/01/2006	at Steelers	-13.5	Lions	35	13.5	1	2006	44.1833333	+7	OPP	0.2952412301	0.9001727817	0.1026790506	0.9935864787	0.8915740373	0.0044814074	0.9955185926	1
153255	0	1	PIT	DET	33	0	3	15.7	0.7	1	10	14	21	35	0	0	1	0	(:42) J.Harrington pass to C.Schlesinger to DET 38 for 5 yards (T.Polamalu).	0	0	0			0	4		0	01/01/2006	at Steelers	-13.5	Lions	35	13.5	1	2006	44.3	+7	OPP	0.2865719899	0.8599107254	0.318681856	-0.462795954	0.8350356592	0.0051784914	0.9948215086	1
153256	0	1	PIT	DET	38	0	3	15.0833333	0.08333333	2	5	14	21	35	0	0	1	0	(:05) J.Harrington pass incomplete to S.Vines (L.Foote).	0	0	0			0	4		0	01/01/2006	at Steelers	-13.5	Lions	35	13.5	1	2006	44.9166667	+7	OPP	0.2842475809	0.8573229031	0.317745219	-0.607492157	0.8312841529	0.0055233152	0.9944766848	1
153257	0	1	PIT	DET	38	0	3	15.0166667	0.01666667	3	5	14	21	35	0	1	0	0	(:01) (Shotgun) J.Harrington up the middle to DET 41 for 3 yards (K.von Oelhoffen).	0	0	0			0	4		0	01/01/2006	at Steelers	-13.5	Lions	35	13.5	1	2006	44.9833333	+7	OPP	0.2786822154	0.8486048797	0.3512349693	-0.826683481	0.8206220213	0.0048440527	0.9951559473	1
153258	0	1	PIT	DET	41	0	4	15	15	4	2	14	21	35	1	0	0	0	(15:00) N.Harris punts 46 yards to PIT 13 Center-D.Muhlbach fair catch by A.Randle El.	0	0	0			1	4		0	01/01/2006	at Steelers	-13.5	Lions	35	13.5	1	2006	45	+7	OPP	0.2561819	0.888134413	0.320642926	-0.944244849	0.8704555169	0.0065086476	0.9934913524	1
153259	0	1	PIT	DET	87	1	4	14.8833333	14.8833333	1	10	14	35	21	0	1	0	0	(14:53) W.Parker right guard to PIT 34 for 21 yards (R.McQuarters).	0	0	0			0	4		0	01/01/2006	at Steelers	-13.5	Lions	35	13.5	1	2006	45.1166667	+7	OWN	0.3477543167	0.8882508977	0.3515285173	0.7258652908	0.8701874066	0.0067768545	0.9932231455	1
153260	0	1	PIT	DET	66	1	4	14.1833333	14.1833333	1	10	14	35	21	0	1	0	0	(14:11) W.Parker up the middle to PIT 35 for 1 yard (D.Curry).	0	0	0			0	4		0	01/01/2006	at Steelers	-13.5	Lions	35	13.5	1	2006	45.8166667	+7	OWN	0.3331467297	0.8805367087	0.3355896788	0.7507053157	0.8633235337	0.0045289995	0.9954710005	1
153261	0	1	PIT	DET	65	1	4	13.4666667	13.4666667	2	9	14	35	21	0	1	0	0	(13:28) W.Parker up the middle to PIT 30 for -5 yards (J.Hall).	0	0	0			0	4		0	01/01/2006	at Steelers	-13.5	Lions	35	13.5	1	2006	46.5333333	+7	OWN	0.3290961147	0.8674509156	0.3660221677	0.5156859564	0.8478008721	0.0037883757	0.9962116243	1
153262	0	1	PIT	DET	70	1	4	12.7833333	12.7833333	3	14	14	35	21	0	0	1	0	(12:47) (Shotgun) B.Roethlisberger pass incomplete to H.Ward.	0	0	0			0	4		0	01/01/2006	at Steelers	-13.5	Lions	35	13.5	1	2006	47.2166667	+7	OWN	0.3342644342	0.8359894526	0.4537322712	-0.164846358	0.8089734172	0.0033525939	0.9966474061	1
153263	0	1	PIT	DET	70	1	4	12.6333333	12.6333333	4	14	14	35	21	1	0	0	0	(12:38) C.Gardocki punts 38 yards to DET 32 Center-G.Warren. E.Drummond to DET 27 for -5 yards (R.Colclough).	0	0	0			1	4		0	01/01/2006	at Steelers	-13.5	Lions	35	13.5	1	2006	47.3666667	+7	OWN	0.329256138	0.8247144157	0.4840370558	-0.563063432	0.7953795056	0.0031947519	0.9968052481	1
153264	0	1	PIT	DET	27	0	4	12.4666667	12.4666667	1	10	14	21	35	0	1	0	0	(12:28) K.Jones up the middle to DET 34 for 7 yards (C.Haggans; I.Taylor).	0	0	0			0	4		0	01/01/2006	at Steelers	-13.5	Lions	35	13.5	1	2006	47.5333333	+7	OPP	0.2792489947	0.8582568628	0.3119407566	-0.606169339	0.8354449903	0.0044785872	0.9955214128	1
153265	0	1	PIT	DET	34	0	4	11.8666667	11.8666667	2	3	14	21	35	0	1	0	0	(11:52) K.Jones left end to DET 38 for 4 yards (C.Hope; D.Townsend).	0	0	0			0	4		0	01/01/2006	at Steelers	-13.5	Lions	35	13.5	1	2006	48.1333333	+7	OPP	0.2771196763	0.8611974171	0.2939789544	-0.666428073	0.8382233917	0.0051656655	0.9948343345	1
153266	0	1	PIT	DET	38	0	4	11.35	11.35	1	10	14	21	35	0	0	1	0	(11:21) J.Harrington pass incomplete to C.Schlesinger. Coverage by #50 Foote	0	0	0			0	4		0	01/01/2006	at Steelers	-13.5	Lions	35	13.5	1	2006	48.65	+7	OPP	0.2939971395	0.842120523	0.3385228854	-0.605256818	0.8139934503	0.0045024783	0.9954975217	1
153267	0	1	PIT	DET	38	0	4	11.35	11.35	2	10	14	21	35	0	0	1	0	(11:21) J.Harrington pass incomplete to C.Fitzsimmons. Coverage by #55 Porter	0	0	0			0	4		0	01/01/2006	at Steelers	-13.5	Lions	35	13.5	1	2006	48.65	+7	OPP	0.2881600811	0.8336137572	0.3706939093	-0.825990739	0.8036591986	0.0039471677	0.9960528323	1
153268	0	1	PIT	DET	38	0	4	11.3	11.3	3	10	14	21	35	0	0	1	0	(11:18) (Shotgun) J.Harrington pass incomplete to S.Vines (R.Colclough).	0	0	0			0	4		0	01/01/2006	at Steelers	-13.5	Lions	35	13.5	1	2006	48.7	+7	OPP	0.2825314955	0.8238621296	0.4025717929	-0.928631455	0.7917924104	0.0031745719	0.9968254281	1
153269	0	1	PIT	DET	38	0	4	11.2	11.2	4	10	14	21	35	1	0	0	0	(11:12) N.Harris punts 34 yards to PIT 28 Center-D.Muhlbach fair catch by A.Randle El.	0	0	0			1	4		0	01/01/2006	at Steelers	-13.5	Lions	35	13.5	1	2006	48.8	+7	OPP	0.277114111	0.8127198041	0.4340567604	-0.971611473	0.7782136479	0.0024257306	0.9975742694	1
153270	0	1	PIT	DET	72	1	4	11.1	11.1	1	10	14	35	21	0	1	0	0	(11:06) W.Parker up the middle to PIT 29 for 1 yard (K.Edwards).	0	0	0			0	4		0	01/01/2006	at Steelers	-13.5	Lions	35	13.5	1	2006	48.9	+7	OWN	0.3517982486	0.8391298109	0.3792034597	0.7720962573	0.812216025	0.0030340885	0.9969659115	1
153271	0	1	PIT	DET	71	1	4	10.35	10.35	2	9	14	35	21	0	1	0	0	(10:21) W.Parker left end to PIT 37 for 8 yards (K.Kennedy).	0	0	0			0	4		0	01/01/2006	at Steelers	-13.5	Lions	35	13.5	1	2006	49.65	+7	OWN	0.3479519392	0.8213769835	0.4089022411	0.552552921	0.7908524794	0.0023948968	0.9976051032	1
153272	0	1	PIT	DET	63	1	4	9.66666667	9.66666667	3	1	14	35	21	0	1	0	0	(9:40) J.Bettis right guard to PIT 49 for 12 yards (R.McQuarters; B.Walker).	0	0	0			0	4		0	01/01/2006	at Steelers	-13.5	Lions	35	13.5	1	2006	50.33333333	+7	OWN	0.3329287975	0.8270581193	0.3673392142	0.5403101262	0.7994229239	0.002184234	0.997815766	1
153273	0	1	PIT	DET	51	1	4	8.93333333	8.93333333	1	10	14	35	21	0	1	0	0	(8:56) W.Parker right tackle to DET 48 for 3 yards (L.Woods).	0	0	0			0	4		0	01/01/2006	at Steelers	-13.5	Lions	35	13.5	1	2006	51.06666667	+7	OWN	0.3437172124	0.8029430162	0.3808825129	0.8040120546	0.7719835924	0.0013304094	0.9986695906	1
153274	0	1	PIT	DET	48	1	4	8.21666667	8.21666667	2	7	14	35	21	0	1	0	1	(8:13) W.Parker left end pushed ob at DET 39 for 9 yards (K.Kennedy). PENALTY on PIT-C.Wilson Offensive Holding 10 yards enforced at DET 39.	0	10	1	OFFENSIVE HOLDING	0.002200375	0	4		0	01/01/2006	at Steelers	-13.5	Lions	35	13.5	1	2006	51.78333333	+7	OPP	0.3365923495	0.7901360455	0.3901930485	0.6731074517	0.7573398893	0.0010305801	0.9989694199	1
153275	0	1	PIT	DET	49	1	4	7	7	2	8	14	35	21	0	1	0	0	(7:00) W.Parker left end to DET 48 for 1 yard (K.Kennedy).	0	0	0			0	4		0	01/01/2006	at Steelers	-13.5	Lions	35	13.5	1	2006	53	+7	OPP	0.3435210157	0.7609943128	0.4140866787	0.6559803537	0.7219302472	0.0007228872	0.9992771128	1
153276	0	1	PIT	DET	48	1	4	7	7	3	7	14	35	21	0	0	1	0	(7:00) B.Roethlisberger pass intended for Q.Morgan INTERCEPTED by A.Goodman at DET 39. A.Goodman to DET 39 for no gain (Q.Morgan).	1	0	0			1	4		0	01/01/2006	at Steelers	-13.5	Lions	35	13.5	1	2006	53	+7	OPP	0.3363293402	0.7531641014	0.4345171204	0.3514322349	0.712932318	0.0006630436	0.9993369564	1
153277	0	1	PIT	DET	39	0	4	6.9	6.9	1	10	14	21	35	0	1	0	0	(6:54) K.Jones up the middle to DET 41 for 2 yards (T.Polamalu L.Foote).	0	0	0			0	4		0	01/01/2006	at Steelers	-13.5	Lions	35	13.5	1	2006	53.1	+7	OPP	0.3150393817	0.760715091	0.3923101619	-0.546337731	0.7130788761	0.0018575098	0.9981424902	1
153278	0	1	PIT	DET	41	0	4	6.21666667	6.21666667	2	8	14	21	35	0	0	1	1	(6:13) J.Harrington pass to R.Williams to PIT 40 for 19 yards (T.Polamalu). PENALTY on DET-K.Jones Illegal Motion 5 yards enforced at DET 41 - No Play.	0	5	0	ILLEGAL MOTION	0.00299347	0	4		0	01/01/2006	at Steelers	-13.5	Lions	35	13.5	1	2006	53.78333333	+7	OPP	0.3126447804	0.7416888686	0.4154316471	-0.748842963	0.6892658013	0.0015559205	0.9984440795	1
153279	0	1	PIT	DET	36	0	4	5.91666667	5.91666667	2	13	14	21	35	0	1	0	0	(5:55) (Shotgun) S.Bryson up the middle to DET 38 for 2 yards (A.Smith; J.Farrior).	0	0	0			0	4		0	01/01/2006	at Steelers	-13.5	Lions	35	13.5	1	2006	54.08333333	+7	OPP	0.3133074023	0.7104250996	0.4562191209	-0.840139668	0.6518454992	0.0009518262	0.9990481738	1
153280	0	1	PIT	DET	38	0	4	5.18333333	5.18333333	3	11	14	21	35	0	0	1	0	(5:11) (Shotgun) J.Harrington pass incomplete to S.Vines (J.Farrior).	0	0	0			0	4		0	01/01/2006	at Steelers	-13.5	Lions	35	13.5	1	2006	54.81666667	+7	OPP	0.3111356425	0.686742653	0.4783478553	-0.918258354	0.6223833041	0.0006960952	0.9993039048	1
153281	0	1	PIT	DET	38	0	4	5.08333333	5.08333333	4	11	14	21	35	1	0	0	0	(5:05) N.Harris punts 41 yards to PIT 21 Center-D.Muhlbach out of bounds.	0	0	0			1	4		0	01/01/2006	at Steelers	-13.5	Lions	35	13.5	1	2006	54.91666667	+7	OPP	0.3058173372	0.6685028293	0.5072423612	-0.967379667	0.6002212043	0.0004880424	0.9995119576	1
153282	0	1	PIT	DET	79	1	4	4.93333333	4.93333333	1	10	14	35	21	0	1	0	0	(4:56) W.Parker right guard to PIT 29 for 8 yards (D.Curry; J.Davis).	0	0	0			0	4		0	01/01/2006	at Steelers	-13.5	Lions	35	13.5	1	2006	55.06666667	+7	OWN	0.3842097257	0.7156005921	0.4562609853	0.8133965271	0.6587584971	0.0008448899	0.9991551101	1
153283	0	1	PIT	DET	71	1	4	4.21666667	4.21666667	2	2	14	35	21	0	1	0	0	(4:13) W.Parker up the middle to PIT 29 for no gain (S.Rogers L.Woods).	0	0	0			0	4		0	01/01/2006	at Steelers	-13.5	Lions	35	13.5	1	2006	55.78333333	+7	OWN	0.369775125	0.7233142861	0.4170254268	0.8076404533	0.6707421908	0.0007476156	0.9992523844	1
153284	0	1	PIT	DET	71	1	4	4.11666667	4.11666667	3	2	14	35	21	0	1	0	0	(4:07) J.Bettis up the middle to PIT 33 for 4 yards (L.Woods).	0	0	0			0	4		0	01/01/2006	at Steelers	-13.5	Lions	35	13.5	1	2006	55.88333333	+7	OWN	0.3646901746	0.7068337859	0.4480484335	0.5704902653	0.6508073771	0.0005992916	0.9994007084	1
153285	0	1	PIT	DET	67	1	4	3.4	3.4	1	10	14	35	21	0	1	0	0	(3:24) J.Bettis up the middle to PIT 37 for 4 yards (J.Hall; L.Woods).	0	0	0			0	4		0	01/01/2006	at Steelers	-13.5	Lions	35	13.5	1	2006	56.6	+7	OWN	0.3809852054	0.6748689302	0.4603328144	0.8309427566	0.6122396114	0.0003877902	0.9996122098	1
153286	0	1	PIT	DET	63	1	4	3.3	3.3	2	6	14	35	21	0	1	0	0	(3:18) J.Bettis up the middle to PIT 41 for 4 yards (J.Hall).	0	0	0			0	4		0	01/01/2006	at Steelers	-13.5	Lions	35	13.5	1	2006	56.7	+7	OWN	0.3699097357	0.6787157337	0.4529138132	0.7354784271	0.6184549136	0.0003520011	0.9996479989	1
153287	0	1	PIT	DET	59	1	4	3.16666667	3.16666667	3	2	14	35	21	0	1	0	0	(3:10) V.Haynes up the middle to PIT 43 for 2 yards (K.Kennedy S.Rogers).	0	0	0			0	4		0	01/01/2006	at Steelers	-13.5	Lions	35	13.5	1	2006	56.83333333	+7	OWN	0.3588732723	0.6816024073	0.4457964768	0.5983780115	0.6234741048	0.0003242569	0.9996757431	1
153288	0	1	PIT	DET	57	1	4	2.5	2.5	1	10	14	35	21	0	1	0	0	(2:30) V.Haynes right tackle to PIT 44 for 1 yard (B.Walker J.DeVries).	0	0	0			0	4		0	01/01/2006	at Steelers	-13.5	Lions	35	13.5	1	2006	57.5	+7	OWN	0.3766719315	0.6489104373	0.4596507133	0.8421948548	0.5837801653	0.0002160776	0.9997839224	1
153289	0	1	PIT	DET	56	1	4	2	2	2	9	14	35	21	0	1	0	0	(2:00) V.Haynes left guard to DET 44 for 12 yards (B.Walker).	0	0	0			0	4		0	01/01/2006	at Steelers	-13.5	Lions	35	13.5	1	2006	58	+7	OWN	0.3718285119	0.6225587484	0.4843229201	0.6751574081	0.5526082583	0.0001417406	0.9998582594	1
153290	0	1	PIT	DET	44	1	4	1.75	1.75	1	10	14	35	21	0	1	0	0	(1:45) B.Roethlisberger kneels to DET 45 for -1 yards.	0	0	0			0	4		0	01/01/2006	at Steelers	-13.5	Lions	35	13.5	1	2006	58.25	+7	OPP	0.3692286276	0.6261664869	0.4542214429	0.853503696	0.5605746433	0.0001131823	0.9998868177	1
153291	0	1	PIT	DET	45	1	4	0.91666667	0.91666667	2	11	14	35	21	0	1	0	0	(:55) B.Roethlisberger kneels to DET 46 for -1 yards.	0	0	0			1	4	56	1	01/01/2006	at Steelers	-13.5	Lions	35	13.5	1	2006	59.08333333	+7	OPP	0.368832487	0.5737958523	0.5005800191	0.6390028575	0.4979563946	0.0000534223	0.9999465777	1
153292	0	0	NYJ	BUF	55	0	1	0	0	-1	-1	0	0	0	1	0	0	0	R.Lindell kicks 66 yards from BUF 30 to NYJ 4. J.Miller to NYJ 22 for 18 yards (J.Burns).	0	0	0			1	4		0	01/01/2006	Bills	-1	at Jets	37	-1	0	2006	60	0	OWN	0.51608993	0.9936941622	-0.139614386	0.411345849	0.9920168005	0.5926003371	0.4073996629	0
153293	0	0	NYJ	BUF	78	1	1	59.9166667	14.9166667	1	10	0	0	0	0	1	0	0	(14:55) C.Houston left tackle to NYJ 21 for -1 yards (T.Anderson).	0	0	0			0	4		0	01/01/2006	Bills	-1	at Jets	37	-1	0	2006	0.0833333	0	OWN	0.4970001395	0.998122132	-0.124949046	0.3297022403	0.9978437296	0.5454421239	0.4545578761	0
153294	0	0	NYJ	BUF	79	1	1	59.2833333	14.2833333	2	11	0	0	0	0	0	1	0	(14:17) B.Bollinger pass to C.Houston to NYJ 27 for 6 yards (T.Anderson).	0	0	0			0	4		0	01/01/2006	Bills	-1	at Jets	37	-1	0	2006	0.7166667	0	OWN	0.4959013456	0.9978334869	-0.068158179	-0.172254093	0.9974897842	0.5823347697	0.4176652303	0
153295	0	0	NYJ	BUF	73	1	1	58.5333333	13.5333333	3	5	0	0	0	0	1	0	0	(13:32) C.Houston right tackle to NYJ 31 for 4 yards (R.Denney). FUMBLES (R.Denney) RECOVERED by BUF-T.Vincent at NYJ 33. T.Vincent to NYJ 33 for no gain (S.Gragg). Play Challenged by NYJ and REVERSED. C.Houston right tackle to NYJ 31 for 4 yards (R.Denney).	0	0	0			0	4		0	01/01/2006	Bills	-1	at Jets	37	-1	0	2006	1.4666667	0	OWN	0.4859189886	0.997806702	-0.092266953	-0.292010599	0.9974744045	0.5852273916	0.4147726084	0
153296	0	0	NYJ	BUF	69	1	1	58.3	13.3	4	1	0	0	0	1	0	0	0	(13:18) B.Graham punts 37 yards to BUF 32 Center-J.Dearth. R.Parrish to BUF 40 for 8 yards (B.Gardner). FUMBLES (B.Gardner) touched at BUF 44 and recovers at BUF 40. R.Parrish to BUF 44 for 4 yards (R.Washington).	1	0	0			1	4		0	01/01/2006	Bills	-1	at Jets	37	-1	0	2006	1.7	0	OWN	0.4765238594	0.9978075459	-0.099749445	-0.499528329	0.9974878279	0.592905058	0.407094942	0
153297	0	0	NYJ	BUF	44	0	1	58.1166667	13.1166667	1	10	0	0	0	0	1	0	1	(13:07) L.Evans left end to NYJ 17 for 39 yards (J.Abraham L.Legree). PENALTY on NYJ-L.Legree Defensive Offside declined. Reverse.	0	0	1	DEFENSIVE OFFSIDE	-0.0734538	0	4		0	01/01/2006	Bills	-1	at Jets	37	-1	0	2006	1.8833333	0	OPP	0.4550109963	0.9977252016	-0.143314136	-0.872357616	0.9973270351	0.612358593	0.387641407	0
153298	0	0	NYJ	BUF	83	0	1	57.6166667	12.6166667	1	10	0	0	0	0	1	0	1	(12:37) PENALTY on NYJ-L.Legree Defensive Offside 5 yards enforced at NYJ 17 - No Play.	0	5	1	DEFENSIVE OFFSIDE	-0.010468693	0	4		0	01/01/2006	Bills	-1	at Jets	37	-1	0	2006	2.3833333	0	OWN	0.4859035959	0.9975970358	-0.085943151	-0.887036965	0.9970594768	0.6700209507	0.3299790493	0
153299	0	0	NYJ	BUF	88	0	1	57.4	12.4	1	5	0	0	0	0	1	0	0	(12:24) W.McGahee right end to NYJ 11 for 1 yard (M.Brown).	0	0	0			0	4		0	01/01/2006	Bills	-1	at Jets	37	-1	0	2006	2.6	0	OWN	0.4873137795	0.9977790186	-0.128747471	-0.816440686	0.9972832452	0.6890119542	0.3109880458	0
153300	0	0	NYJ	BUF	89	0	1	56.7833333	11.7833333	2	4	0	0	0	0	0	1	0	(11:47) K.Holcomb pass incomplete to M.Campbell.	0	0	0			0	4		0	01/01/2006	Bills	-1	at Jets	37	-1	0	2006	3.2166667	0	OWN	0.4849139594	0.9975439406	-0.093220688	-0.914778458	0.9969768527	0.6753895918	0.3246104082	0
153301	0	0	NYJ	BUF	89	0	1	56.7	11.7	3	4	0	0	0	0	0	1	0	(11:42) (Shotgun) K.Holcomb pass to J.Reed to NYJ 6 for 5 yards (D.Barrett K.Rhodes).	0	0	0			0	4		0	01/01/2006	Bills	-1	at Jets	37	-1	0	2006	3.3	0	OWN	0.4803415322	0.9973772716	-0.055492687	-0.965976443	0.9967613944	0.6474149034	0.3525850966	0
153302	0	0	NYJ	BUF	94	0	1	56.0166667	11.0166667	1	6	0	0	0	0	0	1	0	(11:01) K.Holcomb pass incomplete to L.Evans (S.Pouha).	0	0	0			0	4		0	01/01/2006	Bills	-1	at Jets	37	-1	0	2006	3.9833333	0	OWN	0.4974908983	0.9973834643	-0.091844106	-0.828389002	0.9967480057	0.696777971	0.303222029	0
153303	0	0	NYJ	BUF	94	0	1	55.9166667	10.9166667	2	6	0	0	0	0	1	0	0	(10:55) W.McGahee left guard to NYJ 4 for 2 yards (B.Thomas J.Reed).	0	0	0			0	4		0	01/01/2006	Bills	-1	at Jets	37	-1	0	2006	4.0833333	0	OWN	0.4930550482	0.9972010995	-0.053881378	-0.929531924	0.9965098829	0.6768955648	0.3231044352	0
153304	0	0	NYJ	BUF	96	0	1	55.2333333	10.2333333	3	4	0	0	0	0	0	1	0	(10:14) K.Holcomb pass to D.Shelton to NYJ 3 for 1 yard (V.Hobson).	0	0	0			0	4		0	01/01/2006	Bills	-1	at Jets	37	-1	0	2006	4.7666667	0	OWN	0.491041922	0.9969459349	-0.026297006	-0.964872992	0.9961675947	0.6599427871	0.3400572129	0
153305	0	0	NYJ	BUF	97	0	1	55.2333333	10.2333333	4	3	0	0	0	0	1	0	0	(10:14) R.Lindell 21 yard field goal is GOOD Center-M.Schneck Holder-B.Moorman.	0	0	0			0	4		0	01/01/2006	Bills	-1	at Jets	37	-1	0	2006	4.7666667	0	OWN	0.4863038969	0.9968314719	0.001246947	-0.984758243	0.996014833	0.6326535547	0.3673464453	0
153306	0	0	NYJ	BUF	97	0	1	55.2333333	10.2333333	-1	-1	-3	3	0	1	0	0	0	R.Lindell kicks 63 yards from BUF 30 to NYJ 7. J.Miller to NYJ 41 for 34 yards (J.Stamer R.Lindell).	0	0	0			1	4		0	01/01/2006	Bills	-1	at Jets	37	-1	0	2006	4.7666667	0	OWN	0.5125828465	0.9980047318	-0.338895828	0.0957154783	0.9974148223	0.7498392322	0.2501607678	0
153307	0	0	NYJ	BUF	59	1	1	54.35	9.35	1	10	-3	0	3	0	1	0	0	(9:21) B.Bollinger sacked at NYJ 33 for -8 yards (S.Adams).	0	0	0			0	4		0	01/01/2006	Bills	-1	at Jets	37	-1	0	2006	5.65	0	OWN	0.5089820133	0.9969702533	-0.199640082	0.4127919082	0.9962848615	0.615074879	0.384925121	0
153308	0	0	NYJ	BUF	67	1	1	53.8166667	8.81666667	2	18	-3	0	3	0	1	0	0	(8:49) C.Houston left end to NYJ 34 for 1 yard (L.Fletcher).	0	0	0			0	4		0	01/01/2006	Bills	-1	at Jets	37	-1	0	2006	6.1833333	0	OWN	0.516587618	0.996010457	-0.063097088	-0.435676591	0.9949880966	0.6761176125	0.3238823875	0
153309	0	0	NYJ	BUF	66	1	1	53.15	8.15	3	17	-3	0	3	0	0	1	1	(8:09) B.Bollinger pass incomplete to L.Coles. PENALTY on NYJ-L.Coles Illegal Touch Pass declined.	0	0	1	ILLEGAL TOUCH PASS	-0.000508936	0	4		0	01/01/2006	Bills	-1	at Jets	37	-1	0	2006	6.85	0	OWN	0.5130603346	0.9955664445	-0.029147772	-0.702398754	0.9944045125	0.6830028318	0.3169971682	0
153310	0	0	NYJ	BUF	66	1	1	52.8833333	7.88333333	4	17	-3	0	3	1	0	0	0	(7:53) B.Graham punts 51 yards to BUF 15 Center-J.Dearth. R.Parrish to BUF 29 for 14 yards (R.Washington).	0	0	0			1	4		0	01/01/2006	Bills	-1	at Jets	37	-1	0	2006	7.1166667	0	OWN	0.5093339903	0.995175359	0.0112902578	-0.871815869	0.9938845166	0.6724642444	0.3275357556	0
153311	0	0	NYJ	BUF	29	0	1	52.7833333	7.78333333	1	10	-3	3	0	0	0	1	1	(7:47) K.Holcomb pass intended for L.Evans INTERCEPTED by T.Law (K.Rhodes) at NYJ 49. T.Law to BUF 39 for 12 yards. Lateral to K.Rhodes to BUF 30 for 9 yards (M.Campbell). PENALTY on NYJ-T.Law Illegal Forward Pass 5 yards enforced at BUF 39.	1	5	1	ILLEGAL FORWARD PASS	0.074888279	1	4		0	01/01/2006	Bills	-1	at Jets	37	-1	0	2006	7.2166667	0	OPP	0.4697033419	0.9964166362	-0.215548935	-0.850737487	0.9954932835	0.6926708376	0.3073291624	0
153312	0	0	NYJ	BUF	44	1	1	52.4833333	7.48333333	1	10	-3	0	3	0	0	1	0	(7:29) B.Bollinger pass to J.McCareins to BUF 38 for 6 yards (A.Crowell).	0	0	0			0	4		0	01/01/2006	Bills	-1	at Jets	37	-1	0	2006	7.5166667	0	OPP	0.5052889492	0.9963295094	-0.194103281	0.4665840389	0.9955101053	0.5903428344	0.4096571656	0
153313	0	0	NYJ	BUF	38	1	1	51.9333333	6.93333333	2	4	-3	0	3	0	1	0	0	(6:56) C.Houston right end to BUF 31 for 7 yards (L.Fletcher).	0	0	0			0	4		0	01/01/2006	Bills	-1	at Jets	37	-1	0	2006	8.0666667	0	OPP	0.4946751726	0.9963602136	-0.219942575	0.3582419708	0.9955807284	0.5906261968	0.4093738032	0
153314	0	0	NYJ	BUF	31	1	1	51.3333333	6.33333333	1	10	-3	0	3	0	1	0	0	(6:20) D.Blaylock right tackle to BUF 26 for 5 yards (A.Crowell).	0	0	0			0	4		0	01/01/2006	Bills	-1	at Jets	37	-1	0	2006	8.6666667	0	OPP	0.5003226038	0.9958703743	-0.195448165	0.5035431133	0.9949741904	0.5685785043	0.4314214957	0
153315	0	0	NYJ	BUF	26	1	1	50.7666667	5.76666667	2	5	-3	0	3	0	1	0	0	(5:46) B.Bollinger sacked at BUF 31 for -5 yards (S.Adams).	0	0	0			0	4		0	01/01/2006	Bills	-1	at Jets	37	-1	0	2006	9.2333333	0	OPP	0.4910338619	0.995813418	-0.209721598	0.3524312428	0.994930679	0.5719479882	0.4280520118	0
153316	0	0	NYJ	BUF	31	1	1	50.1333333	5.13333333	3	10	-3	0	3	0	0	1	0	(5:08) B.Bollinger pass incomplete to J.McCareins.	0	0	0			0	4		0	01/01/2006	Bills	-1	at Jets	37	-1	0	2006	9.8666667	0	OPP	0.4952396985	0.9947609167	-0.107577222	-0.353646593	0.9935410406	0.6253560587	0.3746439413	0
153317	0	0	NYJ	BUF	31	1	1	50.1333333	5.13333333	4	10	-3	0	3	0	1	0	0	(5:08) M.Nugent 49 yard field goal is GOOD Center-J.Dearth Holder-B.Graham.	0	0	0			0	4		0	01/01/2006	Bills	-1	at Jets	37	-1	0	2006	9.8666667	0	OPP	0.490411234	0.9944538659	-0.071071068	-0.687705042	0.9931444909	0.6373767811	0.3626232189	0
153318	0	0	NYJ	BUF	31	1	1	50.1333333	5.13333333	-1	-1	0	3	3	1	0	0	0	M.Nugent kicks 63 yards from NYJ 30 to BUF 7. T.McGee to BUF 33 for 26 yards (R.Myers).	0	0	0			1	4		0	01/01/2006	Bills	-1	at Jets	37	-1	0	2006	9.8666667	0	OPP	0.5030268727	0.9963271025	-0.238977202	0.9740970469	0.9957913335	0.5295863816	0.4704136184	0
153319	0	0	NYJ	BUF	33	0	1	49.8666667	4.86666667	1	10	0	3	3	0	1	0	0	(4:52) W.McGahee up the middle to BUF 40 for 7 yards (J.Abraham M.Brown).	0	0	0			0	4		0	01/01/2006	Bills	-1	at Jets	37	-1	0	2006	10.1333333	0	OPP	0.4790472663	0.9946663113	-0.046052975	-0.819232814	0.9934625001	0.607914732	0.392085268	0
153320	0	0	NYJ	BUF	40	0	1	49.2166667	4.21666667	2	3	0	3	3	0	0	1	0	(4:13) K.Holcomb pass to E.Moulds to NYJ 39 for 21 yards (K.Rhodes).	0	0	0			0	4		0	01/01/2006	Bills	-1	at Jets	37	-1	0	2006	10.7833333	0	OPP	0.4774599678	0.9947578955	-0.065088263	-0.849655668	0.9935469205	0.6201690324	0.3798309676	0
153321	0	0	NYJ	BUF	61	0	1	48.6	3.6	1	10	0	3	3	0	1	0	0	(3:36) (No Huddle) W.McGahee right end pushed ob at NYJ 34 for 5 yards (D.Barrett).	0	0	0			0	4		0	01/01/2006	Bills	-1	at Jets	37	-1	0	2006	11.4	0	OWN	0.5040892562	0.9939073609	0.0080636634	-0.828315232	0.9922676346	0.6507139639	0.3492860361	0
153322	0	0	NYJ	BUF	66	0	1	48.2166667	3.21666667	2	5	0	3	3	0	1	0	0	(3:13) (No Huddle) W.McGahee right tackle to NYJ 33 for 1 yard (L.Legree J.Vilma).	0	0	0			0	4		0	01/01/2006	Bills	-1	at Jets	37	-1	0	2006	11.7833333	0	OWN	0.5013267495	0.9939344685	0.0038342522	-0.883510842	0.9922764117	0.6536462272	0.3463537728	0
153323	0	0	NYJ	BUF	67	0	1	47.5833333	2.58333333	3	4	0	3	3	0	0	1	0	(2:35) (No Huddle) K.Holcomb pass to L.Evans to NYJ 23 for 10 yards (J.Miller).	0	0	0			0	4		0	01/01/2006	Bills	-1	at Jets	37	-1	0	2006	12.4166667	0	OWN	0.4990329834	0.9932822846	0.0400144276	-0.946931468	0.9913920804	0.6337770996	0.3662229004	0
153324	0	0	NYJ	BUF	77	0	1	47.05	2.05	1	10	0	3	3	0	1	0	0	(2:03) (No Huddle) W.McGahee left tackle to NYJ 14 for 9 yards (K.Rhodes D.Strait).	0	0	0			0	4		0	01/01/2006	Bills	-1	at Jets	37	-1	0	2006	12.95	0	OWN	0.5210463197	0.992841042	0.0502499997	-0.828129346	0.9906835082	0.6740767996	0.3259232004	0
153325	0	0	NYJ	BUF	86	0	1	46.45	1.45	2	1	0	3	3	0	1	0	0	(1:27) (No Huddle) W.McGahee left guard to NYJ 6 for 8 yards (J.Vilma K.Rhodes).	0	0	0			0	4		0	01/01/2006	Bills	-1	at Jets	37	-1	0	2006	13.55	0	OWN	0.5195863213	0.9932770769	0.0120059146	-0.827651658	0.9912217678	0.6927999842	0.3072000158	0
153326	0	0	NYJ	BUF	94	0	1	45.85	0.85	1	6	0	3	3	0	1	0	0	(:51) (No Huddle) W.McGahee left tackle to NYJ 7 for -1 yards (D.Barrett J.Abraham).	0	0	0			0	4		0	01/01/2006	Bills	-1	at Jets	37	-1	0	2006	14.15	0	OWN	0.5347534139	0.9925180082	0.0467418379	-0.751740712	0.9900801048	0.704176142	0.295823858	0
153327	0	0	NYJ	BUF	93	0	1	45.1166667	0.11666667	2	7	0	3	3	0	1	0	0	(:07) S.Williams left guard to NYJ 9 for -2 yards (M.McChesney).	0	0	0			0	4		0	01/01/2006	Bills	-1	at Jets	37	-1	0	2006	14.8833333	0	OWN	0.5327044011	0.9912836047	0.1024903587	-0.902872863	0.9883562854	0.6873214694	0.3126785306	0
153328	0	0	NYJ	BUF	91	0	2	45	15	3	9	0	3	3	0	0	1	0	(15:00) (Shotgun) K.Holcomb pass to E.Moulds to NYJ 5 for 4 yards (M.McChesney B.Thomas).	0	0	0			0	4		0	01/01/2006	Bills	-1	at Jets	37	-1	0	2006	15	0	OWN	0.5149284608	0.9929436211	0.1154817849	-0.981656113	0.9908144547	0.6404811069	0.3595188931	0
153329	0	0	NYJ	BUF	95	0	2	44.2833333	14.2833333	4	5	0	3	3	0	1	0	0	(14:17) R.Lindell 24 yard field goal is GOOD Center-M.Schneck Holder-B.Moorman.	0	0	0			0	4		0	01/01/2006	Bills	-1	at Jets	37	-1	0	2006	15.7166667	0	OWN	0.5133219589	0.9925808667	0.1249211943	-0.988911681	0.9902864494	0.6312216233	0.3687783767	0
153330	0	0	NYJ	BUF	95	0	2	44.2833333	14.2833333	-1	-1	-3	6	3	1	0	0	1	R.Lindell kicks 54 yards from BUF 30 to NYJ 16. J.Miller to NYJ 39 for 23 yards (S.Aiken). PENALTY on BUF-S.Aiken Face Mask (15 Yards) 15 yards enforced at NYJ 39.	0	15	0	FACE MASK (15 YARDS)	0.189519905	1	4		0	01/01/2006	Bills	-1	at Jets	37	-1	0	2006	15.7166667	0	OWN	0.5375103802	0.9955103176	-0.244593622	0.042682233	0.9939590514	0.766436917	0.233563083	0
153331	0	0	NYJ	BUF	46	1	2	44.1166667	14.1166667	1	10	-3	3	6	0	0	1	0	(14:07) B.Bollinger pass to L.Coles pushed ob at BUF 3 for 43 yards (N.Clements).	0	0	0			0	4		0	01/01/2006	Bills	-1	at Jets	37	-1	0	2006	15.8833333	0	OPP	0.5239046077	0.9936783649	-0.122809533	0.3733720246	0.9920710598	0.6101963579	0.3898036421	0
153332	0	0	NYJ	BUF	3	1	2	43.5833333	13.5833333	1	3	-3	3	6	0	1	0	0	(13:35) C.Houston left tackle for 3 yards TOUCHDOWN.	0	0	0			0	4		0	01/01/2006	Bills	-1	at Jets	37	-1	0	2006	16.4166667	0	OPP	0.4912995539	0.9942238476	-0.241835079	0.6961717336	0.9930868738	0.5335436579	0.4664563421	0
153333	0	0	NYJ	BUF	3	1	2	43.5833333	13.5833333	-1	-1	-3	3	6	0	1	0	0	M.Nugent extra point is GOOD Center-J.Dearth Holder-B.Graham.	0	0	0			0	4		0	01/01/2006	Bills	-1	at Jets	37	-1	0	2006	16.4166667	0	OPP	0.4985126408	0.9952474218	-0.347511019	0.9655110134	0.9943713867	0.5847633767	0.4152366233	0
153334	0	0	NYJ	BUF	3	1	2	43.5833333	13.5833333	-1	-1	4	10	6	1	0	0	0	M.Nugent kicks 60 yards from NYJ 30 to BUF 10. T.McGee to BUF 30 for 20 yards (R.Myers).	0	0	0			1	4		0	01/01/2006	Bills	-1	at Jets	37	-1	0	2006	16.4166667	0	OPP	0.4873252941	0.9940551495	-0.06434075	0.9729577494	0.9937074019	0.3537516751	0.6462483249	1
153335	0	0	NYJ	BUF	30	0	2	43.4166667	13.4166667	1	10	4	6	10	0	0	1	0	(13:25) K.Holcomb pass intended for D.Shelton INTERCEPTED by M.Brown at BUF 33. M.Brown for 33 yards TOUCHDOWN.	1	0	0			1	4		0	01/01/2006	Bills	-1	at Jets	37	-1	0	2006	16.5833333	0	OPP	0.4809958596	0.9914431836	0.163232872	-0.841553284	0.9900844651	0.4642189126	0.5357810874	1
153336	0	0	NYJ	BUF	70	1	2	43.4166667	13.4166667	-1	-1	4	10	6	0	1	0	0	M.Nugent extra point is GOOD Center-J.Dearth Holder-B.Graham.	0	0	0			0	4		0	01/01/2006	Bills	-1	at Jets	37	-1	0	2006	16.5833333	0	OWN	0.5350958741	0.9939199041	0.0260092173	0.9653635948	0.9931309029	0.4468313836	0.5531686164	1
153337	0	0	NYJ	BUF	70	1	2	43.4166667	13.4166667	-1	-1	4	10	6	1	0	0	0	M.Nugent kicks 53 yards from NYJ 30 to BUF 17. T.McGee pushed ob at NYJ 49 for 34 yards (K.Rhodes D.Johnson).	0	0	0			1	4		0	01/01/2006	Bills	-1	at Jets	37	-1	0	2006	16.5833333	0	OWN	0.5350958741	0.9939199041	0.0260092173	0.9653635948	0.9931309029	0.4468313836	0.5531686164	1
153338	0	0	NYJ	BUF	51	0	2	43.1	13.1	1	10	4	6	10	0	1	0	0	(13:06) W.McGahee left end to NYJ 46 for 3 yards (D.Ball).	0	0	0			0	4		0	01/01/2006	Bills	-1	at Jets	37	-1	0	2006	16.9	0	OWN	0.497428631	0.991144487	0.1941698964	-0.851203769	0.9895094593	0.4989920267	0.5010079733	1
153339	0	0	NYJ	BUF	54	0	2	42.3666667	12.3666667	2	7	4	6	10	0	0	1	0	(12:22) K.Holcomb pass to L.Evans to NYJ 39 for 7 yards (J.Vilma).	0	0	0			0	4		0	01/01/2006	Bills	-1	at Jets	37	-1	0	2006	17.6333333	0	OWN	0.4957309204	0.9904837156	0.2124410317	-0.916255822	0.9886563841	0.4905037722	0.5094962278	1
153340	0	0	NYJ	BUF	61	0	2	41.6	11.6	1	10	4	6	10	0	0	1	0	(11:36) K.Holcomb pass to E.Moulds pushed ob at NYJ 30 for 9 yards (E.Coleman).	0	0	0			0	4		0	01/01/2006	Bills	-1	at Jets	37	-1	0	2006	18.4	0	OWN	0.5101367375	0.9896554844	0.2263288276	-0.848107086	0.9875103501	0.5150581294	0.4849418706	0
153341	0	0	NYJ	BUF	70	0	2	41.0333333	11.0333333	2	1	4	6	10	0	0	1	1	(11:02) K.Holcomb pass incomplete to E.Moulds. PENALTY on BUF-M.Campbell Illegal Formation 5 yards enforced at NYJ 30 - No Play.	0	5	0	ILLEGAL FORMATION	0.010708464	0	4		0	01/01/2006	Bills	-1	at Jets	37	-1	0	2006	18.9666667	0	OWN	0.5085307212	0.9903179228	0.189265688	-0.847870305	0.9882736877	0.5369265495	0.4630734505	0
153342	0	0	NYJ	BUF	65	0	2	40.9333333	10.9333333	2	6	4	6	10	0	0	1	0	(10:56) K.Holcomb pass intended for M.Campbell INTERCEPTED by T.Law at NYJ 18. T.Law to BUF 40 for 42 yards (W.McGahee).	1	0	0			1	4		0	01/01/2006	Bills	-1	at Jets	37	-1	0	2006	19.0666667	0	OWN	0.508334215	0.9891804913	0.2347508692	-0.905852938	0.9868656556	0.5123912467	0.4876087533	0
153343	0	0	NYJ	BUF	40	1	2	40.6666667	10.6666667	1	10	4	10	6	0	0	1	0	(10:40) B.Bollinger pass to J.Sowell to BUF 33 for 7 yards (A.Schobel).	0	0	0			0	4		0	01/01/2006	Bills	-1	at Jets	37	-1	0	2006	19.3333333	0	OPP	0.5215382967	0.9887225036	0.2107729596	0.5351399654	0.9871511581	0.335436882	0.664563118	1
153344	0	0	NYJ	BUF	33	1	2	40.2333333	10.2333333	2	3	4	10	6	0	1	0	0	(10:14) D.Blaylock left tackle to BUF 27 for 6 yards (J.Bannan).	0	0	0			0	4		0	01/01/2006	Bills	-1	at Jets	37	-1	0	2006	19.7666667	0	OPP	0.5094315136	0.989172174	0.1717820739	0.477285893	0.9877912695	0.3325800539	0.6674199461	1
153345	0	0	NYJ	BUF	27	1	2	39.65	9.65	1	10	4	10	6	0	1	0	0	(9:39) D.Blaylock left tackle to BUF 25 for 2 yards (A.Crowell T.Anderson).	0	0	0			0	4		0	01/01/2006	Bills	-1	at Jets	37	-1	0	2006	20.35	0	OPP	0.5161940402	0.9874907275	0.2076946101	0.5669148952	0.9858325736	0.3123095707	0.6876904293	1
153346	0	0	NYJ	BUF	25	1	2	39.0666667	9.06666667	2	8	4	10	6	0	0	1	0	(9:04) B.Bollinger pass incomplete to D.Jolley.	0	0	0			0	4		0	01/01/2006	Bills	-1	at Jets	37	-1	0	2006	20.9333333	0	OPP	0.5110630884	0.9865002425	0.2276992473	0.2834903796	0.9846834071	0.3221482893	0.6778517107	1
153347	0	0	NYJ	BUF	25	1	2	38.9833333	8.98333333	3	8	4	10	6	0	0	1	0	(8:59) B.Bollinger pass incomplete to J.McCareins.	0	0	0			0	4		0	01/01/2006	Bills	-1	at Jets	37	-1	0	2006	21.0166667	0	OPP	0.5066456649	0.9855895511	0.2633493302	-0.178875413	0.9835989967	0.3509416624	0.6490583376	1
153348	0	0	NYJ	BUF	25	1	2	38.9	8.9	4	8	4	10	6	0	1	0	0	(8:54) M.Nugent 43 yard field goal is No Good Wide Right Center-J.Dearth Holder-B.Graham.	0	0	0			1	4		0	01/01/2006	Bills	-1	at Jets	37	-1	0	2006	21.1	0	OPP	0.502201479	0.9846179003	0.2982943578	-0.573763088	0.9824384897	0.3710945444	0.6289054556	1
153349	0	0	NYJ	BUF	33	0	2	38.8166667	8.81666667	1	10	4	6	10	0	1	0	0	(8:49) W.McGahee up the middle to BUF 38 for 5 yards (S.Pouha).	0	0	0			0	4		0	01/01/2006	Bills	-1	at Jets	37	-1	0	2006	21.1833333	0	OPP	0.5006175546	0.9862528116	0.2274431066	-0.814087135	0.983554333	0.465281114	0.534718886	1
153350	0	0	NYJ	BUF	38	0	2	38.3	8.3	2	5	4	6	10	0	1	0	0	(8:18) (No Huddle) W.McGahee right end pushed ob at BUF 41 for 3 yards (D.Barrett).	0	0	0			0	4		0	01/01/2006	Bills	-1	at Jets	37	-1	0	2006	21.7	0	OPP	0.4983432286	0.9861247308	0.2251582409	-0.872898893	0.9833321739	0.4694161658	0.5305838342	1
153351	0	0	NYJ	BUF	41	0	2	38.0333333	8.03333333	3	2	4	6	10	0	1	0	0	(8:02) (No Huddle) K.Holcomb up the middle to BUF 43 for 2 yards (S.Pouha).	0	0	0			0	4		0	01/01/2006	Bills	-1	at Jets	37	-1	0	2006	21.9666667	0	OPP	0.4948884598	0.9857906864	0.2371649829	-0.93011762	0.9828754423	0.4594361557	0.5405638443	1
153352	0	0	NYJ	BUF	43	0	2	37.5333333	7.53333333	1	10	4	6	10	0	1	0	0	(7:32) (No Huddle) W.McGahee right end to NYJ 49 for 8 yards (K.Rhodes).	0	0	0			0	4		0	01/01/2006	Bills	-1	at Jets	37	-1	0	2006	22.4666667	0	OPP	0.5124731877	0.9843013784	0.2563348771	-0.811799714	0.9808881374	0.4808684971	0.5191315029	1
153353	0	0	NYJ	BUF	51	0	2	36.9166667	6.91666667	2	2	4	6	10	0	0	1	0	(6:55) (No Huddle) K.Holcomb pass to M.Campbell to NYJ 48 for 1 yard (E.Coleman).	0	0	0			0	4		0	01/01/2006	Bills	-1	at Jets	37	-1	0	2006	23.0833333	0	OWN	0.5109439832	0.9849283934	0.2292307131	-0.828053199	0.9815819359	0.4993917104	0.5006082896	1
153354	0	0	NYJ	BUF	52	0	2	36.3833333	6.38333333	3	1	4	6	10	0	1	0	0	(6:23) (No Huddle) S.Williams left tackle to NYJ 45 for 3 yards (T.Johnson).	0	0	0			0	4		0	01/01/2006	Bills	-1	at Jets	37	-1	0	2006	23.6166667	0	OWN	0.5083094126	0.9834864581	0.2619611236	-0.920699931	0.9797079227	0.4813086885	0.5186913115	1
153355	0	0	NYJ	BUF	55	0	2	35.7833333	5.78333333	1	10	4	6	10	0	1	0	0	(5:47) (No Huddle) K.Holcomb left end to NYJ 44 for 1 yard (J.Vilma).	0	0	0			0	4		0	01/01/2006	Bills	-1	at Jets	37	-1	0	2006	24.2166667	0	OWN	0.527204397	0.9811931081	0.2930306279	-0.807546163	0.9765902229	0.4994896184	0.5005103816	1
153356	0	0	NYJ	BUF	56	0	2	35.1	5.1	2	9	4	6	10	0	1	0	0	(5:06) (No Huddle) W.McGahee up the middle to NYJ 41 for 3 yards (D.Barrett E.Coleman).	0	0	0			0	4		0	01/01/2006	Bills	-1	at Jets	37	-1	0	2006	24.9	0	OWN	0.5251729988	0.9790782859	0.326372524	-0.910182455	0.973791448	0.4837602083	0.5162397917	1
153357	0	0	NYJ	BUF	59	0	2	34.45	4.45	3	6	4	6	10	0	0	1	0	(4:27) (No Huddle Shotgun) K.Holcomb pass to W.McGahee pushed ob at NYJ 22 for 19 yards (E.Coleman).	0	0	0			0	4		0	01/01/2006	Bills	-1	at Jets	37	-1	0	2006	25.55	0	OWN	0.5232367862	0.9777183271	0.342289962	-0.950308044	0.9719332692	0.472071887	0.527928113	1
153358	0	0	NYJ	BUF	78	0	2	34.05	4.05	1	10	4	6	10	0	0	1	0	(4:03) K.Holcomb pass to E.Moulds for 22 yards TOUCHDOWN.	0	0	0			0	4		0	01/01/2006	Bills	-1	at Jets	37	-1	0	2006	25.95	0	OWN	0.5489360253	0.9774954603	0.3415294059	-0.81071479	0.9710674569	0.5388006133	0.4611993867	0
153359	0	0	NYJ	BUF	78	0	2	34.05	4.05	-1	-1	4	6	10	0	1	0	0	R.Lindell extra point is GOOD Center-M.Schneck Holder-B.Moorman.	0	0	0			0	4		0	01/01/2006	Bills	-1	at Jets	37	-1	0	2006	25.95	0	OWN	0.5516896723	0.9838966302	0.164438702	0.3853693449	0.9796819243	0.4842804151	0.5157195849	1
153360	0	0	NYJ	BUF	78	0	2	34.05	4.05	-1	-1	4	13	17	1	0	0	0	R.Lindell kicks 67 yards from BUF 30 to NYJ 3. J.Cotchery to NYJ 32 for 29 yards (J.Burns J.Leonhard).	0	0	0			1	4		0	01/01/2006	Bills	-1	at Jets	37	-1	0	2006	25.95	0	OWN	0.5516896723	0.9838966302	0.164438702	0.3853693449	0.9796819243	0.4842804151	0.5157195849	1
153361	0	0	NYJ	BUF	68	1	2	33.95	3.95	1	10	4	17	13	0	1	0	1	(3:57) PENALTY on NYJ-D.Jolley False Start 5 yards enforced at NYJ 32 - No Play.	0	5	1	FALSE START	-0.005330779	0	4		0	01/01/2006	Bills	-1	at Jets	37	-1	0	2006	26.05	0	OWN	0.5640244491	0.9774648833	0.3297770536	0.5911963333	0.9725059641	0.3560843761	0.6439156239	1
153362	0	0	NYJ	BUF	73	1	2	33.85	3.85	1	15	4	17	13	0	1	0	0	(3:51) B.Bollinger sacked at NYJ 20 for -7 yards (R.Baker).	0	0	0			0	4		0	01/01/2006	Bills	-1	at Jets	37	-1	0	2006	26.15	0	OWN	0.5703118137	0.9748169323	0.382831813	0.3840955489	0.9689176079	0.3691498604	0.6308501396	1
153363	0	0	NYJ	BUF	80	1	2	33.2	3.2	2	22	4	17	13	0	1	0	1	(3:12) PENALTY on NYJ-B.Moore False Start 5 yards enforced at NYJ 20 - No Play.	0	5	1	FALSE START	-0.004441203	0	4		0	01/01/2006	Bills	-1	at Jets	37	-1	0	2006	26.8	0	OWN	0.576452398	0.9672249577	0.4871052424	-0.41637566	0.9586690805	0.4328957648	0.5671042352	1
153364	0	0	NYJ	BUF	85	1	2	32.8166667	2.81666667	2	27	4	17	13	0	1	0	0	(2:49) C.Houston right tackle to NYJ 17 for 2 yards (R.Denney A.Schobel).	0	0	0			0	4		0	01/01/2006	Bills	-1	at Jets	37	-1	0	2006	27.1833333	0	OWN	0.5835430135	0.9623264058	0.5348570849	-0.612058048	0.9518748975	0.4502436226	0.5497563774	1
153365	0	0	NYJ	BUF	83	1	2	32.65	2.65	3	25	4	17	13	0	1	0	0	(2:39) C.Houston up the middle to NYJ 20 for 3 yards (T.McGee J.Posey).	0	0	0			0	4		0	01/01/2006	Bills	-1	at Jets	37	-1	0	2006	27.35	0	OWN	0.5775417724	0.9610663909	0.5456969713	-0.790266505	0.9503137165	0.4486467792	0.5513532208	1
153366	0	0	NYJ	BUF	80	1	2	32	2	4	22	4	17	13	1	0	0	0	(2:00) B.Graham punts 35 yards to BUF 45 Center-J.Dearth fair catch by R.Parrish.	0	0	0			1	4		0	01/01/2006	Bills	-1	at Jets	37	-1	0	2006	28	0	OWN	0.5719229532	0.9585793875	0.5526985129	-0.877994434	0.947157459	0.4341103824	0.5658896176	1
153367	0	0	NYJ	BUF	45	0	2	31.8666667	1.86666667	1	10	4	13	17	0	0	1	0	(1:52) (Shotgun) K.Holcomb pass to E.Moulds to NYJ 49 for 6 yards (E.Coleman).	0	0	0			0	4		0	01/01/2006	Bills	-1	at Jets	37	-1	0	2006	28.1333333	0	OPP	0.5344162331	0.9719371413	0.3294594193	-0.770394799	0.9645683018	0.4727121727	0.5272878273	1
153368	0	0	NYJ	BUF	51	0	2	31.4833333	1.48333333	2	4	4	13	17	0	0	1	0	(1:29) (No Huddle Shotgun) K.Holcomb to NYJ 49 for no gain. FUMBLES and recovers at NYJ 49. K.Holcomb pass incomplete to S.Williams.	0	0	0			0	4		0	01/01/2006	Bills	-1	at Jets	37	-1	0	2006	28.5166667	0	OWN	0.5318797719	0.9726132467	0.3173864996	-0.827015352	0.9653177538	0.4848338403	0.5151661597	1
153369	0	0	NYJ	BUF	51	0	2	31.3833333	1.38333333	3	4	4	13	17	0	0	1	0	(1:23) (Shotgun) K.Holcomb pass incomplete to R.Parrish.	0	0	0			0	4		0	01/01/2006	Bills	-1	at Jets	37	-1	0	2006	28.6166667	0	OWN	0.5276517339	0.9707297709	0.3512844018	-0.9289364	0.9628210466	0.4622867237	0.5377132763	1
153370	0	0	NYJ	BUF	51	0	2	31.3	1.3	4	4	4	13	17	1	0	0	0	(1:18) B.Moorman punts 48 yards to NYJ 1 Center-M.Schneck downed by BUF-A.Crowell.	0	0	0			1	4		0	01/01/2006	Bills	-1	at Jets	37	-1	0	2006	28.7	0	OWN	0.523336907	0.9687719303	0.3840916511	-0.97175428	0.9602198118	0.4311433667	0.5688566333	1
153371	0	0	NYJ	BUF	99	1	2	31.1333333	1.13333333	1	10	4	17	13	0	1	0	0	(1:08) B.Bollinger up the middle to NYJ 2 for 1 yard (L.Fletcher).	0	0	0			0	4		0	01/01/2006	Bills	-1	at Jets	37	-1	0	2006	28.8666667	0	OWN	0.5930444704	0.9698725505	0.3984867748	0.5894816585	0.9615062098	0.3997922528	0.6002077472	1
153372	0	0	NYJ	BUF	98	1	2	30.4833333	0.48333333	2	9	4	17	13	0	1	0	0	(:29) B.Bollinger up the middle to NYJ 3 for 1 yard (J.Bannan).	0	0	0			0	4		0	01/01/2006	Bills	-1	at Jets	37	-1	0	2006	29.5166667	0	OWN	0.5898699052	0.966624971	0.4265290178	0.2649233537	0.9571847293	0.4165679941	0.5834320059	1
153373	0	0	NYJ	BUF	98	1	3	30	15	-1	-1	4	17	13	1	0	0	0	M.Nugent kicks 51 yards from NYJ 30 to BUF 19. T.McGee to BUF 39 for 20 yards (R.Washington B.Askew).	0	0	0			1	4		0	01/01/2006	Bills	-1	at Jets	37	-1	0	2006	30	0	OWN	0.5866942632	0.9823745856	0.1996606008	0.9609494677	0.9784001987	0.4671022006	0.5328977994	1
153374	0	0	NYJ	BUF	39	0	3	29.9166667	14.9166667	1	10	4	13	17	0	0	1	0	(14:55) K.Holcomb pass to R.Parrish pushed ob at NYJ 46 for 15 yards (K.Rhodes).	0	0	0			0	4		0	01/01/2006	Bills	-1	at Jets	37	-1	0	2006	30.0833333	0	OPP	0.5240685423	0.9750784151	0.3069781079	-0.848083183	0.96924434	0.4653291305	0.5346708695	1
153375	0	0	NYJ	BUF	54	0	3	29.5333333	14.5333333	1	10	4	13	17	0	0	1	0	(14:32) K.Holcomb pass to R.Parrish to NYJ 42 for 4 yards (T.Law J.Abraham).	0	0	0			0	4		0	01/01/2006	Bills	-1	at Jets	37	-1	0	2006	30.4666667	0	OWN	0.5357315249	0.9740516701	0.3294233443	-0.853908929	0.9674452989	0.4925868732	0.5074131268	1
153376	0	0	NYJ	BUF	58	0	3	28.9333333	13.9333333	2	6	4	13	17	0	0	1	0	(13:56) K.Holcomb pass to D.Shelton to NYJ 37 for 5 yards (V.Hobson).	0	0	0			0	4		0	01/01/2006	Bills	-1	at Jets	37	-1	0	2006	31.0666667	0	OWN	0.5337558915	0.9730541458	0.3365222511	-0.909790058	0.9660285367	0.4901804964	0.5098195036	1
153377	0	0	NYJ	BUF	63	0	3	28.3666667	13.3666667	3	1	4	13	17	0	1	0	0	(13:22) K.Holcomb up the middle to NYJ 36 for 1 yard (J.Vilma).	0	0	0			0	4		0	01/01/2006	Bills	-1	at Jets	37	-1	0	2006	31.6333333	0	OWN	0.5317646335	0.972665496	0.3349915539	-0.939220137	0.9653871087	0.4907189114	0.5092810886	1
153378	0	0	NYJ	BUF	64	0	3	27.8166667	12.8166667	1	10	4	13	17	0	0	1	0	(12:49) K.Holcomb pass incomplete to E.Moulds.	0	0	0			0	4		0	01/01/2006	Bills	-1	at Jets	37	-1	0	2006	32.1833333	0	OWN	0.5485211269	0.9690559557	0.3616569253	-0.849647452	0.9604086795	0.5081687675	0.4918312325	0
153379	0	0	NYJ	BUF	64	0	3	27.7166667	12.7166667	2	10	4	13	17	0	1	0	0	(12:43) W.McGahee right guard to NYJ 34 for 2 yards (E.Coleman J.Reed).	0	0	0			0	4		0	01/01/2006	Bills	-1	at Jets	37	-1	0	2006	32.2833333	0	OWN	0.5443986904	0.9669319346	0.3943670691	-0.938681403	0.9575662079	0.4846071219	0.5153928781	1
153380	0	0	NYJ	BUF	66	0	3	27.05	12.05	3	8	4	13	17	0	0	1	0	(12:03) (Shotgun) K.Holcomb pass incomplete to R.Parrish.	0	0	0			0	4		0	01/01/2006	Bills	-1	at Jets	37	-1	0	2006	32.95	0	OWN	0.5424681985	0.9640280718	0.4172550229	-0.969526631	0.9535767694	0.4654804165	0.5345195835	1
153381	0	0	NYJ	BUF	66	0	3	26.95	11.95	4	8	4	13	17	0	1	0	0	(11:57) R.Lindell 52 yard field goal is GOOD Center-M.Schneck Holder-B.Moorman.	0	0	0			0	4		0	01/01/2006	Bills	-1	at Jets	37	-1	0	2006	33.05	0	OWN	0.5383069715	0.9615656696	0.4482705687	-0.988031333	0.9502562446	0.4320103543	0.5679896457	1
153382	0	0	NYJ	BUF	66	0	3	26.95	11.95	-1	-1	1	16	17	1	0	0	0	R.Lindell kicks 69 yards from BUF 30 to NYJ 1. J.Miller to NYJ 24 for 23 yards (M.Haggan).	0	0	0			1	4		0	01/01/2006	Bills	-1	at Jets	37	-1	0	2006	33.05	0	OWN	0.5599671683	0.9779675015	0.0754489133	0.2367757098	0.9707593081	0.5954074286	0.4045925714	0
153383	0	0	NYJ	BUF	76	1	3	26.7833333	11.7833333	1	10	1	17	16	0	1	0	0	(11:47) B.Bollinger sacked at NYJ 17 for -7 yards (J.Posey).	0	0	0			0	4		0	01/01/2006	Bills	-1	at Jets	37	-1	0	2006	33.2166667	0	OWN	0.585042735	0.9689459883	0.2724004233	0.4441064985	0.9593913889	0.4896765733	0.5103234267	1
153384	0	0	NYJ	BUF	83	1	3	26.2166667	11.2166667	2	17	1	17	16	0	1	0	0	(11:13) C.Houston right end to NYJ 25 for 8 yards (J.Posey C.Kelsay).	0	0	0			0	4		0	01/01/2006	Bills	-1	at Jets	37	-1	0	2006	33.7833333	0	OWN	0.5907565547	0.9599603866	0.3860934221	-0.356184193	0.9465667851	0.5564744	0.4435256	0
153385	0	0	NYJ	BUF	75	1	3	25.5166667	10.5166667	3	9	1	17	16	0	1	0	0	(10:31) B.Bollinger left end to NYJ 33 for 8 yards (L.Fletcher).	0	0	0			0	4		0	01/01/2006	Bills	-1	at Jets	37	-1	0	2006	34.4833333	0	OWN	0.5796381354	0.961261913	0.3438744774	-0.371038084	0.9488469792	0.5459194983	0.4540805017	0
153386	0	0	NYJ	BUF	67	1	3	25.1666667	10.1666667	4	1	1	17	16	0	1	0	0	(10:10) B.Bollinger up the middle to NYJ 34 for 1 yard (S.Adams L.Fletcher).	0	0	0			0	4		0	01/01/2006	Bills	-1	at Jets	37	-1	0	2006	34.8333333	0	OWN	0.5671141203	0.9638321979	0.2958615265	-0.391725705	0.9528385841	0.5374018284	0.4625981716	0
153387	0	0	NYJ	BUF	66	1	3	24.5833333	9.58333333	1	10	1	17	16	0	1	0	0	(9:35) C.Houston left end to NYJ 33 for -1 yards (T.Anderson).	0	0	0			0	4		0	01/01/2006	Bills	-1	at Jets	37	-1	0	2006	35.4166667	0	OWN	0.5860030615	0.9611826448	0.2879670098	0.4938818602	0.9490740356	0.4615760901	0.5384239099	1
153388	0	0	NYJ	BUF	67	1	3	23.9666667	8.96666667	2	11	1	17	16	0	0	1	0	(8:58) B.Bollinger pass to L.Coles to NYJ 36 for 3 yards (N.Clements L.Fletcher).	0	0	0			0	4		0	01/01/2006	Bills	-1	at Jets	37	-1	0	2006	36.0333333	0	OWN	0.5849900093	0.9554182797	0.3394420503	0.0243561005	0.9410562952	0.4939394416	0.5060605584	1
153389	0	0	NYJ	BUF	64	1	3	23.2333333	8.23333333	3	8	1	17	16	0	0	1	0	(8:14) B.Bollinger pass to J.Cotchery to BUF 19 for 45 yards (E.King).	0	0	0			0	4		0	01/01/2006	Bills	-1	at Jets	37	-1	0	2006	36.7666667	0	OWN	0.5797204328	0.9521779387	0.349281934	-0.262466661	0.9367718614	0.510299867	0.489700133	0
153390	0	0	NYJ	BUF	19	1	3	22.4666667	7.46666667	1	10	1	17	16	0	1	0	0	(7:28) C.Houston left tackle to BUF 14 for 5 yards (C.Kelsay).	0	0	0			0	4		0	01/01/2006	Bills	-1	at Jets	37	-1	0	2006	37.5333333	0	OPP	0.5630756276	0.9520699834	0.2574850614	0.5880046091	0.9390957913	0.352980816	0.647019184	1
153391	0	0	NYJ	BUF	14	1	3	21.9166667	6.91666667	2	5	1	17	16	0	1	0	0	(6:55) C.Houston left end to BUF 8 for 6 yards (N.Clements).NYJ-C.Houston was injured during the play.	0	0	0			0	4		0	01/01/2006	Bills	-1	at Jets	37	-1	0	2006	38.0833333	0	OPP	0.5545494454	0.9515053864	0.2433206709	0.4529841686	0.938692475	0.3509816072	0.6490183928	1
153392	0	0	NYJ	BUF	8	1	3	21.3666667	6.36666667	1	8	1	17	16	0	1	0	0	(6:22) D.Blaylock right tackle to BUF 7 for 1 yard (L.Milloy J.Bannan).	0	0	0			0	4		0	01/01/2006	Bills	-1	at Jets	37	-1	0	2006	38.6333333	0	OPP	0.5585578041	0.94856384	0.2381614212	0.6777328832	0.9350575354	0.3255662053	0.6744337947	1
153393	0	0	NYJ	BUF	7	1	3	20.6	5.6	2	7	1	17	16	0	0	1	0	(5:36) B.Bollinger pass incomplete to L.Coles (T.Vincent).	0	0	0			0	4		0	01/01/2006	Bills	-1	at Jets	37	-1	0	2006	39.4	0	OPP	0.5555925663	0.942413623	0.2712523027	0.3984440642	0.926978215	0.3266476656	0.6733523344	1
153394	0	0	NYJ	BUF	7	1	3	20.4833333	5.48333333	3	7	1	17	16	0	0	1	0	(5:29) B.Bollinger pass incomplete to L.Coles.	0	0	0			0	4		0	01/01/2006	Bills	-1	at Jets	37	-1	0	2006	39.5166667	0	OPP	0.5515739577	0.938414993	0.3064410085	-0.049779406	0.9216934354	0.3514915731	0.6485084269	1
153395	0	0	NYJ	BUF	7	1	3	20.4833333	5.48333333	4	7	1	17	16	0	1	0	0	(5:29) M.Nugent 25 yard field goal is GOOD Center-J.Dearth Holder-B.Graham.	0	0	0			0	4		0	01/01/2006	Bills	-1	at Jets	37	-1	0	2006	39.5166667	0	OPP	0.5471211607	0.9349133855	0.3394022848	-0.480630221	0.9170692813	0.3754824978	0.6245175022	1
153396	0	0	NYJ	BUF	7	1	3	20.4833333	5.48333333	-1	-1	4	20	16	1	0	0	0	M.Nugent kicks 59 yards from NYJ 30 to BUF 11. T.McGee to 50 for 39 yards (B.Askew).	0	0	0			1	4		0	01/01/2006	Bills	-1	at Jets	37	-1	0	2006	39.5166667	0	OPP	0.5603979527	0.9537817784	0.2094812265	0.9811071416	0.944952895	0.2774898162	0.7225101838	1
153397	0	0	NYJ	BUF	50	0	3	20.2833333	5.28333333	1	10	4	16	20	0	0	1	0	(5:17) (Shotgun) K.Holcomb pass to M.Campbell pushed ob at NYJ 45 for 5 yards (E.Coleman).	0	0	0			0	4		0	01/01/2006	Bills	-1	at Jets	37	-1	0	2006	39.7166667	0	OPP	0.5652854336	0.9337586663	0.4327497881	-0.79143033	0.9127871824	0.4555057802	0.5444942198	1
153398	0	0	NYJ	BUF	55	0	3	19.8833333	4.88333333	2	5	4	16	20	0	0	1	0	(4:53) (No Huddle Shotgun) K.Holcomb pass to E.Moulds to NYJ 33 for 12 yards (J.Miller).	0	0	0			0	4		0	01/01/2006	Bills	-1	at Jets	37	-1	0	2006	40.1166667	0	OWN	0.5628216417	0.9339343391	0.4294917119	-0.857470968	0.9127293079	0.4647544696	0.5352455304	1
153399	0	0	NYJ	BUF	67	0	3	19.25	4.25	1	10	4	16	20	0	1	0	1	(4:15) (No Huddle) W.McGahee left end to NYJ 30 for 3 yards (J.Miller J.Abraham). PENALTY on NYJ-J.Reed Defensive Offside 5 yards enforced at NYJ 33 - No Play. PENALTY on NYJ-L.Legree Defensive Holding declined.	0	5	1	DEFENSIVE OFFSIDE	-0.017052877	0	4		0	01/01/2006	Bills	-1	at Jets	37	-1	0	2006	40.75	0	OWN	0.5796527191	0.9264548074	0.461929806	-0.795800075	0.9011497017	0.497497757	0.502502243	1
153400	0	0	NYJ	BUF	72	0	3	18.8833333	3.88333333	1	5	4	16	20	0	1	0	0	(3:53) W.McGahee right end to NYJ 21 for 7 yards (K.Rhodes).	0	0	0			0	4		0	01/01/2006	Bills	-1	at Jets	37	-1	0	2006	41.1166667	0	OWN	0.5813747957	0.9308103828	0.4288613205	-0.676271088	0.9068826713	0.5138684684	0.4861315316	0
153401	0	0	NYJ	BUF	79	0	3	18.3	3.3	1	10	4	16	20	0	0	1	0	(3:18) K.Holcomb pass to W.McGahee to NYJ 18 for 3 yards (E.Coleman).	0	0	0			0	4		0	01/01/2006	Bills	-1	at Jets	37	-1	0	2006	41.7	0	OWN	0.5903014324	0.9190834285	0.484256905	-0.797212125	0.8895585932	0.529856662	0.470143338	0
153402	0	0	NYJ	BUF	82	0	3	17.6	2.6	2	7	4	16	20	0	1	0	0	(2:36) (No Huddle) W.McGahee right end to NYJ 15 for 3 yards (V.Hobson).	0	0	0			0	4		0	01/01/2006	Bills	-1	at Jets	37	-1	0	2006	42.4	0	OWN	0.5887224605	0.9135658516	0.4983695634	-0.884541721	0.8814731682	0.5309346128	0.4690653872	0
153403	0	0	NYJ	BUF	85	0	3	16.9	1.9	3	4	4	16	20	0	0	1	0	(1:54) (No Huddle Shotgun) K.Holcomb pass to E.Moulds to NYJ 8 for 7 yards (T.Law).	0	0	0			0	4		0	01/01/2006	Bills	-1	at Jets	37	-1	0	2006	43.1	0	OWN	0.587138983	0.9076901369	0.5122229569	-0.935610655	0.8728356448	0.5269749175	0.4730250825	0
153404	0	0	NYJ	BUF	92	0	3	16.3166667	1.31666667	1	8	4	16	20	0	1	0	0	(1:19) W.McGahee right guard to NYJ 3 for 5 yards (B.Thomas).	0	0	0			0	4		0	01/01/2006	Bills	-1	at Jets	37	-1	0	2006	43.6833333	0	OWN	0.6036275846	0.9051835947	0.5017114093	-0.748240723	0.8681701855	0.5705538769	0.4294461231	0
153405	0	0	NYJ	BUF	97	0	3	15.7	0.7	2	3	4	16	20	0	0	1	0	(:42) K.Holcomb pass to R.Parrish for 3 yards TOUCHDOWN.	0	0	0			0	4		0	01/01/2006	Bills	-1	at Jets	37	-1	0	2006	44.3	0	OWN	0.6020166271	0.9033886416	0.5009311632	-0.825237744	0.8651168148	0.5843889599	0.4156110401	0
153406	0	0	NYJ	BUF	97	0	3	15.7	0.7	-1	-1	4	16	20	0	1	0	0	R.Lindell extra point is GOOD Center-M.Schneck Holder-B.Moorman.	0	0	0			0	4		0	01/01/2006	Bills	-1	at Jets	37	-1	0	2006	44.3	0	OWN	0.6120761704	0.9241416135	0.3781134883	0.4321715814	0.8949644279	0.5016026919	0.4983973081	0
153407	0	0	NYJ	BUF	97	0	3	15.7	0.7	-1	-1	-3	23	20	1	0	0	0	R.Lindell kicks 69 yards from BUF 30 to NYJ 1. J.Miller to NYJ 29 for 28 yards (R.Baker).	0	0	0			1	4		0	01/01/2006	Bills	-1	at Jets	37	-1	0	2006	44.3	0	OWN	0.6212345174	0.9389259757	0.0993474352	0.3266320298	0.9055540334	0.8233374324	0.1766625676	0
153408	0	0	NYJ	BUF	71	1	3	15.4833333	0.48333333	1	10	-3	20	23	0	0	1	0	(:29) B.Bollinger pass incomplete to J.Sowell.	0	0	0			0	4		0	01/01/2006	Bills	-1	at Jets	37	-1	0	2006	44.5166667	0	OWN	0.6232183235	0.9144176911	0.2513446065	0.5685587327	0.8743123476	0.6838778193	0.3161221807	0
153409	0	0	NYJ	BUF	71	1	3	15.4	0.4	2	10	-3	20	23	0	0	1	0	(:24) B.Bollinger pass to L.Coles pushed ob at NYJ 43 for 14 yards (N.Clements).	0	0	0			0	4		0	01/01/2006	Bills	-1	at Jets	37	-1	0	2006	44.6	0	OWN	0.6195590771	0.9088674026	0.2865375052	0.1713881169	0.8659415227	0.7116833398	0.2883166602	0
153410	0	0	NYJ	BUF	57	1	4	15	15	1	10	-3	20	23	0	0	1	0	(15:00) B.Bollinger pass to J.McCareins to NYJ 48 for 5 yards (T.McGee).	0	0	0			0	4		0	01/01/2006	Bills	-1	at Jets	37	-1	0	2006	45	0	OWN	0.6049502924	0.934182101	0.1985944862	0.3825899417	0.9065650969	0.6424147888	0.3575852112	0
153411	0	0	NYJ	BUF	52	1	4	14.6166667	14.6166667	2	5	-3	20	23	0	0	1	0	(14:37) B.Bollinger pass to D.Jolley to NYJ 47 for -1 yards (L.Milloy).	0	0	0			0	4		0	01/01/2006	Bills	-1	at Jets	37	-1	0	2006	45.3833333	0	OWN	0.5964942495	0.9345163215	0.1818351275	0.2103623087	0.9075866947	0.6458708854	0.3541291146	0
153412	0	0	NYJ	BUF	53	1	4	13.85	13.85	3	6	-3	20	23	0	1	0	0	(13:51) (Shotgun) B.Bollinger left end ran ob at BUF 45 for 8 yards (L.Fletcher).	0	0	0			0	4		0	01/01/2006	Bills	-1	at Jets	37	-1	0	2006	46.15	0	OWN	0.5959839418	0.9238130526	0.2383676586	-0.291523457	0.8917164883	0.6867714198	0.3132285802	0
153413	0	0	NYJ	BUF	45	1	4	13.35	13.35	1	10	-3	20	23	0	0	1	0	(13:21) B.Bollinger pass incomplete to J.Sowell.	0	0	0			0	4		0	01/01/2006	Bills	-1	at Jets	37	-1	0	2006	46.65	0	OPP	0.6029210275	0.9224614428	0.2050677347	0.4297935879	0.8902972195	0.6163619498	0.3836380502	0
153414	0	0	NYJ	BUF	45	1	4	13.2166667	13.2166667	2	10	-3	20	23	0	1	0	0	(13:13) C.Houston left end to BUF 42 for 3 yards (T.Anderson A.Crowell).	0	0	0			0	4		0	01/01/2006	Bills	-1	at Jets	37	-1	0	2006	46.7833333	0	OPP	0.5992735167	0.9169992592	0.2417599481	-0.011636821	0.8823166414	0.6490660317	0.3509339683	0
153415	0	0	NYJ	BUF	42	1	4	12.55	12.55	3	7	-3	20	23	0	0	1	0	(12:33) (Shotgun) B.Bollinger pass to L.Coles pushed ob at BUF 23 for 19 yards (N.Clements).	0	0	0			0	4		0	01/01/2006	Bills	-1	at Jets	37	-1	0	2006	47.45	0	OPP	0.593923243	0.911678273	0.2513896714	-0.296889572	0.8749026555	0.6650441751	0.3349558249	0
153416	0	0	NYJ	BUF	23	1	4	12.0833333	12.0833333	1	10	-3	20	23	0	1	0	0	(12:05) C.Houston right tackle to BUF 22 for 1 yard (A.Schobel).	0	0	0			0	4		0	01/01/2006	Bills	-1	at Jets	37	-1	0	2006	47.9166667	0	OPP	0.5935176985	0.9122145982	0.1938836476	0.4836138557	0.877570972	0.5573716236	0.4426283764	0
153417	0	0	NYJ	BUF	22	1	4	11.4	11.4	2	9	-3	20	23	0	0	1	0	(11:24) B.Bollinger pass to J.Dreessen to BUF 16 for 6 yards (A.Crowell J.Posey).	0	0	0			0	4		0	01/01/2006	Bills	-1	at Jets	37	-1	0	2006	48.6	0	OPP	0.5904544022	0.9027386736	0.226618529	0.1222759763	0.8640134994	0.5806161239	0.4193838761	0
153418	0	0	NYJ	BUF	16	1	4	10.7333333	10.7333333	3	3	-3	20	23	0	0	1	0	(10:44) B.Bollinger pass incomplete to L.Coles.	0	0	0			0	4		0	01/01/2006	Bills	-1	at Jets	37	-1	0	2006	49.2666667	0	OPP	0.5815454269	0.9023986223	0.2023844287	-0.005571969	0.864399946	0.5760619533	0.4239380467	0
153419	0	0	NYJ	BUF	16	1	4	10.6666667	10.6666667	4	3	-3	20	23	0	1	0	0	(10:40) M.Nugent 34 yard field goal is GOOD Center-J.Dearth Holder-B.Graham.	0	0	0			1	4		0	01/01/2006	Bills	-1	at Jets	37	-1	0	2006	49.3333333	0	OPP	0.577531268	0.8962810617	0.2382634949	-0.444804015	0.8556656497	0.6064325245	0.3935674755	0
153420	0	0	NYJ	BUF	35	0	4	10.5333333	10.5333333	1	10	0	23	23	0	1	0	0	(10:32) W.McGahee right tackle to BUF 40 for 5 yards (K.Rhodes T.Johnson).	0	0	0			0	4		0	01/01/2006	Bills	-1	at Jets	37	-1	0	2006	49.4666667	0	OPP	0.5817082391	0.8869876148	0.3474819885	-0.833167322	0.8406715364	0.6303089707	0.3696910293	0
153421	0	0	NYJ	BUF	40	0	4	10.0666667	10.0666667	2	5	0	23	23	0	1	0	0	(10:04) W.McGahee left tackle to BUF 44 for 4 yards (J.Vilma).	0	0	0			0	4		0	01/01/2006	Bills	-1	at Jets	37	-1	0	2006	49.9333333	0	OPP	0.5795338413	0.8865433254	0.3447611081	-0.886538565	0.8394902421	0.6406365617	0.3593634383	0
153422	0	0	NYJ	BUF	44	0	4	9.61666667	9.61666667	3	1	0	23	23	0	1	0	0	(9:37) K.Holcomb up the middle to BUF 47 for 3 yards (M.Brown).	0	0	0			0	4		0	01/01/2006	Bills	-1	at Jets	37	-1	0	2006	50.38333333	0	OPP	0.5771936327	0.8840904324	0.3499800436	-0.93081432	0.8354867405	0.6432215883	0.3567784117	0
153423	0	0	NYJ	BUF	47	0	4	8.76666667	8.76666667	1	10	0	23	23	0	0	1	0	(8:46) K.Holcomb pass incomplete to E.Moulds.	0	0	0			0	4		0	01/01/2006	Bills	-1	at Jets	37	-1	0	2006	51.23333333	0	OPP	0.5949615585	0.8656974404	0.3820873716	-0.829245749	0.8075806536	0.6768299083	0.3231700917	0
153424	0	0	NYJ	BUF	47	0	4	8.63333333	8.63333333	2	10	0	23	23	0	0	1	0	(8:38) K.Holcomb pass to M.Campbell to NYJ 49 for 4 yards (E.Coleman).	0	0	0			0	4		0	01/01/2006	Bills	-1	at Jets	37	-1	0	2006	51.36666667	0	OPP	0.5912595772	0.8565349385	0.4145781534	-0.929811643	0.7942376756	0.662952815	0.337047185	0
153425	0	0	NYJ	BUF	51	0	4	7.95	7.95	3	6	0	23	23	0	0	1	1	(7:57) (Shotgun) K.Holcomb pass incomplete to E.Moulds (T.Law). PENALTY on NYJ-T.Johnson Roughing the Passer 15 yards enforced at NYJ 49 - No Play.	0	15	1	ROUGHING THE PASSER	-0.044473098	0	4		0	01/01/2006	Bills	-1	at Jets	37	-1	0	2006	52.05	0	OWN	0.5897287822	0.850167861	0.4221040732	-0.957186306	0.7843447242	0.6669326548	0.3330673452	0
153426	0	0	NYJ	BUF	66	0	4	7.86666667	7.86666667	1	10	0	23	23	0	1	0	0	(7:52) W.McGahee left guard to NYJ 22 for 12 yards (K.Rhodes E.Coleman).	0	0	0			0	4		0	01/01/2006	Bills	-1	at Jets	37	-1	0	2006	52.13333333	0	OWN	0.6093737109	0.8533319164	0.4134776019	-0.834893747	0.7859129116	0.742662106	0.257337894	0
153427	0	0	NYJ	BUF	78	0	4	7.16666667	7.16666667	1	10	0	23	23	0	1	0	0	(7:10) W.McGahee left tackle to NYJ 18 for 4 yards (B.Thomas M.Brown).	0	0	0			0	4		0	01/01/2006	Bills	-1	at Jets	37	-1	0	2006	52.83333333	0	OWN	0.6186802527	0.8430299977	0.4342741114	-0.837578707	0.7681943829	0.7835685781	0.2164314219	0
153428	0	0	NYJ	BUF	82	0	4	6.46666667	6.46666667	2	6	0	23	23	0	0	1	0	(6:28) K.Holcomb pass incomplete to E.Moulds.	0	0	0			0	4		0	01/01/2006	Bills	-1	at Jets	37	-1	0	2006	53.53333333	0	OWN	0.6172790115	0.8358565411	0.4418300165	-0.898979161	0.7568272734	0.7933405396	0.2066594604	0
153429	0	0	NYJ	BUF	82	0	4	6.38333333	6.38333333	3	6	0	23	23	0	0	1	0	(6:23) (Shotgun) K.Holcomb pass incomplete to L.Evans (T.Law).	0	0	0			0	4		0	01/01/2006	Bills	-1	at Jets	37	-1	0	2006	53.61666667	0	OWN	0.6135758152	0.8256752488	0.4718478982	-0.959467866	0.7417101771	0.7826224005	0.2173775995	0
153430	0	0	NYJ	BUF	82	0	4	6.28333333	6.28333333	4	6	0	23	23	0	1	0	0	(6:17) R.Lindell 36 yard field goal is GOOD Center-M.Schneck Holder-B.Moorman.	0	0	0			0	4		0	01/01/2006	Bills	-1	at Jets	37	-1	0	2006	53.71666667	0	OWN	0.6098977476	0.8146359626	0.5009809087	-0.984031146	0.7253658074	0.7678253011	0.2321746989	0
153431	0	0	NYJ	BUF	82	0	4	6.28333333	6.28333333	-1	-1	-3	26	23	1	0	0	0	R.Lindell kicks 65 yards from BUF 30 to NYJ 5. J.Miller for 95 yards TOUCHDOWN.	0	0	0			1	4		0	01/01/2006	Bills	-1	at Jets	37	-1	0	2006	53.71666667	0	OWN	0.629975817	0.885934354	0.1633372584	0.2726452623	0.8236649964	0.860324207	0.139675793	0
153432	0	0	NYJ	BUF	18	1	4	6.28333333	6.28333333	-1	-1	-3	23	26	0	1	0	0	M.Nugent extra point is GOOD Center-J.Dearth Holder-B.Graham.	0	0	0			0	4		0	01/01/2006	Bills	-1	at Jets	37	-1	0	2006	53.71666667	0	OPP	0.6114602542	0.8873518252	0.0789770172	0.9752750034	0.841860159	0.606094254	0.393905746	0
153433	0	0	NYJ	BUF	18	1	4	6.28333333	6.28333333	-1	-1	-3	23	26	1	0	0	0	M.Nugent kicks 46 yards from NYJ 30 to BUF 24. T.McGee to BUF 36 for 12 yards (D.Blaylock B.Askew).	0	0	0			1	4		0	01/01/2006	Bills	-1	at Jets	37	-1	0	2006	53.71666667	0	OPP	0.6114602542	0.8873518252	0.0789770172	0.9752750034	0.841860159	0.606094254	0.393905746	0
153434	0	0	NYJ	BUF	36	0	4	5.91666667	5.91666667	1	10	-3	26	23	0	1	0	0	(5:55) (Shotgun) K.Holcomb sacked at BUF 34 for -2 yards (B.Thomas).	0	0	0			0	4		0	01/01/2006	Bills	-1	at Jets	37	-1	0	2006	54.08333333	0	OPP	0.6014408997	0.8386398179	0.2905496148	-0.82094341	0.7586065841	0.8351349821	0.1648650179	0
153435	0	0	NYJ	BUF	34	0	4	5.28333333	5.28333333	2	12	-3	26	23	0	0	1	0	(5:17) (No Huddle Shotgun) K.Holcomb pass to E.Moulds to BUF 49 for 15 yards (E.Coleman).	0	0	0			0	4		0	01/01/2006	Bills	-1	at Jets	37	-1	0	2006	54.71666667	0	OPP	0.5991907326	0.8127094094	0.3479680433	-0.938320994	0.7199641072	0.8297292717	0.1702707283	0
153436	0	0	NYJ	BUF	49	0	4	4.63333333	4.63333333	1	10	-3	26	23	0	1	0	0	(4:38) (No Huddle) W.McGahee right tackle to NYJ 34 for 17 yards (E.Coleman).	0	0	0			0	4		0	01/01/2006	Bills	-1	at Jets	37	-1	0	2006	55.36666667	0	OPP	0.6133100792	0.8176187891	0.3219350464	-0.820628046	0.7237949382	0.8747371035	0.1252628965	0
153437	0	0	NYJ	BUF	66	0	4	4.08333333	4.08333333	1	10	-3	26	23	0	1	0	0	(4:05) (No Huddle) S.Williams right end to NYJ 35 for -1 yards (D.Strait M.Brown). Pitch right.	0	0	0			0	4		0	01/01/2006	Bills	-1	at Jets	37	-1	0	2006	55.91666667	0	OWN	0.6249990842	0.8077199388	0.3484588858	-0.827558038	0.7046520876	0.9091961473	0.0908038527	0
153438	0	0	NYJ	BUF	65	0	4	3.41666667	3.41666667	2	11	-3	26	23	0	0	1	0	(3:25) (No Huddle Shotgun) K.Holcomb pass to R.Parrish to NYJ 34 for 1 yard (J.Vilma).	0	0	0			0	4		0	01/01/2006	Bills	-1	at Jets	37	-1	0	2006	56.58333333	0	OWN	0.6230461475	0.7807247061	0.3959641	-0.93443858	0.6638149785	0.911000704	0.088999296	0
153439	0	0	NYJ	BUF	66	0	4	3	3	3	10	-3	26	23	0	0	1	0	(3:00) (Shotgun) K.Holcomb pass incomplete to L.Evans (J.Miller).	0	0	0			0	4		0	01/01/2006	Bills	-1	at Jets	37	-1	0	2006	57	0	OWN	0.6205054853	0.7646092078	0.4236197971	-0.970819323	0.6393652123	0.9097481007	0.0902518993	0
153440	0	0	NYJ	BUF	66	0	4	2.91666667	2.91666667	4	10	-3	26	23	0	1	0	0	(2:55) (Shotgun) K.Holcomb sacked at NYJ 44 for -10 yards (J.Abraham). FUMBLES (J.Abraham) recovered by BUF-B.Anderson at NYJ 44.	1	0	0			1	4		0	01/01/2006	Bills	-1	at Jets	37	-1	0	2006	57.08333333	0	OWN	0.6168261116	0.7506090019	0.4542463176	-0.988551307	0.6185315128	0.9028520283	0.0971479717	0
153441	0	0	NYJ	BUF	56	1	4	2.76666667	2.76666667	1	10	-3	23	26	0	1	0	1	(2:46) C.Houston right guard to NYJ 44 for no gain (N.Clements J.Bannan). PENALTY on BUF-A.Crowell Tripping 10 yards enforced at NYJ 44 - No Play.	0	10	0	TRIPPING	0.043530047	0	4		0	01/01/2006	Bills	-1	at Jets	37	-1	0	2006	57.23333333	0	OWN	0.641728181	0.7844110847	0.3514207939	0.5736412536	0.6833708339	0.7120072988	0.2879927012	0
153442	0	0	NYJ	BUF	46	1	4	2.65	2.65	1	10	-3	23	26	0	1	0	0	(2:39) C.Houston right tackle to BUF 36 for 10 yards (T.Vincent).	0	0	0			0	4		0	01/01/2006	Bills	-1	at Jets	37	-1	0	2006	57.35	0	OPP	0.6364330219	0.7822291084	0.341242484	0.5879714058	0.6827181352	0.6707640825	0.3292359175	0
153443	0	0	NYJ	BUF	36	1	4	2.43333333	2.43333333	1	10	-3	23	26	0	1	0	0	(2:26) C.Houston right guard to BUF 30 for 6 yards (L.Fletcher).	0	0	0			0	4		0	01/01/2006	Bills	-1	at Jets	37	-1	0	2006	57.56666667	0	OPP	0.6313778407	0.7779916461	0.3321993474	0.6032324446	0.6791112076	0.6263234436	0.3736765564	0
153444	0	0	NYJ	BUF	30	1	4	2	2	2	4	-3	23	26	0	1	0	0	(2:00) C.Houston up the middle to BUF 32 for -2 yards (A.Crowell).	0	0	0			0	4		0	01/01/2006	Bills	-1	at Jets	37	-1	0	2006	58	0	OPP	0.6224342919	0.7820055297	0.3065259209	0.5116938053	0.6867749254	0.6038882601	0.3961117399	0
153445	0	0	NYJ	BUF	32	1	4	1.93333333	1.93333333	3	6	-3	23	26	0	1	0	0	(1:56) B.Bollinger left end to BUF 38 for -6 yards (A.Schobel).	0	0	0			0	4		0	01/01/2006	Bills	-1	at Jets	37	-1	0	2006	58.06666667	0	OPP	0.620878051	0.7607907323	0.3611371854	-0.018277987	0.6558912627	0.6466325738	0.3533674262	0
153446	0	0	NYJ	BUF	38	1	4	1.11666667	1.11666667	4	12	-3	23	26	1	0	0	0	(1:07) B.Graham punts 38 yards to end zone Center-J.Dearth Touchback.	0	0	0			1	4		0	01/01/2006	Bills	-1	at Jets	37	-1	0	2006	58.88333333	0	OPP	0.6259081048	0.6993321071	0.4601237813	-0.668331775	0.5667042257	0.697206432	0.302793568	0
153447	0	0	NYJ	BUF	20	0	4	0.9	0.9	1	10	-3	26	23	0	0	1	0	(:54) (Shotgun) K.Holcomb pass to S.Williams ran ob at BUF 25 for 5 yards (E.Coleman).	0	0	0			0	4		0	01/01/2006	Bills	-1	at Jets	37	-1	0	2006	59.1	0	OPP	0.6076706766	0.7431081541	0.3333927927	-0.772790181	0.62015014	0.8282652122	0.1717347878	0
153448	0	0	NYJ	BUF	25	0	4	0.78333333	0.78333333	2	5	-3	26	23	0	0	1	0	(:47) (Shotgun) K.Holcomb pass intended for J.Reed INTERCEPTED by T.Law at NYJ 43. T.Law to NYJ 45 for 2 yards (J.Reed).	1	0	0			1	4		0	01/01/2006	Bills	-1	at Jets	37	-1	0	2006	59.21666667	0	OPP	0.6044886774	0.750208717	0.3263772276	-0.845861361	0.6294408205	0.8395027513	0.1604972487	0
153449	0	0	NYJ	BUF	55	1	4	0.61666667	0.61666667	1	10	-3	23	26	0	1	0	0	(:37) B.Bollinger kneels to NYJ 44 for -1 yards.	0	0	0			1	4	49	1	01/01/2006	Bills	-1	at Jets	37	-1	0	2006	59.38333333	0	OWN	0.6474516407	0.7377042493	0.3757635644	0.6033706871	0.6154518002	0.7140162944	0.2859837056	0
153450	0	0	NE	MIA	45	0	1	0	0	-1	-1	0	0	0	1	0	0	0	O.Mare kicks 61 yards from MIA 30 to NE 9 out of bounds.	0	0	0			1	4		0	01/01/2006	at Patriots	-6	Dolphins	36.5	6	1	2006	60	0	OPP	0.381240639	0.9937176557	-0.416138013	0.5284216832	0.9919746803	0.3404667858	0.6595332142	1
153451	0	0	NE	MIA	60	1	1	60	15	1	10	0	0	0	0	0	1	0	(15:00) T.Brady pass incomplete to A.Davis.	0	0	0			0	4		0	01/01/2006	at Patriots	-6	Dolphins	36.5	6	1	2006	0	0	OWN	0.3520532286	0.9981463805	-0.413438128	0.4675560373	0.9978698426	0.2757155823	0.7242844177	1
153452	0	0	NE	MIA	60	1	1	59.9	14.9	2	10	0	0	0	0	1	0	0	(14:54) K.Faulk right tackle to NE 41 for 1 yard (D.Spragan).	0	0	0			0	4		0	01/01/2006	at Patriots	-6	Dolphins	36.5	6	1	2006	0.1	0	OWN	0.3468934663	0.998017136	-0.381300973	0.034967436	0.9977137707	0.3006991292	0.6993008708	1
153453	0	0	NE	MIA	59	1	1	59.4333333	14.4333333	3	9	0	0	0	0	0	1	0	(14:26) (No Huddle Shotgun) T.Brady pass to D.Branch ran ob at NE 49 for 8 yards.	0	0	0			0	4		0	01/01/2006	at Patriots	-6	Dolphins	36.5	6	1	2006	0.5666667	0	OWN	0.3417821381	0.9978413447	-0.354243715	-0.35766776	0.9975026508	0.3242943925	0.6757056075	1
153454	0	0	NE	MIA	51	1	1	59.35	14.35	4	1	0	0	0	0	1	0	0	(14:21) (No Huddle) T.Brady up the middle to MIA 49 for 2 yards (K.Traylor).MIA-K.Traylor was injured during the play.	0	0	0			0	4		0	01/01/2006	at Patriots	-6	Dolphins	36.5	6	1	2006	0.65	0	OWN	0.3240065061	0.9980418499	-0.403173703	-0.383215908	0.997768374	0.3075713105	0.6924286895	1
153455	0	0	NE	MIA	49	1	1	58.7333333	13.7333333	1	10	0	0	0	0	0	1	0	(13:44) T.Brady pass incomplete to D.Givens.	0	0	0			0	4		0	01/01/2006	at Patriots	-6	Dolphins	36.5	6	1	2006	1.2666667	0	OPP	0.3484062727	0.9978886123	-0.411091059	0.5033602517	0.9975794593	0.26020831	0.73979169	1
153456	0	0	NE	MIA	49	1	1	58.6666667	13.6666667	2	10	0	0	0	0	1	0	0	(13:40) K.Faulk left guard to MIA 49 for no gain (J.Taylor K.Carter).	0	0	0			0	4		0	01/01/2006	at Patriots	-6	Dolphins	36.5	6	1	2006	1.3333333	0	OPP	0.3430845956	0.9977491912	-0.379271731	0.0809869429	0.9974116375	0.2827548678	0.7172451322	1
153457	0	0	NE	MIA	49	1	1	57.9166667	12.9166667	3	10	0	0	0	0	0	1	0	(12:55) (No Huddle Shotgun) T.Brady pass to D.Givens to MIA 31 for 18 yards (L.Schulters).	0	0	0			0	4		0	01/01/2006	at Patriots	-6	Dolphins	36.5	6	1	2006	2.0833333	0	OPP	0.3407629938	0.9974248121	-0.338289312	-0.360637876	0.9970163962	0.3114496049	0.6885503951	1
153458	0	0	NE	MIA	31	1	1	57.4833333	12.4833333	1	10	0	0	0	0	0	0	0	(12:29) (No Huddle) P.Pass up the middle to MIA 24 for 7 yards (R.Howard).	0	0	0			0	4		0	01/01/2006	at Patriots	-6	Dolphins	36.5	6	1	2006	2.5166667	0	OPP	0.3387808188	0.9976005119	-0.416570354	0.5467972132	0.9972744446	0.2341766536	0.7658233464	1
153459	0	0	NE	MIA	24	1	1	57.0166667	12.0166667	2	3	0	0	0	0	1	0	0	(12:01) (No Huddle) K.Faulk left guard to MIA 23 for 1 yard (V.Holliday).	0	0	0			0	4		0	01/01/2006	at Patriots	-6	Dolphins	36.5	6	1	2006	2.9833333	0	OPP	0.3242529634	0.9976886397	-0.449088144	0.490425093	0.9974013842	0.2233204459	0.7766795541	1
153460	0	0	NE	MIA	23	1	1	56.3166667	11.3166667	3	2	0	0	0	0	0	1	0	(11:19) (No Huddle Shotgun) T.Brady pass intended for D.Givens INTERCEPTED by L.Schulters (S.Madison) at MIA 14. L.Schulters to MIA 14 for no gain (D.Givens).	1	0	0			1	4		0	01/01/2006	at Patriots	-6	Dolphins	36.5	6	1	2006	3.6833333	0	OPP	0.3201011125	0.9974222852	-0.421140116	0.1313938088	0.9970877478	0.2405529798	0.7594470202	1
153461	0	0	NE	MIA	14	0	1	56.2333333	11.2333333	1	10	0	0	0	0	0	1	0	(11:14) G.Frerotte pass incomplete to C.Chambers.	0	0	0			0	4		0	01/01/2006	at Patriots	-6	Dolphins	36.5	6	1	2006	3.7666667	0	OPP	0.3021292682	0.9972505317	-0.41974243	-0.805979036	0.9967630556	0.31339083	0.68660917	1
153462	0	0	NE	MIA	14	0	1	56.1333333	11.1333333	2	10	0	0	0	0	1	0	0	(11:08) R.Williams up the middle to MIA 20 for 6 yards (W.McGinest).	0	0	0			0	4		0	01/01/2006	at Patriots	-6	Dolphins	36.5	6	1	2006	3.8666667	0	OPP	0.2967787237	0.9970589156	-0.387801077	-0.919750085	0.9965260329	0.2962104969	0.7037895031	1
153463	0	0	NE	MIA	20	0	1	55.4166667	10.4166667	3	4	0	0	0	0	0	1	0	(10:25) (Shotgun) G.Frerotte pass incomplete to R.McMichael.	0	0	0			0	4		0	01/01/2006	at Patriots	-6	Dolphins	36.5	6	1	2006	4.5833333	0	OPP	0.2950653726	0.9970300028	-0.395361836	-0.939990398	0.99647392	0.2986351312	0.7013648688	1
153464	0	0	NE	MIA	20	0	1	55.3333333	10.3333333	4	4	0	0	0	1	0	0	0	(10:20) D.Jones punts 42 yards to NE 38 Center-J.Denney. T.Dwight to NE 44 for 6 yards (S.Morris).	0	0	0			1	4		0	01/01/2006	at Patriots	-6	Dolphins	36.5	6	1	2006	4.6666667	0	OPP	0.2896139028	0.9968285132	-0.36287857	-0.976229999	0.9962226858	0.2716343013	0.7283656987	1
153465	0	0	NE	MIA	56	1	1	55.1666667	10.1666667	1	10	0	0	0	0	0	1	0	(10:10) T.Brady pass incomplete to D.Branch (T.Daniels).	0	0	0			0	4		0	01/01/2006	at Patriots	-6	Dolphins	36.5	6	1	2006	4.8333333	0	OWN	0.3697458087	0.9969447237	-0.361830167	0.5459503426	0.996392184	0.2802237257	0.7197762743	1
153466	0	0	NE	MIA	56	1	1	55.0666667	10.0666667	2	10	0	0	0	0	1	0	0	(10:04) (No Huddle Shotgun) K.Faulk up the middle to NE 46 for 2 yards (D.Spragan).	0	0	0			0	4		0	01/01/2006	at Patriots	-6	Dolphins	36.5	6	1	2006	4.9333333	0	OWN	0.3646607314	0.9967318301	-0.328209364	0.1397174885	0.9961280572	0.3011620015	0.6988379985	1
153467	0	0	NE	MIA	54	1	1	54.4166667	9.41666667	3	8	0	0	0	0	0	1	0	(9:25) (No Huddle Shotgun) T.Brady pass incomplete to B.Watson.	0	0	0			0	4		0	01/01/2006	at Patriots	-6	Dolphins	36.5	6	1	2006	5.5833333	0	OWN	0.3588928647	0.9964473521	-0.308519817	-0.20649069	0.9957814641	0.3205252275	0.6794747725	1
153468	0	0	NE	MIA	54	1	1	54.3333333	9.33333333	4	8	0	0	0	1	0	0	0	(9:20) J.Miller punts 37 yards to MIA 17 Center-L.Paxton fair catch by W.Welker.	0	0	0			1	4		0	01/01/2006	at Patriots	-6	Dolphins	36.5	6	1	2006	5.6666667	0	OWN	0.3536886586	0.9962064096	-0.273799181	-0.592686425	0.9954810039	0.3391718966	0.6608281034	1
153469	0	0	NE	MIA	17	0	1	54.2166667	9.21666667	1	10	0	0	0	0	0	1	0	(9:13) G.Frerotte pass to R.McMichael pushed ob at MIA 26 for 9 yards (J.Sanders).	0	0	0			0	4		0	01/01/2006	at Patriots	-6	Dolphins	36.5	6	1	2006	5.7833333	0	OPP	0.3138411333	0.9966120802	-0.393456639	-0.79333092	0.9959479282	0.3272824583	0.6727175417	1
153470	0	0	NE	MIA	26	0	1	54	9	2	1	0	0	0	0	0	1	0	(9:00) G.Frerotte pass incomplete to D.Barnes.	0	0	0			0	4		0	01/01/2006	at Patriots	-6	Dolphins	36.5	6	1	2006	6	0	OPP	0.3103048209	0.9969424473	-0.429599607	-0.795635909	0.9963399902	0.3398296096	0.6601703904	1
153471	0	0	NE	MIA	26	0	1	53.95	8.95	3	1	0	0	0	0	1	0	0	(8:57) R.Williams left guard to MIA 29 for 3 yards (E.Hobbs).	0	0	0			0	4		0	01/01/2006	at Patriots	-6	Dolphins	36.5	6	1	2006	6.05	0	OPP	0.304756831	0.9967462629	-0.398545455	-0.915351625	0.9960935576	0.3226971105	0.6773028895	1
153472	0	0	NE	MIA	29	0	1	53.4	8.4	1	10	0	0	0	0	1	0	0	(8:24) R.Williams up the middle to MIA 30 for 1 yard (M.Vrabel).	0	0	0			0	4		0	01/01/2006	at Patriots	-6	Dolphins	36.5	6	1	2006	6.6	0	OPP	0.327765909	0.996310075	-0.370442641	-0.795751299	0.9955123295	0.3532522295	0.6467477705	1
153473	0	0	NE	MIA	30	0	1	52.8333333	7.83333333	2	9	0	0	0	0	0	1	0	(7:50) (Shotgun) G.Frerotte pass to M.Booker to MIA 38 for 8 yards (E.Hobbs E.Wilson).	0	0	0			0	4		0	01/01/2006	at Patriots	-6	Dolphins	36.5	6	1	2006	7.1666667	0	OPP	0.3247346964	0.9959408695	-0.339604322	-0.90477472	0.9950340411	0.3412240498	0.6587759502	1
153474	0	0	NE	MIA	38	0	1	52.1666667	7.16666667	3	1	0	0	0	0	1	0	0	(7:10) (Shotgun) G.Frerotte up the middle to MIA 40 for 2 yards (V.Wilfork).	0	0	0			0	4		0	01/01/2006	at Patriots	-6	Dolphins	36.5	6	1	2006	7.8333333	0	OPP	0.3231040797	0.9960837161	-0.364240479	-0.913214416	0.9951892254	0.3530424922	0.6469575078	1
153475	0	0	NE	MIA	40	0	1	51.5666667	6.56666667	1	10	0	0	0	0	0	1	1	(6:34) (No Huddle Shotgun) G.Frerotte pass to C.Chambers ran ob at NE 49 for 11 yards. PENALTY on NE-T.Warren Roughing the Passer 15 yards enforced at NE 49.	0	15	1	ROUGHING THE PASSER	-0.049558071	0	4		0	01/01/2006	at Patriots	-6	Dolphins	36.5	6	1	2006	8.4333333	0	OPP	0.3451908601	0.9955362495	-0.335858252	-0.789820798	0.99444917	0.3813439767	0.6186560233	1
153476	0	0	NE	MIA	66	0	1	51.3	6.3	1	10	0	0	0	0	1	0	0	(6:18) R.Williams left guard to NE 31 for 3 yards (R.Seymour).	0	0	0			0	4		0	01/01/2006	at Patriots	-6	Dolphins	36.5	6	1	2006	8.7	0	OWN	0.3679891499	0.9954020964	-0.301855243	-0.806044664	0.9941283236	0.4330014403	0.5669985597	1
153477	0	0	NE	MIA	69	0	1	50.7333333	5.73333333	2	7	0	0	0	0	1	0	0	(5:44) (No Huddle) G.Frerotte left end to NE 26 for 5 yards.	0	0	0			0	4		0	01/01/2006	at Patriots	-6	Dolphins	36.5	6	1	2006	9.2666667	0	OWN	0.3653177016	0.9951426021	-0.286525382	-0.890365151	0.9937646805	0.4278312071	0.5721687929	1
153478	0	0	NE	MIA	74	0	1	49.9666667	4.96666667	3	2	0	0	0	0	0	1	0	(4:58) R.Williams right end pushed ob at NE 18 for 8 yards (M.Vrabel). backwards pass	0	0	0			0	4		0	01/01/2006	at Patriots	-6	Dolphins	36.5	6	1	2006	10.0333333	0	OWN	0.3637735126	0.994968845	-0.285600901	-0.925305784	0.9935043255	0.4280152792	0.5719847208	1
153479	0	0	NE	MIA	82	0	1	49.5666667	4.56666667	1	10	0	0	0	0	0	1	0	(4:34) G.Frerotte pass to M.Booker to NE 2 for 16 yards (H.Poteat).	0	0	0			0	4		0	01/01/2006	at Patriots	-6	Dolphins	36.5	6	1	2006	10.4333333	0	OWN	0.3884837815	0.9944933686	-0.260669589	-0.804530612	0.9927803781	0.4701547722	0.5298452278	1
153480	0	0	NE	MIA	98	0	1	49.0333333	4.03333333	1	2	0	0	0	0	1	0	0	(4:02) R.Williams up the middle for 2 yards TOUCHDOWN.	0	0	0			0	4		0	01/01/2006	at Patriots	-6	Dolphins	36.5	6	1	2006	10.9666667	0	OWN	0.398218314	0.9950467367	-0.312258267	-0.606943618	0.9934519234	0.5050345734	0.4949654266	0
153481	0	0	NE	MIA	98	0	1	49.0333333	4.03333333	-1	-1	0	0	0	0	1	0	0	O.Mare extra point is GOOD Center-J.Denney Holder-D.Jones.	0	0	0			0	4		0	01/01/2006	at Patriots	-6	Dolphins	36.5	6	1	2006	10.9666667	0	OWN	0.4068938815	0.9958412367	-0.403952846	0.3834718605	0.9945523776	0.4373070325	0.5626929675	1
153482	0	0	NE	MIA	98	0	1	49.0333333	4.03333333	-1	-1	-7	7	0	1	0	0	0	O.Mare kicks 59 yards from MIA 30 to NE 11. A.Davis pushed ob at MIA 24 for 65 yards (S.Morris).	0	0	0			1	4		0	01/01/2006	at Patriots	-6	Dolphins	36.5	6	1	2006	10.9666667	0	OWN	0.4191509267	0.9966758966	-0.620946431	0.2734725102	0.9951274198	0.6395243316	0.3604756684	0
153483	0	0	NE	MIA	24	1	1	48.7666667	3.76666667	1	10	-7	0	7	0	1	0	0	(3:46) K.Faulk left tackle to MIA 19 for 5 yards (D.Spragan).	0	0	0			0	4		0	01/01/2006	at Patriots	-6	Dolphins	36.5	6	1	2006	11.2333333	0	OPP	0.3836942972	0.9952791187	-0.559328094	0.5917945247	0.9936981604	0.4339437632	0.5660562368	1
153484	0	0	NE	MIA	19	1	1	48.35	3.35	2	5	-7	0	7	0	1	0	0	(3:21) (No Huddle) K.Faulk left end to MIA 16 for 3 yards (M.Roth).	0	0	0			0	4		0	01/01/2006	at Patriots	-6	Dolphins	36.5	6	1	2006	11.65	0	OPP	0.3724978542	0.99528764	-0.570853817	0.4554529501	0.9937473574	0.4274517802	0.5725482198	1
153485	0	0	NE	MIA	16	1	1	47.8833333	2.88333333	3	2	-7	0	7	0	0	0	0	(2:53) (No Huddle) P.Pass left tackle to MIA 15 for 1 yard (D.Spragan).	0	0	0			0	4		0	01/01/2006	at Patriots	-6	Dolphins	36.5	6	1	2006	12.1166667	0	OPP	0.3644548869	0.9950752079	-0.565761848	0.1906756486	0.9934732951	0.4398866152	0.5601133848	1
153486	0	0	NE	MIA	15	1	1	47.1833333	2.18333333	4	1	-7	0	7	0	1	0	0	(2:11) NE 68-Ashworth eligible. H.Evans up the middle to MIA 14 for 1 yard (K.Carter). measurement	0	0	0			0	4		0	01/01/2006	at Patriots	-6	Dolphins	36.5	6	1	2006	12.8166667	0	OPP	0.3604307455	0.9945085169	-0.541861431	-0.208328908	0.9926872989	0.4736844267	0.5263155733	1
153487	0	0	NE	MIA	14	1	1	46.6833333	1.68333333	1	10	-7	0	7	0	1	0	0	(1:41) H.Evans left guard to MIA 11 for 3 yards (J.Zgonina).	0	0	0			0	4		0	01/01/2006	at Patriots	-6	Dolphins	36.5	6	1	2006	13.3166667	0	OPP	0.3844429793	0.9941500389	-0.548725096	0.6302952808	0.9921626031	0.4221531504	0.5778468496	1
153488	0	0	NE	MIA	11	1	1	46.05	1.05	2	7	-7	0	7	0	0	1	0	(1:03) (Shotgun) T.Brady pass to D.Branch for 11 yards TOUCHDOWN.	0	0	0			0	4		0	01/01/2006	at Patriots	-6	Dolphins	36.5	6	1	2006	13.95	0	OPP	0.3771982619	0.9937803539	-0.541840567	0.419234297	0.9916685939	0.4274623062	0.5725376938	1
153489	0	0	NE	MIA	11	1	1	46.05	1.05	-1	-1	-7	0	7	0	1	0	0	A.Vinatieri extra point is GOOD Center-L.Paxton Holder-J.Miller.	0	0	0			0	4		0	01/01/2006	at Patriots	-6	Dolphins	36.5	6	1	2006	13.95	0	OPP	0.3880631264	0.9955425466	-0.665002342	0.9799373713	0.994137079	0.45442183	0.54557817	1
153490	0	0	NE	MIA	11	1	1	46.05	1.05	-1	-1	0	7	7	1	0	0	0	A.Vinatieri kicks 60 yards from NE 30 to MIA 10. W.Welker to MIA 33 for 23 yards (M.Stone).	0	0	0			1	4		0	01/01/2006	at Patriots	-6	Dolphins	36.5	6	1	2006	13.95	0	OPP	0.3754387762	0.9944241049	-0.464903502	0.984294111	0.9934455447	0.2851027708	0.7148972292	1
153491	0	0	NE	MIA	33	0	1	45.9	0.9	1	10	0	7	7	0	1	0	0	(:54) G.Frerotte left end to MIA 37 for 4 yards (R.Seymour).	0	0	0			0	4		0	01/01/2006	at Patriots	-6	Dolphins	36.5	6	1	2006	14.1	0	OPP	0.3641148046	0.9919905375	-0.274033956	-0.736429463	0.9897445869	0.3854725706	0.6145274294	1
153492	0	0	NE	MIA	37	0	1	45.2833333	0.28333333	2	6	0	7	7	0	1	0	0	(:17) R.Williams left tackle to MIA 44 for 7 yards (E.Hobbs M.Vrabel).	0	0	0			0	4		0	01/01/2006	at Patriots	-6	Dolphins	36.5	6	1	2006	14.7166667	0	OPP	0.3617848046	0.991665409	-0.266421822	-0.833101263	0.9892734487	0.3882755698	0.6117244302	1
153493	0	0	NE	MIA	44	0	2	45	15	1	10	0	7	7	0	1	0	0	(15:00) R.Williams right guard to MIA 47 for 3 yards (V.Wilfork M.Vrabel).	0	0	0			0	4		0	01/01/2006	at Patriots	-6	Dolphins	36.5	6	1	2006	15	0	OPP	0.36114979	0.9936164884	-0.289672246	-0.841019032	0.9919382545	0.4042578901	0.5957421099	1
153494	0	0	NE	MIA	47	0	2	44.35	14.35	2	7	0	7	7	0	0	1	1	(14:21) (Shotgun) G.Frerotte pass to R.McMichael pushed ob at NE 47 for 6 yards (J.Sanders). PENALTY on NE-W.McGinest Encroachment 5 yards enforced at MIA 47 - No Play.	0	5	1	ENCROACHMENT	-0.010982463	0	4		0	01/01/2006	at Patriots	-6	Dolphins	36.5	6	1	2006	15.65	0	OPP	0.3588259133	0.9931982979	-0.273170926	-0.910596919	0.9913610478	0.3970558032	0.6029441968	1
153495	0	0	NE	MIA	52	0	2	44.0333333	14.0333333	2	2	0	7	7	0	0	1	0	(14:02) G.Frerotte pass incomplete to M.Booker (E.Hobbs).	0	0	0			0	4		0	01/01/2006	at Patriots	-6	Dolphins	36.5	6	1	2006	15.9666667	0	OWN	0.3608694261	0.9936471008	-0.311523295	-0.85303104	0.9919287555	0.4198024514	0.5801975486	1
153496	0	0	NE	MIA	52	0	2	43.9166667	13.9166667	3	2	0	7	7	0	0	1	0	(13:55) (Shotgun) G.Frerotte pass incomplete to M.Booker.	0	0	0			0	4		0	01/01/2006	at Patriots	-6	Dolphins	36.5	6	1	2006	16.0833333	0	OWN	0.3558191711	0.993193508	-0.276449637	-0.94008695	0.9913234528	0.3949590156	0.6050409844	1
153497	0	0	NE	MIA	52	0	2	43.85	13.85	4	2	0	7	7	1	0	0	0	(13:51) D.Jones punts 36 yards to NE 12 Center-J.Denney fair catch by T.Dwight.	0	0	0			1	4		0	01/01/2006	at Patriots	-6	Dolphins	36.5	6	1	2006	16.15	0	OWN	0.3505288761	0.9927451811	-0.241267109	-0.976284792	0.9907239015	0.3624807388	0.6375192612	1
153498	0	0	NE	MIA	88	1	2	43.7333333	13.7333333	1	10	0	7	7	0	0	0	0	(13:44) NE 16-Cassell now at QB. P.Pass up the middle to NE 15 for 3 yards (Z.Thomas).	0	0	0			0	4		0	01/01/2006	at Patriots	-6	Dolphins	36.5	6	1	2006	16.2666667	0	OWN	0.4279476266	0.9927588623	-0.220760425	0.4649400212	0.9907991107	0.3638797709	0.6361202291	1
153499	0	0	NE	MIA	85	1	2	43.1333333	13.1333333	2	7	0	7	7	0	0	0	0	(13:08) P.Pass right guard to NE 12 for -3 yards (Z.Thomas).	0	0	0			0	4		0	01/01/2006	at Patriots	-6	Dolphins	36.5	6	1	2006	16.8666667	0	OWN	0.4208637146	0.992328035	-0.211855103	0.2048373875	0.9902552099	0.3748467797	0.6251532203	1
153500	0	0	NE	MIA	91	1	2	42.4833333	12.4833333	3	10	0	7	7	0	1	0	0	(12:29) (Shotgun) M.Cassel FUMBLES (Aborted) at NE 9 and recovers at NE 9. M.Cassel to NE 11 for 2 yards (K.Carter Y.Bell).	0	0	0			0	4		0	01/01/2006	at Patriots	-6	Dolphins	36.5	6	1	2006	17.5166667	0	OWN	0.4249637616	0.9907676757	-0.129099633	-0.400980795	0.9880807789	0.4255984234	0.5744015766	1
153501	0	0	NE	MIA	89	1	2	42.0833333	12.0833333	4	11	0	7	7	1	0	0	0	(12:05) J.Miller punts 50 yards to MIA 39 Center-L.Paxton. W.Welker to MIA 47 for 8 yards (J.Sanders).	0	0	0			1	4		0	01/01/2006	at Patriots	-6	Dolphins	36.5	6	1	2006	17.9166667	0	OWN	0.4204591781	0.9896099457	-0.079450101	-0.735337058	0.9865262166	0.4298579719	0.5701420281	1
153502	0	0	NE	MIA	47	0	2	41.9	11.9	1	10	0	7	7	0	0	1	1	(11:54) G.Frerotte pass to M.Booker ran ob at NE 33 for 20 yards. PENALTY on MIA-A.Ephraim Illegal Use of Hands 10 yards enforced at MIA 47 - No Play.	0	10	0	ILLEGAL USE OF HANDS	0.021189449	0	4		0	01/01/2006	at Patriots	-6	Dolphins	36.5	6	1	2006	18.1	0	OPP	0.3770029334	0.9912079149	-0.246716756	-0.823501315	0.9886447608	0.4198439376	0.5801560624	1
153503	0	0	NE	MIA	37	0	2	41.5833333	11.5833333	1	20	0	7	7	0	1	0	1	(11:35) R.Williams right end to MIA 44 for 7 yards (C.Brown). PENALTY on NE-H.Poteat Face Mask (5 Yards) 5 yards enforced at MIA 44.	0	5	1	FACE MASK (5 YARDS)	-0.026580903	0	4		0	01/01/2006	at Patriots	-6	Dolphins	36.5	6	1	2006	18.4166667	0	OPP	0.377048458	0.9888875885	-0.153817293	-0.932341455	0.985571912	0.3744446936	0.6255553064	1
153504	0	0	NE	MIA	49	0	2	41.1166667	11.1166667	1	8	0	7	7	0	1	0	0	(11:07) G.Frerotte sacked at MIA 45 for -4 yards (T.Banta-Cain).	0	0	0			0	4		0	01/01/2006	at Patriots	-6	Dolphins	36.5	6	1	2006	18.8833333	0	OPP	0.3806182079	0.9908450567	-0.254034734	-0.781324	0.9881258169	0.4290002277	0.5709997723	1
153505	0	0	NE	MIA	45	0	2	40.7333333	10.7333333	2	12	0	7	7	0	1	0	0	(10:44) R.Brown left guard to MIA 47 for 2 yards (M.Wright).	0	0	0			0	4		0	01/01/2006	at Patriots	-6	Dolphins	36.5	6	1	2006	19.2666667	0	OPP	0.376271447	0.9890728692	-0.178724404	-0.93797187	0.9857378925	0.3897193797	0.6102806203	1
153506	0	0	NE	MIA	47	0	2	40.05	10.05	3	10	0	7	7	0	1	0	1	(10:03) (Shotgun) PENALTY on MIA-A.Ephraim False Start 5 yards enforced at MIA 47 - No Play.	0	5	0	FALSE START	0.010558556	0	4		0	01/01/2006	at Patriots	-6	Dolphins	36.5	6	1	2006	19.95	0	OPP	0.3739890073	0.9880811085	-0.151850579	-0.969147826	0.9843474393	0.3704848072	0.6295151928	1
153507	0	0	NE	MIA	42	0	2	39.8	9.8	3	15	0	7	7	0	0	1	0	(9:48) (Shotgun) G.Frerotte pass to M.Booker to NE 40 for 18 yards (E.Hobbs).	0	0	0			0	4		0	01/01/2006	at Patriots	-6	Dolphins	36.5	6	1	2006	20.2	0	OPP	0.37440582	0.9864755368	-0.102982651	-0.981260231	0.9821830348	0.3420976698	0.6579023302	1
153508	0	0	NE	MIA	60	0	2	39.2	9.2	1	10	0	7	7	0	0	1	0	(9:12) G.Frerotte pass incomplete to R.McMichael.	0	0	0			0	4		0	01/01/2006	at Patriots	-6	Dolphins	36.5	6	1	2006	20.8	0	OWN	0.3989926532	0.9883753395	-0.1953791	-0.813713858	0.9845409329	0.4531706393	0.5468293607	1
153509	0	0	NE	MIA	60	0	2	39.1166667	9.11666667	2	10	0	7	7	0	1	0	0	(9:07) (Shotgun) R.Brown left guard to NE 35 for 5 yards (M.Wright).	0	0	0			0	4		0	01/01/2006	at Patriots	-6	Dolphins	36.5	6	1	2006	20.8833333	0	OWN	0.3939687887	0.9875903516	-0.158630301	-0.923192252	0.9834465196	0.4304111182	0.5695888818	1
153510	0	0	NE	MIA	65	0	2	38.4	8.4	3	5	0	7	7	0	0	1	0	(8:24) (Shotgun) G.Frerotte pass to W.Welker to NE 24 for 11 yards (B.Childress).	0	0	0			0	4		0	01/01/2006	at Patriots	-6	Dolphins	36.5	6	1	2006	21.6	0	OWN	0.3922518623	0.9872141427	-0.158314572	-0.948061523	0.9828528346	0.4294755144	0.5705244856	1
153511	0	0	NE	MIA	76	0	2	37.9	7.9	1	10	0	7	7	0	1	0	0	(7:54) R.Williams up the middle to NE 17 for 7 yards (M.Vrabel).	0	0	0			0	4		0	01/01/2006	at Patriots	-6	Dolphins	36.5	6	1	2006	22.1	0	OWN	0.4171216374	0.9866941293	-0.157781037	-0.815220167	0.981889022	0.4886647096	0.5113352904	1
153512	0	0	NE	MIA	83	0	2	37.3	7.3	2	3	0	7	7	0	1	0	0	(7:18) R.Williams right tackle to NE 16 for 1 yard (M.Chatham E.Wilson).	0	0	0			0	4		0	01/01/2006	at Patriots	-6	Dolphins	36.5	6	1	2006	22.7	0	OWN	0.4152134385	0.9869888248	-0.17700403	-0.84654864	0.9822187677	0.5015518534	0.4984481466	0
153513	0	0	NE	MIA	84	0	2	36.65	6.65	3	2	0	7	7	0	1	0	1	(6:39) R.Williams up the middle for 16 yards TOUCHDOWN NULLIFIED by PENALTY. PENALTY on MIA-J.James Offensive Holding 10 yards enforced at NE 16 - No Play.	0	10	0	OFFENSIVE HOLDING	0.020316244	0	4		0	01/01/2006	at Patriots	-6	Dolphins	36.5	6	1	2006	23.35	0	OWN	0.4127476388	0.9855705101	-0.141502955	-0.929291717	0.9801583174	0.4838181407	0.5161818593	1
153514	0	0	NE	MIA	74	0	2	36.5666667	6.56666667	3	12	0	7	7	0	1	0	0	(6:34) (Shotgun) G.Frerotte left guard to NE 18 for 8 yards (L.Izzo).	0	0	0			0	4		0	01/01/2006	at Patriots	-6	Dolphins	36.5	6	1	2006	23.4333333	0	OWN	0.4118237266	0.9822073352	-0.048741824	-0.97407421	0.9754484659	0.4257596598	0.5742403402	1
153515	0	0	NE	MIA	82	0	2	35.9166667	5.91666667	4	4	0	7	7	0	1	0	0	(5:55) O.Mare 36 yard field goal is GOOD Center-J.Denney Holder-D.Jones.	0	0	0			0	4		0	01/01/2006	at Patriots	-6	Dolphins	36.5	6	1	2006	24.0833333	0	OWN	0.4102405201	0.9828586901	-0.076976742	-0.976463641	0.9762514643	0.4413299429	0.5586700571	1
153516	0	0	NE	MIA	82	0	2	35.9166667	5.91666667	-1	-1	-3	10	7	1	0	0	0	O.Mare kicks 62 yards from MIA 30 to NE 8. A.Davis to NE 27 for 19 yards (S.Morris).	0	0	0			1	4		0	01/01/2006	at Patriots	-6	Dolphins	36.5	6	1	2006	24.0833333	0	OWN	0.4382953049	0.9893945357	-0.415127717	0.3529117037	0.9848692842	0.5523235171	0.4476764829	0
153517	0	0	NE	MIA	73	1	2	35.75	5.75	1	10	-3	7	10	0	0	1	0	(5:45) M.Cassel pass incomplete to A.Davis.	0	0	0			0	4		0	01/01/2006	at Patriots	-6	Dolphins	36.5	6	1	2006	24.25	0	OWN	0.4536718695	0.9850388682	-0.257035356	0.5658136655	0.9793358796	0.4530821157	0.5469178843	1
153518	0	0	NE	MIA	73	1	2	35.65	5.65	2	10	-3	7	10	0	1	0	0	(5:39) H.Evans left guard to NE 30 for 3 yards (V.Holliday).	0	0	0			0	4		0	01/01/2006	at Patriots	-6	Dolphins	36.5	6	1	2006	24.35	0	OWN	0.4489915389	0.9840030126	-0.221051524	0.1677855661	0.9778369297	0.4774302227	0.5225697773	1
153519	0	0	NE	MIA	70	1	2	35	5	3	7	-3	7	10	0	0	0	0	(5:00) M.Cassel pass incomplete to P.Pass.	0	0	0			0	4		0	01/01/2006	at Patriots	-6	Dolphins	36.5	6	1	2006	25	0	OWN	0.44226744	0.9829684315	-0.211495013	-0.12476476	0.9764078997	0.4951592592	0.5048407408	1
153520	0	0	NE	MIA	70	1	2	34.9	4.9	4	7	-3	7	10	1	0	0	0	(4:54) J.Miller punts 44 yards to MIA 26 Center-L.Paxton. W.Welker to MIA 36 for 10 yards (L.Izzo).	0	0	0			1	4		0	01/01/2006	at Patriots	-6	Dolphins	36.5	6	1	2006	25.1	0	OWN	0.4375272124	0.9817905413	-0.174753547	-0.535178749	0.9746992727	0.5209447475	0.4790552525	0
153521	0	0	NE	MIA	36	0	2	34.7333333	4.73333333	1	10	-3	10	7	0	1	0	0	(4:44) R.Williams right tackle to MIA 40 for 4 yards (M.Chatham).	0	0	0			0	4		0	01/01/2006	at Patriots	-6	Dolphins	36.5	6	1	2006	25.2666667	0	OPP	0.4038377313	0.9833041918	-0.287906417	-0.783398045	0.9765990502	0.5325003931	0.4674996069	0
153522	0	0	NE	MIA	40	0	2	34.2333333	4.23333333	2	6	-3	10	7	0	1	0	0	(4:14) R.Williams right guard to MIA 46 for 6 yards (C.Brown).	0	0	0			0	4		0	01/01/2006	at Patriots	-6	Dolphins	36.5	6	1	2006	25.7666667	0	OPP	0.4011002621	0.9828363941	-0.281825357	-0.864787547	0.9758397429	0.533950755	0.466049245	0
153523	0	0	NE	MIA	46	0	2	33.5666667	3.56666667	1	10	-3	10	7	0	0	1	0	(3:34) G.Frerotte pass incomplete to R.McMichael (M.Chatham).	0	0	0			0	4		0	01/01/2006	at Patriots	-6	Dolphins	36.5	6	1	2006	26.4333333	0	OPP	0.4166167186	0.9811650261	-0.261004028	-0.781699959	0.9731627133	0.5593855161	0.4406144839	0
153524	0	0	NE	MIA	46	0	2	33.4833333	3.48333333	2	10	-3	10	7	0	0	1	0	(3:29) G.Frerotte pass to M.Booker pushed ob at NE 39 for 15 yards (E.Hobbs).	0	0	0			0	4		0	01/01/2006	at Patriots	-6	Dolphins	36.5	6	1	2006	26.5166667	0	OPP	0.4116782218	0.9798980639	-0.225310043	-0.90904912	0.9712744467	0.5416558196	0.4583441804	0
153525	0	0	NE	MIA	61	0	2	33.1333333	3.13333333	1	10	-3	10	7	0	1	0	1	(3:08) PENALTY on MIA-D.McIntosh False Start 5 yards enforced at NE 39 - No Play.	0	5	0	FALSE START	0.007801152	0	4		0	01/01/2006	at Patriots	-6	Dolphins	36.5	6	1	2006	26.8666667	0	OWN	0.4301316291	0.9802857136	-0.236937487	-0.789400271	0.97143508	0.5929699095	0.4070300905	0
153526	0	0	NE	MIA	56	0	2	32.8833333	2.88333333	1	15	-3	10	7	0	1	0	0	(2:53) R.Williams right tackle to NE 35 for 9 yards (T.Warren).	0	0	0			0	4		0	01/01/2006	at Patriots	-6	Dolphins	36.5	6	1	2006	27.1166667	0	OWN	0.4305265539	0.9776418483	-0.189522498	-0.867326031	0.9675144106	0.5773845627	0.4226154373	0
153527	0	0	NE	MIA	65	0	2	32.3666667	2.36666667	2	6	-3	10	7	0	1	0	0	(2:22) R.Brown right guard to NE 32 for 3 yards (J.Sanders).	0	0	0			0	4		0	01/01/2006	at Patriots	-6	Dolphins	36.5	6	1	2006	27.6333333	0	OWN	0.4285542854	0.9791725329	-0.227229382	-0.867368239	0.9696459814	0.596415667	0.403584333	0
153528	0	0	NE	MIA	68	0	2	32	2	3	3	-3	10	7	0	1	0	0	(2:00) R.Williams up the middle to NE 28 for 4 yards (M.Chatham).	0	0	0			0	4		0	01/01/2006	at Patriots	-6	Dolphins	36.5	6	1	2006	28	0	OWN	0.4252129189	0.9784532463	-0.213862294	-0.926694007	0.9684805926	0.5886469543	0.4113530457	0
153529	0	0	NE	MIA	72	0	2	31.4833333	1.48333333	1	10	-3	10	7	0	0	1	0	(1:29) G.Frerotte pass incomplete to M.Booker.	0	0	0			0	4		0	01/01/2006	at Patriots	-6	Dolphins	36.5	6	1	2006	28.5166667	0	OWN	0.4452759428	0.9766340768	-0.201707755	-0.784739171	0.9654599758	0.6250511024	0.3749488976	0
153530	0	0	NE	MIA	72	0	2	31.4	1.4	2	10	-3	10	7	0	0	1	0	(1:24) (Shotgun) G.Frerotte pass to M.Booker to NE 19 for 9 yards (E.Hobbs).	0	0	0			0	4		0	01/01/2006	at Patriots	-6	Dolphins	36.5	6	1	2006	28.6	0	OWN	0.4404842321	0.9750661695	-0.165046107	-0.910404511	0.9630398977	0.6090251614	0.3909748386	0
153531	0	0	NE	MIA	81	0	2	31.2666667	1.26666667	3	1	-3	10	7	0	1	0	0	(1:16) R.Brown up the middle to NE 20 for -1 yards (M.Stone).	0	0	0			0	4		0	01/01/2006	at Patriots	-6	Dolphins	36.5	6	1	2006	28.7333333	0	OWN	0.4369841801	0.9776652881	-0.208143881	-0.911753583	0.9668627953	0.6245858638	0.3754141362	0
153532	0	0	NE	MIA	80	0	2	30.7166667	0.71666667	4	2	-3	10	7	0	1	0	0	(:43) O.Mare 38 yard field goal is GOOD Center-J.Denney Holder-D.Jones.	0	0	0			0	4		0	01/01/2006	at Patriots	-6	Dolphins	36.5	6	1	2006	29.2833333	0	OWN	0.4339197185	0.9744950109	-0.156365772	-0.967532042	0.96194352	0.5962664935	0.4037335065	0
153533	0	0	NE	MIA	80	0	2	30.7166667	0.71666667	-1	-1	-6	13	7	1	0	0	0	O.Mare kicks 63 yards from MIA 30 to NE 7. A.Davis to NE 31 for 24 yards (L.Towns).	0	0	0			1	4		0	01/01/2006	at Patriots	-6	Dolphins	36.5	6	1	2006	29.2833333	0	OWN	0.4625377263	0.9835437227	-0.463045251	0.4011902529	0.9746269319	0.6706351701	0.3293648299	0
153534	0	0	NE	MIA	69	1	2	30.55	0.55	1	10	-6	7	13	0	0	1	0	(:33) M.Cassel pass to B.Childress to NE 38 for 7 yards (R.Howard).	0	0	0			0	4		0	01/01/2006	at Patriots	-6	Dolphins	36.5	6	1	2006	29.45	0	OWN	0.4760183275	0.976816756	-0.313978825	0.6053170798	0.9654836546	0.5813907006	0.4186092994	0
153535	0	0	NE	MIA	62	1	2	30.4	0.4	2	3	-6	7	13	0	0	0	0	(:24) M.Cassel pass incomplete to P.Pass (V.Holliday).	0	0	0			0	4		0	01/01/2006	at Patriots	-6	Dolphins	36.5	6	1	2006	29.6	0	OWN	0.4620530828	0.9783727903	-0.353380562	0.5496630274	0.9681765615	0.5660888966	0.4339111034	0
153536	0	0	NE	MIA	62	1	2	30.35	0.35	3	3	-6	7	13	0	0	1	0	(:21) M.Cassel pass to T.Dwight ran ob at MIA 45 for 17 yards.	0	0	0			0	4		0	01/01/2006	at Patriots	-6	Dolphins	36.5	6	1	2006	29.65	0	OWN	0.4572201198	0.9769988287	-0.320150177	0.1439224455	0.9660660868	0.5941139538	0.4058860462	0
153537	0	0	NE	MIA	45	1	2	30.2333333	0.23333333	1	10	-6	7	13	0	0	1	1	(:14) (Shotgun) M.Cassel pass incomplete to B.Childress. PENALTY on MIA-T.Tillman Defensive Pass Interference 13 yards enforced at MIA 45 - No Play.	0	13	0	DEFENSIVE PASS INTERFERENCE	0.026025569	0	4		0	01/01/2006	at Patriots	-6	Dolphins	36.5	6	1	2006	29.7666667	0	OPP	0.4593791158	0.9760978389	-0.338334159	0.6376148383	0.965145978	0.5306618049	0.4693381951	0
153538	0	0	NE	MIA	32	1	2	30.15	0.15	1	10	-6	7	13	0	0	0	0	(:09) P.Pass right tackle to MIA 31 for 1 yard (D.Bowens J.Taylor).	0	0	0			0	4		0	01/01/2006	at Patriots	-6	Dolphins	36.5	6	1	2006	29.85	0	OPP	0.4498770589	0.9759175991	-0.352397912	0.6532081884	0.965294208	0.501771056	0.498228944	0
153539	0	0	NE	MIA	31	1	2	30.0666667	0.06666667	2	9	-6	7	13	0	1	0	0	(:04) A.Vinatieri 49 yard field goal is GOOD Center-L.Paxton Holder-J.Miller.	0	0	0			0	4		0	01/01/2006	at Patriots	-6	Dolphins	36.5	6	1	2006	29.9333333	0	OPP	0.4437023467	0.9748150199	-0.329371	0.3486578189	0.9636810498	0.5155692501	0.4844307499	0
153540	0	0	NE	MIA	31	1	3	30	15	-1	-1	-3	10	13	1	0	0	0	A.Vinatieri kicks 68 yards from NE 30 to MIA 2. W.Welker to MIA 23 for 21 yards (D.Davis).	0	0	0			1	4		0	01/01/2006	at Patriots	-6	Dolphins	36.5	6	1	2006	30	0	OPP	0.4329804129	0.9860080174	-0.440853578	0.9701695054	0.9816697165	0.4314744308	0.5685255692	1
153541	0	0	NE	MIA	23	0	3	29.9	14.9	1	10	-3	13	10	0	1	0	0	(14:54) R.Williams up the middle to MIA 28 for 5 yards (M.Chatham).	0	0	0			0	4		0	01/01/2006	at Patriots	-6	Dolphins	36.5	6	1	2006	30.1	0	OPP	0.3982679784	0.9800876757	-0.28316757	-0.83673292	0.9724299517	0.5134105347	0.4865894653	0
153542	0	0	NE	MIA	28	0	3	29.2166667	14.2166667	2	5	-3	13	10	0	1	0	0	(14:13) (Shotgun) G.Frerotte sacked at MIA 23 for -5 yards (M.Chatham).	0	0	0			0	4		0	01/01/2006	at Patriots	-6	Dolphins	36.5	6	1	2006	30.7833333	0	OPP	0.3964175506	0.979556348	-0.283288504	-0.888108519	0.9715498921	0.5173831444	0.4826168556	0
153543	0	0	NE	MIA	23	0	3	28.6666667	13.6666667	3	10	-3	13	10	0	0	1	1	(13:40) (Shotgun) G.Frerotte pass incomplete to R.McMichael (M.Wright). PENALTY on NE-L.Izzo Defensive Holding 5 yards enforced at MIA 23 - No Play.	0	5	1	DEFENSIVE HOLDING	-0.007852418	0	4		0	01/01/2006	at Patriots	-6	Dolphins	36.5	6	1	2006	31.3333333	0	OPP	0.3927081588	0.9747055357	-0.198015956	-0.97232119	0.9645544719	0.4631484353	0.5368515647	1
153544	0	0	NE	MIA	28	0	3	28.5833333	13.5833333	1	10	-3	13	10	0	0	1	0	(13:35) G.Frerotte pass to C.Chambers to MIA 48 for 20 yards (E.Hobbs).	0	0	0			0	4		0	01/01/2006	at Patriots	-6	Dolphins	36.5	6	1	2006	31.4166667	0	OPP	0.4077723851	0.9772023053	-0.260417915	-0.831545919	0.9680374274	0.5306256492	0.4693743508	0
153545	0	0	NE	MIA	48	0	3	28	13	1	10	-3	13	10	0	1	0	0	(13:00) R.Williams up the middle to 50 for 2 yards (M.Wright).	0	0	0			0	4		0	01/01/2006	at Patriots	-6	Dolphins	36.5	6	1	2006	32	0	OPP	0.4259350106	0.9757616671	-0.228180637	-0.839603859	0.9652523633	0.5772574751	0.4227425249	0
153546	0	0	NE	MIA	50	0	3	27.4666667	12.4666667	2	8	-3	13	10	0	0	1	0	(12:28) G.Frerotte pass to C.Chambers to NE 39 for 11 yards (H.Poteat).	0	0	0			0	4		0	01/01/2006	at Patriots	-6	Dolphins	36.5	6	1	2006	32.5333333	0	OPP	0.42314295	0.9739798708	-0.203794046	-0.918608003	0.9625149471	0.5675522866	0.4324477134	0
153547	0	0	NE	MIA	61	0	3	26.8666667	11.8666667	1	10	-3	13	10	0	1	0	0	(11:52) R.Williams right end to NE 39 for no gain (M.Wright H.Poteat).	0	0	0			0	4		0	01/01/2006	at Patriots	-6	Dolphins	36.5	6	1	2006	33.1333333	0	OWN	0.4406031144	0.97275597	-0.197068173	-0.840214583	0.9602048613	0.6117807289	0.3882192711	0
153548	0	0	NE	MIA	61	0	3	26.3	11.3	2	10	-3	13	10	0	0	1	0	(11:18) (Shotgun) G.Frerotte pass to R.McMichael to NE 32 for 7 yards (H.Poteat).	0	0	0			0	4		0	01/01/2006	at Patriots	-6	Dolphins	36.5	6	1	2006	33.7	0	OWN	0.4377416494	0.9694621008	-0.153902881	-0.933430442	0.9551512429	0.5942755668	0.4057244332	0
153549	0	0	NE	MIA	68	0	3	25.5666667	10.5666667	3	3	-3	13	10	0	0	1	0	(10:34) (Shotgun) G.Frerotte pass to M.Booker to NE 27 for 5 yards (B.Childress D.Davis).	0	0	0			0	4		0	01/01/2006	at Patriots	-6	Dolphins	36.5	6	1	2006	34.4333333	0	OWN	0.4364137138	0.9697236397	-0.171383855	-0.945032533	0.9553206326	0.6058821474	0.3941178526	0
153550	0	0	NE	MIA	73	0	3	24.8833333	9.88333333	1	10	-3	13	10	0	0	1	0	(9:53) G.Frerotte pass incomplete to B.Gilmore.	0	0	0			0	4		0	01/01/2006	at Patriots	-6	Dolphins	36.5	6	1	2006	35.1166667	0	OWN	0.4576483514	0.9666150881	-0.155523776	-0.835120173	0.9501367101	0.6513755314	0.3486244686	0
153551	0	0	NE	MIA	73	0	3	24.75	9.75	2	10	-3	13	10	0	1	0	0	(9:45) R.Williams right guard to NE 23 for 4 yards (J.Sanders).	0	0	0			0	4		0	01/01/2006	at Patriots	-6	Dolphins	36.5	6	1	2006	35.25	0	OWN	0.4531216704	0.9642053836	-0.117623811	-0.932354261	0.9463858236	0.6332082514	0.3667917486	0
153552	0	0	NE	MIA	77	0	3	24.1166667	9.11666667	3	6	-3	13	10	0	0	1	0	(9:07) (Shotgun) G.Frerotte pass incomplete to W.Welker.	0	0	0			0	4		0	01/01/2006	at Patriots	-6	Dolphins	36.5	6	1	2006	35.8833333	0	OWN	0.4510529023	0.962710326	-0.109292991	-0.958840228	0.9438789066	0.630630985	0.369369015	0
153553	0	0	NE	MIA	77	0	3	24.0333333	9.03333333	4	6	-3	13	10	0	1	0	0	(9:02) O.Mare 41 yard field goal is GOOD Center-J.Denney Holder-D.Jones.	0	0	0			0	4		0	01/01/2006	at Patriots	-6	Dolphins	36.5	6	1	2006	35.9666667	0	OWN	0.446291975	0.9602269028	-0.071665849	-0.983791585	0.9399928968	0.6010403143	0.3989596857	0
153554	0	0	NE	MIA	77	0	3	24.0333333	9.03333333	-1	-1	-6	16	10	1	0	0	0	O.Mare kicks 52 yards from MIA 30 to NE 18. P.Pass to NE 39 for 21 yards (J.Glenn).	0	0	0			1	4		0	01/01/2006	at Patriots	-6	Dolphins	36.5	6	1	2006	35.9666667	0	OWN	0.4720290708	0.9762579064	-0.428118186	0.2795785765	0.9631134557	0.7050659643	0.2949340357	0
153555	0	0	NE	MIA	61	1	3	23.8833333	8.88333333	1	10	-6	10	16	0	0	0	0	(8:53) P.Pass right guard to NE 39 for no gain (K.Carter).	0	0	0			0	4		0	01/01/2006	at Patriots	-6	Dolphins	36.5	6	1	2006	36.1166667	0	OWN	0.4816388831	0.9666724116	-0.280449797	0.5175214097	0.950268456	0.5981644825	0.4018355175	0
153556	0	0	NE	MIA	61	1	3	23.35	8.35	2	10	-6	10	16	0	0	1	0	(8:21) M.Cassel pass to B.Childress to NE 43 for 4 yards (Z.Thomas S.Madison).	0	0	0			0	4		0	01/01/2006	at Patriots	-6	Dolphins	36.5	6	1	2006	36.65	0	OWN	0.4787830014	0.962783267	-0.239346408	0.1093351702	0.9441883886	0.6313007675	0.3686992325	0
153557	0	0	NE	MIA	57	1	3	22.7333333	7.73333333	3	6	-6	10	16	0	0	0	0	(7:44) P.Pass right end pushed ob at MIA 46 for 11 yards (S.Madison).	0	0	0			0	4		0	01/01/2006	at Patriots	-6	Dolphins	36.5	6	1	2006	37.2666667	0	OWN	0.4707966063	0.9613195715	-0.241528233	-0.129638412	0.9421544323	0.6431334425	0.3568665575	0
153558	0	0	NE	MIA	46	1	3	22.2833333	7.28333333	1	10	-6	10	16	0	1	0	0	(7:17) T.Dwight right end to NE 49 for -5 yards (M.Roth).	0	0	0			0	4		0	01/01/2006	at Patriots	-6	Dolphins	36.5	6	1	2006	37.7166667	0	OPP	0.4767821711	0.9608282891	-0.278497846	0.5609835633	0.94186421	0.5748590994	0.4251409006	0
153559	0	0	NE	MIA	51	1	3	21.6666667	6.66666667	2	15	-6	10	16	0	0	1	0	(6:40) M.Cassel pass to A.Davis to MIA 15 for 36 yards (S.Madison).	0	0	0			0	4		0	01/01/2006	at Patriots	-6	Dolphins	36.5	6	1	2006	38.3333333	0	OWN	0.4810007642	0.9512777747	-0.179431821	-0.10352089	0.9265936178	0.6452179432	0.3547820568	0
153560	0	0	NE	MIA	15	1	3	21.0833333	6.08333333	1	10	-6	10	16	0	1	0	0	(6:05) H.Evans up the middle to MIA 13 for 2 yards (Z.Thomas).	0	0	0			0	4		0	01/01/2006	at Patriots	-6	Dolphins	36.5	6	1	2006	38.9166667	0	OPP	0.45837578	0.9558643884	-0.300850731	0.6158549419	0.9359566123	0.5053659597	0.4946340403	0
153561	0	0	NE	MIA	13	1	3	20.5666667	5.56666667	2	8	-6	10	16	0	0	1	0	(5:34) H.Evans right end to MIA 15 for -2 yards (D.Spragan Z.Thomas). backwards pass	0	0	0			0	4		0	01/01/2006	at Patriots	-6	Dolphins	36.5	6	1	2006	39.4333333	0	OPP	0.4525880163	0.9527492956	-0.282470428	0.350011755	0.9313902759	0.5179225627	0.4820774373	0
153562	0	0	NE	MIA	15	1	3	19.8333333	4.83333333	3	10	-6	10	16	0	0	1	0	(4:50) (Shotgun) M.Cassel pass incomplete to B.Watson.	0	0	0			0	4		0	01/01/2006	at Patriots	-6	Dolphins	36.5	6	1	2006	40.1666667	0	OPP	0.4532203279	0.9440258123	-0.216300097	-0.201536998	0.9179508655	0.5747578754	0.4252421246	0
153563	0	0	NE	MIA	15	1	3	19.75	4.75	4	10	-6	10	16	0	1	0	0	(4:45) A.Vinatieri 33 yard field goal is GOOD Center-L.Paxton Holder-J.Miller. NE-4 Vinatieri now has 100 points for the season. He has 100+ points in all 10 of his NFL seasons.	0	0	0			0	4		0	01/01/2006	at Patriots	-6	Dolphins	36.5	6	1	2006	40.25	0	OPP	0.4484710535	0.9403358621	-0.179851232	-0.589323006	0.9123504647	0.6000816967	0.3999183033	0
153564	0	0	NE	MIA	15	1	3	19.75	4.75	-1	-1	-3	13	16	1	0	0	0	A.Vinatieri kicks 50 yards from NE 30 to MIA 20. T.Minor to MIA 23 for 3 yards (P.Pass).	0	0	0			1	4		0	01/01/2006	at Patriots	-6	Dolphins	36.5	6	1	2006	40.25	0	OPP	0.4617500137	0.960122277	-0.340207289	0.9813821619	0.9453355347	0.437911494	0.562088506	1
153565	0	0	NE	MIA	23	0	3	19.6166667	4.61666667	1	10	-3	16	13	0	0	1	0	(4:37) (Shotgun) G.Frerotte pass to R.McMichael pushed ob at MIA 31 for 8 yards (H.Poteat).	0	0	0			0	4		0	01/01/2006	at Patriots	-6	Dolphins	36.5	6	1	2006	40.3833333	0	OPP	0.4406073879	0.9433009699	-0.149519724	-0.762340475	0.9169331426	0.5793426314	0.4206573686	0
153566	0	0	NE	MIA	31	0	3	19.2666667	4.26666667	2	2	-3	16	13	0	1	0	0	(4:16) R.Williams left guard to MIA 37 for 6 yards (D.Klecko M.Hill).	0	0	0			0	4		0	01/01/2006	at Patriots	-6	Dolphins	36.5	6	1	2006	40.7333333	0	OPP	0.4378597518	0.9469654885	-0.181077094	-0.784439844	0.9220817838	0.5964596388	0.4035403612	0
153567	0	0	NE	MIA	37	0	3	18.7166667	3.71666667	1	10	-3	16	13	0	1	0	0	(3:43) R.Williams left tackle to MIA 41 for 4 yards (T.Banta-Cain).NE-M.Wright was injured during the play. His return is Questionable.	0	0	0			0	4		0	01/01/2006	at Patriots	-6	Dolphins	36.5	6	1	2006	41.2833333	0	OPP	0.4548751399	0.9378663349	-0.119359964	-0.765971953	0.9074051452	0.626826026	0.373173974	0
153568	0	0	NE	MIA	41	0	3	18.4166667	3.41666667	2	6	-3	16	13	0	0	1	0	(3:25) G.Frerotte pass to C.Chambers to NE 46 for 13 yards (H.Poteat).	0	0	0			0	4		0	01/01/2006	at Patriots	-6	Dolphins	36.5	6	1	2006	41.5833333	0	OPP	0.4514851145	0.9374342553	-0.115527487	-0.854468717	0.9064903296	0.6314861927	0.3685138073	0
153569	0	0	NE	MIA	54	0	3	17.8333333	2.83333333	1	10	-3	16	13	0	0	1	0	(2:50) (Shotgun) G.Frerotte pass to R.Brown to NE 39 for 7 yards (M.Chatham).	0	0	0			0	4		0	01/01/2006	at Patriots	-6	Dolphins	36.5	6	1	2006	42.1666667	0	OWN	0.4710766716	0.93202688	-0.085286396	-0.772037694	0.8967174705	0.6826317565	0.3173682435	0
153570	0	0	NE	MIA	61	0	3	17.2666667	2.26666667	2	3	-3	16	13	0	1	0	0	(2:16) R.Brown left tackle to NE 38 for 1 yard (M.Stone).	0	0	0			0	4		0	01/01/2006	at Patriots	-6	Dolphins	36.5	6	1	2006	42.7333333	0	OWN	0.4691490372	0.9337134433	-0.105335088	-0.810153156	0.8988712537	0.6973230691	0.3026769309	0
153571	0	0	NE	MIA	62	0	3	16.6833333	1.68333333	3	2	-3	16	13	0	0	1	0	(1:41) (Shotgun) G.Frerotte pass incomplete to W.Welker.	0	0	0			0	4		0	01/01/2006	at Patriots	-6	Dolphins	36.5	6	1	2006	43.3166667	0	OWN	0.4665643555	0.9271879976	-0.070093632	-0.911809544	0.8884748103	0.6962533833	0.3037466167	0
153572	0	0	NE	MIA	62	0	3	16.5833333	1.58333333	4	2	-3	16	13	1	0	0	0	(1:35) D.Jones punts 37 yards to NE 1 Center-J.Denney downed by MIA-B.Gilmore.	0	0	0			1	4		0	01/01/2006	at Patriots	-6	Dolphins	36.5	6	1	2006	43.4166667	0	OWN	0.4619535932	0.9223035285	-0.032027752	-0.964734921	0.8807818923	0.6774353821	0.3225646179	0
153573	0	0	NE	MIA	99	1	3	16.4666667	1.46666667	1	10	-3	13	16	0	1	0	0	(1:28) M.Cassel sacked at NE -5 for -6 yards (R.Howard). FUMBLES (R.Howard) ball out of bounds in End Zone SAFETY. ball went through back of end zone 49th sack of year for Miami tying team record (1983). 3rd safety of season for Miami new team record.	0	0	0			0	4		0	01/01/2006	at Patriots	-6	Dolphins	36.5	6	1	2006	43.5333333	0	OWN	0.5313901512	0.9224389829	-0.009058769	0.606261045	0.8815798265	0.6291285148	0.3708714852	0
153574	0	0	NE	MIA	99	1	3	16.4666667	1.46666667	-1	-1	-3	13	16	1	0	0	0	J.Miller kicks 58 yards from NE 20 to MIA 22. W.Welker to MIA 44 for 22 yards (J.Sanders).	0	0	0			1	4		0	01/01/2006	at Patriots	-6	Dolphins	36.5	6	1	2006	43.5333333	0	OWN	0.5342187017	0.9440573432	-0.196353047	0.9775183564	0.9156990694	0.6580338723	0.3419661277	0
153575	0	0	NE	MIA	44	0	3	16.2833333	1.28333333	1	10	-3	16	13	0	0	1	0	(1:17) (Shotgun) G.Frerotte pass to R.McMichael to NE 48 for 8 yards (M.Chatham).	0	0	0			0	4		0	01/01/2006	at Patriots	-6	Dolphins	36.5	6	1	2006	43.7166667	0	OPP	0.4696847925	0.9207185876	-0.077325393	-0.75075295	0.879855813	0.6777363449	0.3222636551	0
153576	0	0	NE	MIA	52	0	3	15.6833333	0.68333333	2	2	-3	16	13	0	1	0	0	(:41) R.Williams right end to NE 47 for 1 yard (M.Stone).	0	0	0			0	4		0	01/01/2006	at Patriots	-6	Dolphins	36.5	6	1	2006	44.3166667	0	OWN	0.4680035257	0.9239140668	-0.106110958	-0.771750644	0.8842027291	0.6956348151	0.3043651849	0
153577	0	0	NE	MIA	53	0	4	15	15	3	1	-3	16	13	0	1	0	0	(15:00) R.Williams right tackle to 50 for -3 yards (M.Chatham T.Banta-Cain).	0	0	0			0	4		0	01/01/2006	at Patriots	-6	Dolphins	36.5	6	1	2006	45	0	OWN	0.4512764387	0.9381295927	-0.11290191	-0.936936143	0.9075847598	0.640119707	0.359880293	0
153578	0	0	NE	MIA	50	0	4	14.5333333	14.5333333	4	4	-3	16	13	1	0	0	0	(14:32) D.Jones punts 40 yards to NE 10 Center-J.Denney downed by MIA-L.Towns.	0	0	0			1	4		0	01/01/2006	at Patriots	-6	Dolphins	36.5	6	1	2006	45.4666667	0	OPP	0.4476824553	0.9273478397	-0.042419009	-0.981293992	0.891082195	0.6052136887	0.3947863113	0
153579	0	0	NE	MIA	90	1	4	14.35	14.35	1	10	-3	13	16	0	0	0	0	(14:21) P.Pass left tackle to NE 14 for 4 yards (D.Spragan).	0	0	0			0	4		0	01/01/2006	at Patriots	-6	Dolphins	36.5	6	1	2006	45.65	0	OWN	0.5195176561	0.9297823602	-0.035730955	0.4495667721	0.8951295746	0.5935775926	0.4064224074	0
153580	0	0	NE	MIA	86	1	4	13.7666667	13.7666667	2	6	-3	13	16	0	0	0	0	(13:46) P.Pass left guard to NE 16 for 2 yards (Z.Thomas).	0	0	0			0	4		0	01/01/2006	at Patriots	-6	Dolphins	36.5	6	1	2006	46.2333333	0	OWN	0.5118264817	0.9273112408	-0.038498176	0.2386438781	0.8917836511	0.6008814076	0.3991185924	0
153581	0	0	NE	MIA	84	1	4	13.1333333	13.1333333	3	4	-3	13	16	0	0	1	0	(13:08) M.Cassel pass incomplete to A.Davis.	0	0	0			0	4		0	01/01/2006	at Patriots	-6	Dolphins	36.5	6	1	2006	46.8666667	0	OWN	0.5068500049	0.9213529879	-0.016831864	-0.106734429	0.8828483068	0.628504814	0.371495186	0
153582	0	0	NE	MIA	84	1	4	13.0833333	13.0833333	4	4	-3	13	16	1	0	0	0	(13:05) J.Miller punts 35 yards to MIA 49 Center-L.Paxton fair catch by W.Welker.	0	0	0			1	4		0	01/01/2006	at Patriots	-6	Dolphins	36.5	6	1	2006	46.9166667	0	OWN	0.5022824946	0.9165094703	0.0206506492	-0.522746947	0.8754371496	0.6583308856	0.3416691144	0
153583	0	0	NE	MIA	49	0	4	12.9666667	12.9666667	1	10	-3	16	13	0	1	0	0	(12:58) (Shotgun) R.Williams left guard to NE 44 for 7 yards (B.Childress).	0	0	0			0	4		0	01/01/2006	at Patriots	-6	Dolphins	36.5	6	1	2006	47.0333333	0	OPP	0.4719760933	0.9190165133	-0.069240712	-0.832478927	0.8778195761	0.6851951858	0.3148048142	0
153584	0	0	NE	MIA	56	0	4	12.3333333	12.3333333	2	3	-3	16	13	0	0	1	0	(12:20) G.Frerotte pass incomplete to C.Chambers.	0	0	0			0	4		0	01/01/2006	at Patriots	-6	Dolphins	36.5	6	1	2006	47.6666667	0	OWN	0.4703100933	0.9204871208	-0.088442504	-0.860930441	0.879514712	0.700542784	0.299457216	0
153585	0	0	NE	MIA	56	0	4	12.2333333	12.2333333	3	3	-3	16	13	0	0	1	0	(12:14) (Shotgun) G.Frerotte pass to W.Welker to NE 35 for 9 yards (J.Sanders).	0	0	0			0	4		0	01/01/2006	at Patriots	-6	Dolphins	36.5	6	1	2006	47.7666667	0	OWN	0.4657199124	0.9151729208	-0.050461243	-0.943487108	0.8712458723	0.6854313751	0.3145686249	0
153586	0	0	NE	MIA	65	0	4	11.7333333	11.7333333	1	10	-3	16	13	0	1	0	0	(11:44) R.Brown up the middle to NE 29 for 6 yards (J.Sanders).	0	0	0			0	4		0	01/01/2006	at Patriots	-6	Dolphins	36.5	6	1	2006	48.2666667	0	OWN	0.4884545067	0.9083752301	-0.031438557	-0.834258599	0.8591321938	0.7459188057	0.2540811943	0
153587	0	0	NE	MIA	71	0	4	11.2	11.2	2	4	-3	16	13	0	0	1	0	(11:12) G.Frerotte pass to R.Brown to NE 23 for 6 yards (M.Beisel).	0	0	0			0	4		0	01/01/2006	at Patriots	-6	Dolphins	36.5	6	1	2006	48.8	0	OWN	0.4863241582	0.9091755986	-0.042857184	-0.875523572	0.8598189109	0.7564435266	0.2435564734	0
153588	0	0	NE	MIA	77	0	4	10.6833333	10.6833333	1	10	-3	16	13	0	1	0	0	(10:41) R.Brown right guard to NE 20 for 3 yards (D.Klecko M.Beisel).	0	0	0			0	4		0	01/01/2006	at Patriots	-6	Dolphins	36.5	6	1	2006	49.3166667	0	OWN	0.5010576866	0.8982911765	-0.001314312	-0.8348159	0.8414219233	0.7920021413	0.2079978587	0
153589	0	0	NE	MIA	80	0	4	10.0166667	10.0166667	2	7	-3	16	13	0	0	1	0	(10:01) G.Frerotte pass to L.Diamond pushed ob at NE 10 for 10 yards (H.Poteat).	0	0	0			0	4		0	01/01/2006	at Patriots	-6	Dolphins	36.5	6	1	2006	49.9833333	0	OWN	0.4991179869	0.8917899653	0.0168329582	-0.906911463	0.8306984594	0.8001118789	0.1998881211	0
153590	0	0	NE	MIA	90	0	4	9.61666667	9.61666667	1	10	-3	16	13	0	1	0	1	(9:37) PENALTY on MIA-A.Ephraim False Start 5 yards enforced at NE 10 - No Play.	0	5	0	FALSE START	-0.004695614	0	4		0	01/01/2006	at Patriots	-6	Dolphins	36.5	6	1	2006	50.38333333	0	OWN	0.5142148529	0.8869705287	0.0303545803	-0.835850826	0.821231511	0.8375734818	0.1624265182	0
153591	0	0	NE	MIA	85	0	4	9.21666667	9.21666667	1	15	-3	16	13	0	0	1	1	(9:13) (Shotgun) G.Frerotte pass to M.Booker for 15 yards TOUCHDOWN. PENALTY on MIA-M.Booker Unsportsmanlike Conduct 15 yards enforced between downs. MIA-11 Frerotte's 18th TD pass of season new career high.	0	15	0	UNSPORTSMANLIKE CONDUCT	0.042441729	0	4		0	01/01/2006	at Patriots	-6	Dolphins	36.5	6	1	2006	50.78333333	0	OWN	0.5151222593	0.8707514997	0.081914106	-0.896980414	0.7957923888	0.8415539988	0.1584460012	0
153592	0	0	NE	MIA	85	0	4	9.21666667	9.21666667	-1	-1	-3	16	13	0	1	0	0	O.Mare extra point is GOOD Center-J.Denney Holder-D.Jones.	0	0	0			0	4		0	01/01/2006	at Patriots	-6	Dolphins	36.5	6	1	2006	50.78333333	0	OWN	0.5150837378	0.9147669689	-0.159261789	0.3327832844	0.8668059556	0.7504046002	0.2495953998	0
153593	0	0	NE	MIA	85	0	4	9.21666667	9.21666667	-1	-1	-12	25	13	1	0	0	0	O.Mare kicks 68 yards from MIA 15 to NE 17. T.Dwight to NE 46 for 29 yards (Y.Bell).	0	0	0			1	4		0	01/01/2006	at Patriots	-6	Dolphins	36.5	6	1	2006	50.78333333	-7	OWN	0.5289064571	0.9354417255	-0.496012805	0.1850006371	0.8836075527	0.952721061	0.047278939	0
153594	0	0	NE	MIA	54	1	4	9.03333333	9.03333333	1	10	-12	13	25	0	1	0	1	(9:02) PENALTY on MIA-V.Holliday Encroachment 5 yards enforced at NE 46 - No Play.	0	5	0	ENCROACHMENT	0.010414951	0	4		0	01/01/2006	at Patriots	-6	Dolphins	36.5	6	1	2006	50.96666667	-7	OWN	0.5276833901	0.9099320123	-0.374689692	0.4640405829	0.8469513651	0.922843622	0.077156378	0
153595	0	0	NE	MIA	49	1	4	9.03333333	9.03333333	1	5	-12	13	25	0	0	1	0	(9:02) M.Cassel pass to B.Watson to MIA 19 for 30 yards (Z.Thomas).	0	0	0			0	4		0	01/01/2006	at Patriots	-6	Dolphins	36.5	6	1	2006	50.96666667	-7	OPP	0.5213266066	0.9183153745	-0.424605452	0.6522030967	0.8622405155	0.9030109734	0.0969890266	0
153596	0	0	NE	MIA	19	1	4	8.21666667	8.21666667	1	10	-12	13	25	0	1	0	0	(8:13) (Shotgun) M.Cassel right tackle to MIA 10 for 9 yards (D.Spragan).	0	0	0			0	4		0	01/01/2006	at Patriots	-6	Dolphins	36.5	6	1	2006	51.78333333	-7	OPP	0.5062251921	0.9026262839	-0.404292632	0.5273140004	0.8392175008	0.8895872997	0.1104127003	0
153597	0	0	NE	MIA	10	1	4	7.56666667	7.56666667	2	1	-12	13	25	0	1	0	0	(7:34) H.Evans left guard to MIA 10 for no gain (K.Carter D.Spragan).	0	0	0			0	4		0	01/01/2006	at Patriots	-6	Dolphins	36.5	6	1	2006	52.43333333	-7	OPP	0.4920241945	0.907975123	-0.45426368	0.5536444052	0.8496831418	0.8658609435	0.1341390565	0
153598	0	0	NE	MIA	10	1	4	6.96666667	6.96666667	3	1	-12	13	25	0	1	0	0	(6:58) M.Cassel up the middle to MIA 9 for 1 yard (Z.Thomas J.Zgonina).	0	0	0			0	4		0	01/01/2006	at Patriots	-6	Dolphins	36.5	6	1	2006	53.03333333	-7	OPP	0.4894592183	0.8969199563	-0.41782932	0.1604006208	0.8312327376	0.89351068	0.10648932	0
153599	0	0	NE	MIA	9	1	4	6.25	6.25	1	9	-12	13	25	0	0	1	0	(6:15) M.Cassel pass to T.Dwight for 9 yards TOUCHDOWN. NE 16-Cassel's 1st NFL TD pass.	0	0	0			0	4		0	01/01/2006	at Patriots	-6	Dolphins	36.5	6	1	2006	53.75	-7	OPP	0.5058492711	0.8842497187	-0.401666014	0.6036972135	0.8097668812	0.8995910526	0.1004089474	0
153600	0	0	NE	MIA	9	1	4	6.25	6.25	-1	-1	-5	20	25	1	0	0	0	A.Vinatieri kicks 57 yards from NE 30 to MIA 13 out of bounds.	0	0	0			1	4		0	01/01/2006	at Patriots	-6	Dolphins	36.5	6	1	2006	53.75	0	OPP	0.4983494058	0.8939990409	-0.297487637	0.9802732548	0.8450296828	0.5906665124	0.4093334876	0
153601	0	0	NE	MIA	40	0	4	6.16666667	6.16666667	1	10	-5	25	20	0	1	0	0	(6:10) R.Williams up the middle to MIA 44 for 4 yards (M.Hill).	0	0	0			0	4		0	01/01/2006	at Patriots	-6	Dolphins	36.5	6	1	2006	53.83333333	0	OPP	0.4946797621	0.8518615788	-0.07336753	-0.791824409	0.7668934923	0.8634052583	0.1365947417	0
153602	0	0	NE	MIA	44	0	4	5.73333333	5.73333333	2	6	-5	25	20	0	1	0	0	(5:44) R.Williams up the middle to NE 49 for 7 yards (T.Warren).	0	0	0			0	4		0	01/01/2006	at Patriots	-6	Dolphins	36.5	6	1	2006	54.26666667	0	OPP	0.4919560255	0.8489602413	-0.067688481	-0.870605363	0.7616994045	0.8701337397	0.1298662603	0
153603	0	0	NE	MIA	51	0	4	5.06666667	5.06666667	1	10	-5	25	20	0	1	0	0	(5:04) R.Williams left guard to NE 48 for 1 yard (T.Banta-Cain).	0	0	0			0	4		0	01/01/2006	at Patriots	-6	Dolphins	36.5	6	1	2006	54.93333333	0	OWN	0.5066576112	0.8353228823	-0.043969548	-0.791412404	0.7381997352	0.899580499	0.100419501	0
153604	0	0	NE	MIA	52	0	4	4.46666667	4.46666667	2	9	-5	25	20	0	0	1	0	(4:28) (Shotgun) G.Frerotte pass to R.McMichael to NE 45 for 3 yards (T.Banta-Cain).	0	0	0			0	4		0	01/01/2006	at Patriots	-6	Dolphins	36.5	6	1	2006	55.53333333	0	OWN	0.5042560447	0.81973016	-0.008251539	-0.902501019	0.7133253317	0.9066321408	0.0933678592	0
153605	0	0	NE	MIA	55	0	4	3.78333333	3.78333333	3	6	-5	25	20	0	0	1	0	(3:47) G.Frerotte pass to C.Chambers to NE 25 for 20 yards (L.Izzo).	0	0	0			0	4		0	01/01/2006	at Patriots	-6	Dolphins	36.5	6	1	2006	56.21666667	0	OWN	0.5023869346	0.8084145008	0.0101244611	-0.945890093	0.6948987941	0.9127810304	0.0872189696	0
153606	0	0	NE	MIA	75	0	4	3.05	3.05	1	10	-5	25	20	0	1	0	0	(3:03) R.Williams up the middle to NE 26 for -1 yards (T.Warren).	0	0	0			0	4		0	01/01/2006	at Patriots	-6	Dolphins	36.5	6	1	2006	56.95	0	OWN	0.5307465887	0.800534906	0.0151317866	-0.793407046	0.6767532145	0.9518570333	0.0481429667	0
153607	0	0	NE	MIA	74	0	4	2.46666667	2.46666667	2	11	-5	25	20	0	0	1	0	(2:28) (Shotgun) G.Frerotte pass incomplete to W.Welker.	0	0	0			0	4		0	01/01/2006	at Patriots	-6	Dolphins	36.5	6	1	2006	57.53333333	0	OWN	0.5281449873	0.7743913171	0.0690494218	-0.920791532	0.6356295524	0.9561499428	0.0438500572	0
153608	0	0	NE	MIA	74	0	4	2.38333333	2.38333333	3	11	-5	25	20	0	1	0	0	(2:23) R.Brown up the middle to NE 24 for 2 yards (B.Childress).	0	0	0			0	4		0	01/01/2006	at Patriots	-6	Dolphins	36.5	6	1	2006	57.61666667	0	OWN	0.5238332618	0.760894081	0.1066942134	-0.968436629	0.6146307756	0.9545703634	0.0454296366	0
153609	0	0	NE	MIA	76	0	4	2	2	4	9	-5	25	20	0	1	0	0	(2:00) O.Mare 42 yard field goal is GOOD Center-J.Denney Holder-D.Jones.	0	0	0			0	4		0	01/01/2006	at Patriots	-6	Dolphins	36.5	6	1	2006	58	0	OWN	0.5208113898	0.748785657	0.1298962446	-0.984610564	0.5953865971	0.9550754948	0.0449245052	0
153610	0	0	NE	MIA	76	0	4	2	2	-1	-1	-8	28	20	1	0	0	0	O.Mare kicks 70 yards from MIA 30 to NE 0. T.Dwight pushed ob at NE 38 for 38 yards (O.Mare).	0	0	0			1	4		0	01/01/2006	at Patriots	-6	Dolphins	36.5	6	1	2006	58	-7	OWN	0.542483925	0.8518158737	-0.279257778	0.3980417874	0.7476874674	0.9657037908	0.0342962092	0
153611	0	0	NE	MIA	62	1	4	1.76666667	1.76666667	1	10	-8	20	28	0	1	0	0	(1:46) NE 16-Cassel now at QB. M.Cassel left end ran ob at NE 39 for 1 yard.	0	0	0			0	4		0	01/01/2006	at Patriots	-6	Dolphins	36.5	6	1	2006	58.23333333	-7	OWN	0.5528177098	0.7955380779	-0.113199307	0.6074561079	0.6692525237	0.9387772671	0.0612227329	0
153612	0	0	NE	MIA	61	1	4	1.66666667	1.66666667	2	9	-8	20	28	0	0	1	0	(1:40) (Shotgun) M.Cassel pass to H.Evans to NE 44 for 5 yards (Z.Thomas).	0	0	0			0	4		0	01/01/2006	at Patriots	-6	Dolphins	36.5	6	1	2006	58.33333333	-7	OWN	0.5474961068	0.7867383472	-0.087180528	0.2805311288	0.6557633378	0.9450636468	0.0549363532	0
153613	0	0	NE	MIA	56	1	4	1.28333333	1.28333333	3	4	-8	20	28	0	0	1	1	(1:17) (No Huddle Shotgun) M.Cassel pass to D.Branch to 50 for 6 yards. PENALTY on NE-T.Dwight Illegal Motion 5 yards enforced at NE 44 - No Play.	0	5	1	ILLEGAL MOTION	-0.011834035	0	4		0	01/01/2006	at Patriots	-6	Dolphins	36.5	6	1	2006	58.71666667	-7	OWN	0.5381641424	0.7877391149	-0.104409498	0.0983992472	0.6590367406	0.9417062484	0.0582937516	0
153614	0	0	NE	MIA	61	1	4	1.21666667	1.21666667	3	9	-8	20	28	0	0	1	0	(1:13) (Shotgun) M.Cassel pass to B.Childress to MIA 40 for 21 yards (J.Taylor).	0	0	0			0	4		0	01/01/2006	at Patriots	-6	Dolphins	36.5	6	1	2006	58.78333333	-7	OWN	0.5445987091	0.7661560428	-0.044422002	-0.174791439	0.6234909963	0.9580343197	0.0419656803	0
153615	0	0	NE	MIA	40	1	4	1.03333333	1.03333333	1	10	-8	20	28	0	0	1	0	(1:02) (Shotgun) M.Cassel pass to A.Davis to MIA 29 for 11 yards (T.Daniels).	0	0	0			0	4		0	01/01/2006	at Patriots	-6	Dolphins	36.5	6	1	2006	58.96666667	-7	OPP	0.5406828661	0.7815064173	-0.131847683	0.6423232486	0.6529780358	0.9146840109	0.0853159891	0
153616	0	0	NE	MIA	29	1	4	0.78333333	0.78333333	1	10	-8	20	28	0	1	0	0	(:47) M.Cassel spiked the ball to stop the clock.	0	0	0			0	4		0	01/01/2006	at Patriots	-6	Dolphins	36.5	6	1	2006	59.21666667	-7	OPP	0.5341127886	0.7765880071	-0.142699438	0.6574868314	0.6483423163	0.8970984797	0.1029015203	0
153617	0	0	NE	MIA	29	1	4	0.76666667	0.76666667	2	10	-8	20	28	0	0	1	0	(:46) M.Cassel pass incomplete to B.Childress.	0	0	0			0	4		0	01/01/2006	at Patriots	-6	Dolphins	36.5	6	1	2006	59.23333333	-7	OPP	0.5295991169	0.7646424424	-0.106245849	0.3047328276	0.630125973	0.9080237717	0.0919762283	0
153618	0	0	NE	MIA	29	1	4	0.66666667	0.66666667	3	10	-8	20	28	0	0	1	1	(:40) (Shotgun) M.Cassel pass to H.Evans to MIA 10 for 19 yards (T.Tillman). PENALTY on NE-A.Davis Offensive Holding 10 yards enforced at MIA 10.	0	10	1	OFFENSIVE HOLDING	0.029994066	0	4		0	01/01/2006	at Patriots	-6	Dolphins	36.5	6	1	2006	59.33333333	-7	OPP	0.5253568625	0.75026688	-0.068371461	-0.155944753	0.6083085772	0.9231983968	0.0768016032	0
153619	0	0	NE	MIA	20	1	4	0.48333333	0.48333333	3	1	-8	20	28	0	0	1	0	(:29) (Shotgun) M.Cassel pass incomplete to A.Davis.	0	0	0			0	4		0	01/01/2006	at Patriots	-6	Dolphins	36.5	6	1	2006	59.51666667	-7	OPP	0.5145080863	0.784105462	-0.171243003	0.3314906646	0.6630782787	0.8782785265	0.1217214735	0
153620	0	0	NE	MIA	20	1	4	0.36666667	0.36666667	4	1	-8	20	28	0	1	0	0	(:22) M.Cassel right guard to MIA 18 for 2 yards (Z.Thomas V.Holliday).	0	0	0			0	4		0	01/01/2006	at Patriots	-6	Dolphins	36.5	6	1	2006	59.63333333	-7	OPP	0.5102349335	0.7704136445	-0.133743112	-0.126436284	0.6422402787	0.8977553073	0.1022446927	0
153621	0	0	NE	MIA	18	1	4	0.26666667	0.26666667	1	10	-8	20	28	0	0	1	1	(:16) (Shotgun) M.Cassel pass intended for A.Davis INTERCEPTED by R.Howard at MIA -4. Touchback. PENALTY on MIA-J.Taylor Roughing the Passer 9 yards enforced at MIA 18 - No Play.	0	9	0	ROUGHING THE PASSER	0.019002022	0	4		0	01/01/2006	at Patriots	-6	Dolphins	36.5	6	1	2006	59.73333333	-7	OPP	0.5284388408	0.7659242863	-0.149958126	0.6750878952	0.6349842141	0.8789636641	0.1210363359	0
153622	0	0	NE	MIA	9	1	4	0.15	0.15	1	9	-8	20	28	0	0	1	0	(:09) (Shotgun) M.Cassel pass incomplete to T.Dwight.	0	0	0			0	4		0	01/01/2006	at Patriots	-6	Dolphins	36.5	6	1	2006	59.85	-7	OPP	0.5220681286	0.767770592	-0.17024341	0.7129423093	0.6403757638	0.8550427949	0.1449572051	0
153623	0	0	NE	MIA	9	1	4	0.06666667	0.06666667	2	9	-8	20	28	0	0	1	0	(:04) (Shotgun) M.Cassel pass to B.Watson for 9 yards TOUCHDOWN.	0	0	0			0	4		0	01/01/2006	at Patriots	-6	Dolphins	36.5	6	1	2006	59.93333333	-7	OPP	0.5177183988	0.7539321943	-0.133179074	0.3976447568	0.6195868967	0.8660390628	0.1339609372	0
153624	0	0	NE	MIA	9	1	4	0.06666667	0.06666667	-1	-1	-8	20	28	0	0	1	0	TWO-POINT CONVERSION ATTEMPT. M.Cassel pass to B.Childress is incomplete. ATTEMPT FAILS.	0	0	0			0	4	48	1	01/01/2006	at Patriots	-6	Dolphins	36.5	6	1	2006	59.93333333	-7	OPP	0.5258165395	0.8240637707	-0.336452268	0.9829089864	0.7269859819	0.8564687562	0.1435312438	0
153625	0	1	KC	CIN	9	1	1	0	0	-1	-1	0	0	0	1	0	0	0	L.Tynes kicks 62 yards from KC 30 to CIN 8. T.Perry to CIN 33 for 25 yards (G.Stills R.Scanlon).	0	0	0			1	4		0	01/01/2006	at Chiefs	-7	Bengals	46	7	1	2006	60	0	OPP	0.3585580698	0.9937890386	-0.487799638	0.9856051108	0.9926446075	0.2537869531	0.7462130469	1
153626	0	1	KC	CIN	33	0	1	59.9	14.9	1	10	0	0	0	0	1	0	0	(14:54) C.Johnson left end to CIN 39 for 6 yards (J.Allen).	0	0	0			0	4		0	01/01/2006	at Chiefs	-7	Bengals	46	7	1	2006	0.1	0	OPP	0.2810300501	0.9981165219	-0.472897287	-0.835949688	0.9977884669	0.2936394814	0.7063605186	1
153627	0	1	KC	CIN	39	0	1	59.2333333	14.2333333	2	4	0	0	0	0	1	0	0	(14:14) (No Huddle) R.Johnson up the middle to CIN 42 for 3 yards (D.Johnson J.Wilkerson).	0	0	0			0	4		0	01/01/2006	at Chiefs	-7	Bengals	46	7	1	2006	0.7666667	0	OPP	0.2790692343	0.9981078121	-0.480326635	-0.876195741	0.997767572	0.2979365862	0.7020634138	1
153628	0	1	KC	CIN	42	0	1	58.5666667	13.5666667	3	1	0	0	0	0	1	0	0	(13:34) R.Johnson up the middle to CIN 44 for 2 yards (R.Sims).	0	0	0			0	4		0	01/01/2006	at Chiefs	-7	Bengals	46	7	1	2006	1.4333333	0	OPP	0.2766823863	0.9979800747	-0.466243744	-0.93091089	0.9976028461	0.2910030629	0.7089969371	1
153629	0	1	KC	CIN	44	0	1	57.75	12.75	1	10	0	0	0	0	1	0	1	(12:45) PENALTY on CIN-C.Palmer Delay of Game 5 yards enforced at CIN 44 - No Play.	0	5	0	DELAY OF GAME	-0.0000209	0	4		0	01/01/2006	at Chiefs	-7	Bengals	46	7	1	2006	2.25	0	OPP	0.3004673614	0.9976451991	-0.438159436	-0.829080966	0.9971669222	0.3245640419	0.6754359581	1
153630	0	1	KC	CIN	44	0	1	57.7333333	12.7333333	1	10	0	0	0	0	0	1	0	(12:44) C.Palmer pass incomplete to C.Johnson (K.Mitchell).	0	0	0			0	4		0	01/01/2006	at Chiefs	-7	Bengals	46	7	1	2006	2.2666667	0	OPP	0.3005431385	0.9976411351	-0.437975455	-0.828975344	0.9971617296	0.3246435178	0.6753564822	1
153631	0	1	KC	CIN	44	0	1	57.6666667	12.6666667	2	10	0	0	0	0	1	0	0	(12:40) R.Johnson up the middle to CIN 48 for 4 yards (J.Allen).	0	0	0			0	4		0	01/01/2006	at Chiefs	-7	Bengals	46	7	1	2006	2.3333333	0	OPP	0.2950349261	0.997485393	-0.406998275	-0.929877437	0.9969649896	0.3056599686	0.6943400314	1
153632	0	1	KC	CIN	48	0	1	57	12	3	6	0	0	0	0	0	1	0	(12:00) (Shotgun) C.Palmer pass to T.Houshmandzadeh to KC 44 for 8 yards (B.Sapp).	0	0	0			0	4		0	01/01/2006	at Chiefs	-7	Bengals	46	7	1	2006	3	0	OPP	0.2928115596	0.9973694534	-0.399550064	-0.957255275	0.9968075436	0.29919531	0.70080469	1
153633	0	1	KC	CIN	56	0	1	56.45	11.45	1	10	0	0	0	0	0	1	0	(11:27) C.Palmer pass incomplete to C.Henry.	0	0	0			0	4		0	01/01/2006	at Chiefs	-7	Bengals	46	7	1	2006	3.55	0	OWN	0.3166969901	0.9973036708	-0.410656773	-0.828068337	0.9966910553	0.3536253928	0.6463746072	1
153634	0	1	KC	CIN	56	0	1	56.35	11.35	2	10	0	0	0	0	0	1	0	(11:21) C.Palmer pass to R.Johnson to KC 45 for -1 yards (J.Wilkerson).	0	0	0			0	4		0	01/01/2006	at Chiefs	-7	Bengals	46	7	1	2006	3.65	0	OWN	0.311399071	0.9971157527	-0.378434244	-0.929392952	0.9964487699	0.3336938105	0.6663061895	1
153635	0	1	KC	CIN	55	0	1	55.6833333	10.6833333	3	11	0	0	0	0	0	1	0	(10:41) C.Palmer pass incomplete to T.Houshmandzadeh (E.Warfield).	0	0	0			0	4		0	01/01/2006	at Chiefs	-7	Bengals	46	7	1	2006	4.3166667	0	OWN	0.3085079325	0.9966617139	-0.330211855	-0.974051782	0.9958597568	0.3037764863	0.6962235137	1
153636	0	1	KC	CIN	55	0	1	55.4833333	10.4833333	4	11	0	0	0	1	0	0	0	(10:29) K.Larson punts 31 yards to KC 14 Center-B.St. Louis fair catch by D.Hall.	0	0	0			1	4		0	01/01/2006	at Chiefs	-7	Bengals	46	7	1	2006	4.5166667	0	OWN	0.3036339078	0.9963920222	-0.294539656	-0.989781701	0.9955076901	0.2737288713	0.7262711287	1
153637	0	1	KC	CIN	86	1	1	55.35	10.35	1	10	0	0	0	0	1	0	0	(10:21) L.Johnson left end to KC 19 for 5 yards (B.Simmons).	0	0	0			0	4		0	01/01/2006	at Chiefs	-7	Bengals	46	7	1	2006	4.65	0	OWN	0.3739132641	0.9969962647	-0.365611279	0.515264641	0.9963442023	0.2984003823	0.7015996177	1
153638	0	1	KC	CIN	81	1	1	54.7	9.7	2	5	0	0	0	0	0	1	0	(9:42) T.Green pass to D.Hall to KC 23 for 4 yards (K.Kaesviharn).	0	0	0			0	4		0	01/01/2006	at Chiefs	-7	Bengals	46	7	1	2006	5.3	0	OWN	0.3636333928	0.9969284543	-0.377459748	0.3676780591	0.9962786273	0.2969712472	0.7030287528	1
153639	0	1	KC	CIN	77	1	1	54.0666667	9.06666667	3	1	0	0	0	0	1	0	0	(9:04) L.Johnson left end to KC 28 for 5 yards (R.Geathers).	0	0	0			0	4		0	01/01/2006	at Chiefs	-7	Bengals	46	7	1	2006	5.9333333	0	OWN	0.3547254148	0.9967999571	-0.379248867	0.1449001589	0.9961321661	0.3034807438	0.6965192562	1
153640	0	1	KC	CIN	78	1	1	53.45	8.45	1	10	0	0	0	0	1	0	1	(8:27) T.Green FUMBLES (Aborted) at KC 22 recovered by KC-L.Johnson at KC 22. PENALTY on CIN-J.Smith Unnecessary Roughness 15 yards enforced at KC 22. Fumble occurred during handoff from T.Green to L.Johnson.	0	15	0	UNNECESSARY ROUGHNESS	0.027101782	0	4		0	01/01/2006	at Chiefs	-7	Bengals	46	7	1	2006	6.55	0	OWN	0.3755196355	0.99634643	-0.352171686	0.5537584714	0.9955333005	0.2887295345	0.7112704655	1
153641	0	1	KC	CIN	63	1	1	53.0666667	8.06666667	1	10	0	0	0	0	0	1	0	(8:04) T.Green pass to D.Brown to KC 43 for 6 yards (B.Simmons).	0	0	0			0	4		0	01/01/2006	at Chiefs	-7	Bengals	46	7	1	2006	6.9333333	0	OWN	0.3648316296	0.9962032205	-0.364810244	0.5786614975	0.9954131994	0.2644260531	0.7355739469	1
153642	0	1	KC	CIN	57	1	1	52.4166667	7.41666667	2	4	0	0	0	0	1	0	0	(7:25) L.Johnson left end to CIN 46 for 11 yards.	0	0	0			0	4		0	01/01/2006	at Chiefs	-7	Bengals	46	7	1	2006	7.5833333	0	OWN	0.3529382571	0.9961958521	-0.386820455	0.4866393181	0.9954355092	0.2575801081	0.7424198919	1
153643	0	1	KC	CIN	46	1	1	51.9666667	6.96666667	1	10	0	0	0	0	0	1	0	(6:58) T.Green pass to E.Kennison to CIN 23 for 23 yards (L.Johnson).	0	0	0			0	4		0	01/01/2006	at Chiefs	-7	Bengals	46	7	1	2006	8.0333333	0	OPP	0.3555107983	0.9957516829	-0.371160336	0.6141056915	0.994914966	0.2396745825	0.7603254175	1
153644	0	1	KC	CIN	23	1	1	51.25	6.25	1	10	0	0	0	0	0	1	0	(6:15) T.Green pass incomplete to E.Kennison.	0	0	0			0	4		0	01/01/2006	at Chiefs	-7	Bengals	46	7	1	2006	8.75	0	OPP	0.3393794821	0.9954333574	-0.388680644	0.6494308136	0.9946284547	0.2070202671	0.7929797329	1
153645	0	1	KC	CIN	23	1	1	51.1333333	6.13333333	2	10	0	0	0	0	1	0	0	(6:08) L.Johnson up the middle to CIN 23 for no gain (R.Geathers M.Askew).	0	0	0			0	4		0	01/01/2006	at Chiefs	-7	Bengals	46	7	1	2006	8.8666667	0	OPP	0.3342424919	0.9951069891	-0.355606402	0.2937771055	0.9942250288	0.2185950362	0.7814049638	1
153646	0	1	KC	CIN	23	1	1	50.4666667	5.46666667	3	10	0	0	0	0	1	0	0	(5:28) T.Green up the middle to CIN 21 for 2 yards (O.Thurman).	0	0	0			0	4		0	01/01/2006	at Chiefs	-7	Bengals	46	7	1	2006	9.5333333	0	OPP	0.3315345201	0.9944508636	-0.314864685	-0.156480994	0.9934053579	0.2426192101	0.7573807899	1
153647	0	1	KC	CIN	21	1	1	49.95	4.95	4	8	0	0	0	0	1	0	0	(4:57) L.Tynes 39 yard field goal is GOOD Center-E.Perry Holder-D.Colquitt.	0	0	0			0	4		0	01/01/2006	at Chiefs	-7	Bengals	46	7	1	2006	10.05	0	OPP	0.3250186677	0.9940509216	-0.296653604	-0.470427956	0.9929201759	0.2543768181	0.7456231819	1
153648	0	1	KC	CIN	21	1	1	49.95	4.95	-1	-1	3	3	0	1	0	0	1	L.Tynes kicks 68 yards from KC 30 to CIN 2. T.Perry to CIN 21 for 19 yards (J.Wilkerson). PENALTY on KC-R.Cruz Face Mask (5 Yards) 5 yards enforced at CIN 21.	0	5	1	FACE MASK (5 YARDS)	-0.090413179	1	4		0	01/01/2006	at Chiefs	-7	Bengals	46	7	1	2006	10.05	0	OPP	0.3413305922	0.9958967645	-0.42780296	0.9834435158	0.9954614488	0.1921722276	0.8078277724	1
153649	0	1	KC	CIN	26	0	1	49.5666667	4.56666667	1	10	3	0	3	0	0	1	0	(4:34) C.Palmer pass to C.Johnson to KC 42 for 32 yards (E.Warfield).	0	0	0			0	4		0	01/01/2006	at Chiefs	-7	Bengals	46	7	1	2006	10.4333333	0	OPP	0.3162168782	0.9939683205	-0.248730688	-0.731405617	0.9928377646	0.240737506	0.759262494	1
153650	0	1	KC	CIN	58	0	1	49.0333333	4.03333333	1	10	3	0	3	0	0	1	0	(4:02) C.Palmer pass to C.Johnson to KC 32 for 10 yards (P.Surtain).	0	0	0			0	4		0	01/01/2006	at Chiefs	-7	Bengals	46	7	1	2006	10.9666667	0	OWN	0.3457538218	0.9936107238	-0.201853181	-0.754178297	0.9921508479	0.2937910838	0.7062089162	1
153651	0	1	KC	CIN	68	0	1	48.5166667	3.51666667	1	10	3	0	3	0	1	0	0	(3:31) R.Johnson up the middle to KC 33 for -1 yards (J.Wilkerson K.Mitchell).	0	0	0			0	4		0	01/01/2006	at Chiefs	-7	Bengals	46	7	1	2006	11.4833333	0	OWN	0.3563767681	0.9932553395	-0.182382886	-0.7579444	0.9916072355	0.3120016869	0.6879983131	1
153652	0	1	KC	CIN	67	0	1	47.8833333	2.88333333	2	11	3	0	3	0	0	1	0	(2:53) C.Palmer pass to C.Johnson to KC 28 for 5 yards (E.Warfield).	0	0	0			0	4		0	01/01/2006	at Chiefs	-7	Bengals	46	7	1	2006	12.1166667	0	OWN	0.3534356081	0.9922227624	-0.129013886	-0.905867915	0.9902547637	0.2927668538	0.7072331462	1
153653	0	1	KC	CIN	72	0	1	47.0833333	2.08333333	3	6	3	0	3	0	1	0	0	(2:05) C.Perry up the middle to KC 31 for -3 yards (D.Johnson).	0	0	0			0	4		0	01/01/2006	at Chiefs	-7	Bengals	46	7	1	2006	12.9166667	0	OWN	0.3520221953	0.9919172321	-0.127575734	-0.93595129	0.9898114891	0.2922594833	0.7077405167	1
153654	0	1	KC	CIN	69	0	1	47.0833333	2.08333333	4	9	3	0	3	0	1	0	0	(2:05) S.Graham 49 yard field goal is GOOD Center-B.St. Louis Holder-K.Larson.	0	0	0			1	4		0	01/01/2006	at Chiefs	-7	Bengals	46	7	1	2006	12.9166667	0	OWN	0.3460186875	0.990910589	-0.063622594	-0.98134784	0.9885011641	0.2485518501	0.7514481499	1
153655	0	1	KC	CIN	70	1	1	46.1333333	1.13333333	1	10	0	3	3	0	0	1	0	(1:08) T.Green pass incomplete to D.Hall.	0	0	0			0	4		0	01/01/2006	at Chiefs	-7	Bengals	46	7	1	2006	13.8666667	0	OWN	0.4001054518	0.9922252391	-0.271516719	0.6569751142	0.990118544	0.2888943102	0.7111056898	1
153656	0	1	KC	CIN	70	1	1	46.1	1.1	2	10	0	3	3	0	1	0	1	(1:06) L.Johnson up the middle to CIN 43 for 27 yards (K.Ratliff). PENALTY on CIN-D.Pollack Defensive Offside declined.	0	0	0	DEFENSIVE OFFSIDE	0.04969641	0	4		0	01/01/2006	at Chiefs	-7	Bengals	46	7	1	2006	13.9	0	OWN	0.3948759564	0.9917418441	-0.236667734	0.3042219541	0.9894746444	0.3018518203	0.6981481797	1
153657	0	1	KC	CIN	43	1	1	45.7666667	0.76666667	1	10	0	3	3	0	1	0	0	(:46) L.Johnson left end to CIN 40 for 3 yards (S.Smith).	0	0	0			0	4		0	01/01/2006	at Chiefs	-7	Bengals	46	7	1	2006	14.2333333	0	OPP	0.3798332856	0.9919426435	-0.299547291	0.6894529476	0.9899969437	0.2462991033	0.7537008967	1
153658	0	1	KC	CIN	40	1	1	45.1333333	0.13333333	2	7	0	3	3	0	0	1	0	(:08) T.Green pass to E.Kennison pushed ob at CIN 25 for 15 yards (T.James).	0	0	0			0	4		0	01/01/2006	at Chiefs	-7	Bengals	46	7	1	2006	14.8666667	0	OPP	0.372558903	0.9914340626	-0.290602608	0.5018449395	0.9893671566	0.2458285255	0.7541714745	1
153659	0	1	KC	CIN	25	1	2	45	15	1	10	0	3	3	0	1	0	0	(15:00) L.Johnson up the middle to CIN 20 for 5 yards (L.Johnson).	0	0	0			0	4		0	01/01/2006	at Chiefs	-7	Bengals	46	7	1	2006	15	0	OPP	0.3523596764	0.9936805527	-0.35048294	0.5497750621	0.9924800447	0.2244614771	0.7755385229	1
153660	0	1	KC	CIN	20	1	2	44.4166667	14.4166667	2	5	0	3	3	0	1	0	1	(14:25) (Run formation) PENALTY on KC-B.Waters False Start 5 yards enforced at CIN 20 - No Play.	0	5	1	FALSE START	-0.007528016	0	4		0	01/01/2006	at Chiefs	-7	Bengals	46	7	1	2006	15.5833333	0	OPP	0.3416011445	0.9935824571	-0.363272822	0.4074687085	0.992401153	0.2217823765	0.7782176235	1
153661	0	1	KC	CIN	25	1	2	44.0166667	14.0166667	2	10	0	3	3	0	1	0	1	(14:01) (Run formation) PENALTY on KC-E.Kennison False Start 5 yards enforced at CIN 25 - No Play.	0	5	1	FALSE START	-0.007589278	0	4		0	01/01/2006	at Chiefs	-7	Bengals	46	7	1	2006	15.9833333	0	OPP	0.351077858	0.9925957665	-0.30566588	0.1625491133	0.9911106825	0.2421645107	0.7578354893	1
153662	0	1	KC	CIN	30	1	2	43.6166667	13.6166667	2	15	0	3	3	0	0	1	0	(13:37) T.Green pass to E.Kennison to CIN 19 for 11 yards (T.James L.Johnson).	0	0	0			0	4		0	01/01/2006	at Chiefs	-7	Bengals	46	7	1	2006	16.3833333	0	OPP	0.3604831889	0.9914580232	-0.245730668	-0.104185023	0.9896022023	0.2650924812	0.7349075188	1
153663	0	1	KC	CIN	19	1	2	43	13	3	4	0	3	3	0	0	1	0	(13:00) T.Green pass to D.Hall to CIN 7 for 12 yards (K.Ratliff I.Ohalete).	0	0	0			0	4		0	01/01/2006	at Chiefs	-7	Bengals	46	7	1	2006	17	0	OPP	0.3406725726	0.9922953514	-0.324242631	0.0426081279	0.9907913197	0.2397832059	0.7602167941	1
153664	0	1	KC	CIN	7	1	2	42.2833333	12.2833333	1	7	0	3	3	0	1	0	0	(12:17) L.Johnson right end to CIN 8 for -1 yards (L.Johnson).	0	0	0			0	4		0	01/01/2006	at Chiefs	-7	Bengals	46	7	1	2006	17.7166667	0	OPP	0.3471066555	0.9921397098	-0.366419122	0.700362861	0.9906825522	0.2004155689	0.7995844311	1
153665	0	1	KC	CIN	8	1	2	41.5833333	11.5833333	2	8	0	3	3	0	1	0	1	(11:35) L.Johnson right end to CIN 4 for 4 yards (B.Simmons J.Smith). PENALTY on KC-C.Wiegmann Unnecessary Roughness 15 yards enforced at CIN 4.	0	15	1	UNNECESSARY ROUGHNESS	-0.014739056	0	4		0	01/01/2006	at Chiefs	-7	Bengals	46	7	1	2006	18.4166667	0	OPP	0.3461168247	0.9908731607	-0.314947671	0.3389276543	0.9890801253	0.2114260334	0.7885739666	1
153666	0	1	KC	CIN	19	1	2	41.2	11.2	3	19	0	3	3	0	0	1	0	(11:12) T.Green pass to L.Johnson to CIN 6 for 13 yards (K.Kaesviharn).	0	0	0			0	4		0	01/01/2006	at Chiefs	-7	Bengals	46	7	1	2006	18.8	0	OPP	0.3591035373	0.9874354478	-0.152054786	-0.618157757	0.984514161	0.2688697974	0.7311302026	1
153667	0	1	KC	CIN	6	1	2	41.2	11.2	4	6	0	3	3	0	1	0	0	(11:12) L.Tynes 24 yard field goal is GOOD Center-E.Perry Holder-D.Colquitt.	0	0	0			0	4		0	01/01/2006	at Chiefs	-7	Bengals	46	7	1	2006	18.8	0	OPP	0.3334266655	0.9897859391	-0.264513938	-0.44355425	0.9877410179	0.2444972192	0.7555027808	1
153668	0	1	KC	CIN	6	1	2	41.2	11.2	-1	-1	3	6	3	1	0	0	0	L.Tynes kicks 56 yards from KC 30 to CIN 14. T.Perry pushed ob at CIN 30 for 16 yards (R.Scanlon).	0	0	0			1	4		0	01/01/2006	at Chiefs	-7	Bengals	46	7	1	2006	18.8	0	OPP	0.3510395513	0.992658849	-0.380952983	0.9808716907	0.9917871903	0.1834096882	0.8165903118	1
153669	0	1	KC	CIN	30	0	2	40.3333333	10.3333333	1	10	3	3	6	0	1	0	0	(10:20) R.Johnson left end to CIN 29 for -1 yards (K.Mitchell).	0	0	0			0	4		0	01/01/2006	at Chiefs	-7	Bengals	46	7	1	2006	19.6666667	0	OPP	0.344332678	0.9886494587	-0.164903898	-0.77446575	0.986080701	0.2606713394	0.7393286606	1
153670	0	1	KC	CIN	29	0	2	39.6833333	9.68333333	2	11	3	3	6	0	0	1	0	(9:41) J.Kitna pass to T.Perry pushed ob at CIN 32 for 3 yards (D.Johnson).	0	0	0			0	4		0	01/01/2006	at Chiefs	-7	Bengals	46	7	1	2006	20.3166667	0	OPP	0.3414367959	0.9868939122	-0.111026701	-0.912737335	0.9838154544	0.2408157313	0.7591842687	1
153671	0	1	KC	CIN	32	0	2	39.0666667	9.06666667	3	8	3	3	6	0	0	1	0	(9:04) (Shotgun) J.Kitna pass to M.Schobel to CIN 42 for 10 yards (S.Knight).	0	0	0			0	4		0	01/01/2006	at Chiefs	-7	Bengals	46	7	1	2006	20.9333333	0	OPP	0.3389285777	0.9860861907	-0.093744398	-0.951813947	0.9827246569	0.2306542095	0.7693457905	1
153672	0	1	KC	CIN	42	0	2	38.6166667	8.61666667	1	10	3	3	6	0	1	0	0	(8:37) (No Huddle) R.Johnson up the middle to CIN 44 for 2 yards (J.Allen).	0	0	0			0	4		0	01/01/2006	at Chiefs	-7	Bengals	46	7	1	2006	21.3833333	0	OPP	0.3618565705	0.9864427622	-0.126500738	-0.769751175	0.9830023667	0.282347144	0.717652856	1
153673	0	1	KC	CIN	44	0	2	38.1666667	8.16666667	2	8	3	3	6	0	0	1	0	(8:10) (No Huddle) J.Kitna pass incomplete to C.Johnson (E.Warfield).	0	0	0			0	4		0	01/01/2006	at Chiefs	-7	Bengals	46	7	1	2006	21.8333333	0	OPP	0.3585300725	0.9855645958	-0.102378965	-0.881312463	0.9818161953	0.2744551343	0.7255448657	1
153674	0	1	KC	CIN	44	0	2	38.0833333	8.08333333	3	8	3	3	6	0	0	1	0	(8:05) (Shotgun) J.Kitna pass incomplete to T.Houshmandzadeh.	0	0	0			0	4		0	01/01/2006	at Chiefs	-7	Bengals	46	7	1	2006	21.9166667	0	OPP	0.353324323	0.9845912754	-0.064706009	-0.952112778	0.9805307785	0.2500838185	0.7499161815	1
153675	0	1	KC	CIN	44	0	2	38.0166667	8.01666667	4	8	3	3	6	1	0	0	0	(8:01) K.Larson punts 56 yards to end zone Center-B.St. Louis Touchback.	0	0	0			1	4		0	01/01/2006	at Chiefs	-7	Bengals	46	7	1	2006	21.9833333	0	OPP	0.3480233915	0.9835810081	-0.027075212	-0.981115663	0.9791932434	0.2224158541	0.7775841459	1
153676	0	1	KC	CIN	80	1	2	37.8666667	7.86666667	1	10	3	6	3	0	0	1	0	(7:52) T.Green pass to E.Kennison to KC 39 for 19 yards (K.Kaesviharn).	0	0	0			0	4		0	01/01/2006	at Chiefs	-7	Bengals	46	7	1	2006	22.1333333	0	OWN	0.4218099934	0.9854308078	-0.068276043	0.6104324696	0.9817872538	0.2285247168	0.7714752832	1
153677	0	1	KC	CIN	61	1	2	37.1833333	7.18333333	1	10	3	6	3	0	0	1	0	(7:11) T.Green pass to T.Gonzalez pushed ob at KC 44 for 5 yards (A.Mitchell).	0	0	0			0	4		0	01/01/2006	at Chiefs	-7	Bengals	46	7	1	2006	22.8166667	0	OWN	0.4096512481	0.9843938473	-0.083853436	0.6411106734	0.9807589039	0.2018447216	0.7981552784	1
153678	0	1	KC	CIN	56	1	2	36.85	6.85	2	5	3	6	3	0	1	0	0	(6:51) L.Johnson left end to KC 47 for 3 yards (O.Thurman).	0	0	0			0	4		0	01/01/2006	at Chiefs	-7	Bengals	46	7	1	2006	23.15	0	OWN	0.3983711112	0.9845547191	-0.101769268	0.5149950385	0.9810807524	0.198593402	0.801406598	1
153679	0	1	KC	CIN	53	1	2	36.2	6.2	3	2	3	6	3	0	1	0	0	(6:12) L.Johnson left tackle to KC 48 for 1 yard (J.Smith).	0	0	0			0	4		0	01/01/2006	at Chiefs	-7	Bengals	46	7	1	2006	23.8	0	OWN	0.3912887838	0.983555523	-0.091837764	0.2679915492	0.9798587477	0.2030640813	0.7969359187	1
153680	0	1	KC	CIN	52	1	2	35.8166667	5.81666667	4	1	3	6	3	0	1	0	1	(5:49) L.Johnson up the middle to CIN 48 for 4 yards. PENALTY on KC-C.Wiegmann Offensive Holding 10 yards enforced at KC 48 - No Play.	0	10	1	OFFENSIVE HOLDING	-0.011805286	0	4		0	01/01/2006	at Chiefs	-7	Bengals	46	7	1	2006	24.1833333	0	OWN	0.3860122292	0.9822615177	-0.061863592	-0.135345138	0.9782154207	0.2190764543	0.7809235457	1
153681	0	1	KC	CIN	62	1	2	35.55	5.55	4	11	3	6	3	1	0	0	1	(5:33) D.Colquitt punts 51 yards to CIN 11 Center-E.Perry. K.Ratliff to CIN 21 for 10 yards (R.Scanlon). PENALTY on CIN-G.Brooks Offensive Holding 10 yards enforced at CIN 21.	0	10	0	OFFENSIVE HOLDING	-0.010285464	1	4		0	01/01/2006	at Chiefs	-7	Bengals	46	7	1	2006	24.45	0	OWN	0.4019537507	0.9776862056	0.0604850432	-0.594195059	0.971939955	0.2456467855	0.7543532145	1
153682	0	1	KC	CIN	11	0	2	35.3333333	5.33333333	1	10	3	3	6	0	1	0	0	(5:20) R.Johnson up the middle to CIN 13 for 2 yards (K.Mitchell).	0	0	0			0	4		0	01/01/2006	at Chiefs	-7	Bengals	46	7	1	2006	24.6666667	0	OPP	0.350377988	0.9810492209	-0.122506563	-0.713100616	0.9764572154	0.232313192	0.767686808	1
153683	0	1	KC	CIN	13	0	2	34.8	4.8	2	8	3	3	6	0	1	0	0	(4:48) R.Johnson up the middle to CIN 13 for no gain (S.Knight).	0	0	0			0	4		0	01/01/2006	at Chiefs	-7	Bengals	46	7	1	2006	25.2	0	OPP	0.3473866314	0.9796521175	-0.097235304	-0.849310681	0.9745911038	0.2275893484	0.7724106516	1
153684	0	1	KC	CIN	13	0	2	34.0833333	4.08333333	3	8	3	3	6	0	0	1	0	(4:05) J.Kitna pass incomplete to T.Houshmandzadeh.	0	0	0			0	4		0	01/01/2006	at Chiefs	-7	Bengals	46	7	1	2006	25.9166667	0	OPP	0.3449260506	0.9768292112	-0.050905559	-0.937030832	0.9708676669	0.2076219237	0.7923780763	1
153685	0	1	KC	CIN	13	0	2	34.0833333	4.08333333	4	8	3	3	6	1	0	0	0	(4:05) K.Larson punts 61 yards to KC 26 Center-B.St. Louis. D.Hall to KC 32 for 6 yards (T.Stewart).	0	0	0			1	4		0	01/01/2006	at Chiefs	-7	Bengals	46	7	1	2006	25.9166667	0	OPP	0.339295066	0.9754841399	-0.014144631	-0.975117838	0.9691006549	0.1836040562	0.8163959438	1
153686	0	1	KC	CIN	68	1	2	33.8166667	3.81666667	1	10	3	6	3	0	0	1	0	(3:49) T.Green pass to L.Johnson pushed ob at KC 40 for 8 yards (O.Thurman).	0	0	0			0	4		0	01/01/2006	at Chiefs	-7	Bengals	46	7	1	2006	26.1833333	0	OWN	0.4290178921	0.9779416941	-0.028841574	0.672230385	0.9720520579	0.2088772298	0.7911227702	1
153687	0	1	KC	CIN	60	1	2	33.3833333	3.38333333	2	2	3	6	3	0	1	0	0	(3:23) L.Johnson up the middle to KC 42 for 2 yards (J.Smith).	0	0	0			0	4		0	01/01/2006	at Chiefs	-7	Bengals	46	7	1	2006	26.6166667	0	OWN	0.4140172103	0.9792402973	-0.081035145	0.6596984639	0.9740227835	0.2008862952	0.7991137048	1
153688	0	1	KC	CIN	58	1	2	33.3833333	3.38333333	1	10	3	6	3	0	0	1	0	(3:23) T.Green pass incomplete to E.Kennison.	0	0	0			0	4		0	01/01/2006	at Chiefs	-7	Bengals	46	7	1	2006	26.6166667	0	OWN	0.422986748	0.976958732	-0.036073879	0.6873133016	0.9710056174	0.19473367	0.80526633	1
153689	0	1	KC	CIN	58	1	2	32.5666667	2.56666667	2	10	3	6	3	0	1	0	0	(2:34) L.Johnson up the middle to CIN 49 for 9 yards (O.Thurman). L.Johnson sets KC single season record for rushing yards.	0	0	0			0	4		0	01/01/2006	at Chiefs	-7	Bengals	46	7	1	2006	27.4333333	0	OWN	0.4210999083	0.9734975989	0.0118698302	0.3673990241	0.96640409	0.1993302504	0.8006697496	1
153690	0	1	KC	CIN	49	1	2	32.0166667	2.01666667	3	1	3	6	3	0	1	0	0	(2:01) L.Johnson up the middle for 49 yards TOUCHDOWN.	0	0	0			0	4		0	01/01/2006	at Chiefs	-7	Bengals	46	7	1	2006	27.9833333	0	OPP	0.4049994012	0.9752589334	-0.050741837	0.3974277183	0.9690685216	0.1893401459	0.8106598541	1
153691	0	1	KC	CIN	49	1	2	32.0166667	2.01666667	-1	-1	3	6	3	0	1	0	0	L.Tynes extra point is GOOD Center-E.Perry Holder-D.Colquitt.	0	0	0			0	4		0	01/01/2006	at Chiefs	-7	Bengals	46	7	1	2006	27.9833333	0	OPP	0.4247911368	0.9810409761	-0.215699612	0.9844135821	0.9765906433	0.2503783161	0.7496216839	1
153692	0	1	KC	CIN	49	1	2	32.0166667	2.01666667	-1	-1	10	13	3	1	0	0	0	L.Tynes kicks 62 yards from KC 30 to CIN 8. T.Perry to CIN 46 for 38 yards (R.Cruz).	0	0	0			1	4		0	01/01/2006	at Chiefs	-7	Bengals	46	7	1	2006	27.9833333	+7	OPP	0.4126038482	0.9763270387	0.078874726	0.9878042689	0.9738566315	0.0948216271	0.9051783729	1
153693	0	1	KC	CIN	46	0	2	31.7666667	1.76666667	1	10	10	3	13	0	0	1	0	(1:46) J.Kitna pass intended for M.Schobel INTERCEPTED by S.Knight at KC 47. S.Knight to CIN 41 for 12 yards (B.Williams).	1	0	0			1	4		0	01/01/2006	at Chiefs	-7	Bengals	46	7	1	2006	28.2333333	+7	OPP	0.3819081814	0.965849053	0.2634713253	-0.644066107	0.959912914	0.1028558125	0.8971441875	1
153694	0	1	KC	CIN	41	1	2	31.6166667	1.61666667	1	10	10	13	3	0	0	1	0	(1:37) T.Green pass to T.Gonzalez to CIN 14 for 27 yards (K.Kaesviharn).	0	0	0			0	4		0	01/01/2006	at Chiefs	-7	Bengals	46	7	1	2006	28.3833333	+7	OPP	0.4046251451	0.9656150457	0.2578958067	0.7758680757	0.9614934238	0.0536070692	0.9463929308	1
153695	0	1	KC	CIN	14	1	2	31.4	1.4	1	10	10	13	3	0	1	0	0	(1:24) L.Johnson right end for 14 yards TOUCHDOWN.	0	0	0			0	4		0	01/01/2006	at Chiefs	-7	Bengals	46	7	1	2006	28.6	+7	OPP	0.3837994855	0.9649220128	0.2272447564	0.7973537251	0.9616521805	0.0417910972	0.9582089028	1
153696	0	1	KC	CIN	14	1	2	31.4	1.4	-1	-1	10	13	3	0	1	0	0	L.Tynes extra point is GOOD Center-E.Perry Holder-D.Colquitt.	0	0	0			0	4		0	01/01/2006	at Chiefs	-7	Bengals	46	7	1	2006	28.6	+7	OPP	0.3871623906	0.9748540849	0.0413811279	0.9895963598	0.9730316266	0.0721957227	0.9278042773	1
153697	0	1	KC	CIN	14	1	2	31.4	1.4	-1	-1	17	20	3	1	0	0	0	L.Tynes kicks 58 yards from KC 30 to CIN 12. T.Perry to CIN 39 for 27 yards (B.Grigsby).	0	0	0			1	4		0	01/01/2006	at Chiefs	-7	Bengals	46	7	1	2006	28.6	+7	OPP	0.3745278316	0.9686262121	0.3271069667	0.9918642018	0.9698882845	0.0219296314	0.9780703686	1
153698	0	1	KC	CIN	39	0	2	31.0833333	1.08333333	1	10	17	3	20	0	0	1	0	(1:05) J.Kitna pass to T.Houshmandzadeh to CIN 44 for 5 yards (B.Sapp).	0	0	0			0	4		0	01/01/2006	at Chiefs	-7	Bengals	46	7	1	2006	28.9166667	+7	OPP	0.3663967439	0.9544131407	0.5139907432	-0.547111104	0.952207343	0.0269691844	0.9730308156	1
153699	0	1	KC	CIN	44	0	2	30.7333333	0.73333333	2	5	17	3	20	0	0	1	0	(:44) (Shotgun) J.Kitna pass to C.Perry to CIN 43 for -1 yards (D.Johnson). Pass tipped at line of scrimmage by J.Allen.	0	0	0			0	4		0	01/01/2006	at Chiefs	-7	Bengals	46	7	1	2006	29.2666667	+7	OPP	0.3630473267	0.9547648716	0.5105352274	-0.677093126	0.9524311155	0.0287372561	0.9712627439	1
153700	0	1	KC	CIN	43	0	2	30.25	0.25	3	6	17	3	20	0	1	0	0	(:15) (Shotgun) J.Kitna sacked at CIN 37 for -6 yards (B.Sapp).	0	0	0			0	4		0	01/01/2006	at Chiefs	-7	Bengals	46	7	1	2006	29.75	+7	OPP	0.3594696267	0.9487745911	0.5484165205	-0.871527322	0.9458168951	0.0250783745	0.9749216255	1
153701	0	1	KC	CIN	37	0	2	30.1	0.1	4	12	17	3	20	0	1	0	1	(:06) PENALTY on CIN-B.St. Louis False Start 5 yards enforced at CIN 37 - No Play.	0	5	0	FALSE START	0.004783493	0	4		0	01/01/2006	at Chiefs	-7	Bengals	46	7	1	2006	29.9	+7	OPP	0.3537565663	0.9381351346	0.6109846533	-0.971551179	0.9342146471	0.0171023609	0.9828976391	1
153702	0	1	KC	CIN	32	0	2	30.1	0.1	4	17	17	3	20	1	0	0	0	(:06) K.Larson punts 46 yards to KC 22 Center-B.St. Louis. D.Hall to KC 24 for 2 yards (T.Stewart).	0	0	0			0	4		0	01/01/2006	at Chiefs	-7	Bengals	46	7	1	2006	29.9	+7	OPP	0.3530872884	0.9317656285	0.6391652011	-0.982900955	0.9273297402	0.0139155598	0.9860844402	1
153703	0	1	KC	CIN	32	0	3	30	15	-1	-1	17	3	20	1	0	0	0	S.Graham kicks 30 yards from CIN 30 to KC 40 out of bounds.	0	0	0			1	4		0	01/01/2006	at Chiefs	-7	Bengals	46	7	1	2006	30	+7	OPP	0.3527187378	0.9733920937	0.3275576769	0.5899489205	0.9734358231	0.0259406908	0.9740593092	1
153704	0	1	KC	CIN	60	1	3	30	15	1	10	17	20	3	0	0	1	0	(15:00) T.Green pass incomplete to T.Gonzalez (B.Simmons).	0	0	0			0	4		0	01/01/2006	at Chiefs	-7	Bengals	46	7	1	2006	30	+7	OWN	0.3987688268	0.9631105535	0.5119452798	0.7041662679	0.9630758068	0.0205717265	0.9794282735	1
153705	0	1	KC	CIN	60	1	3	29.9166667	14.9166667	2	10	17	20	3	0	0	1	0	(14:55) T.Green pass to E.Kennison pushed ob at CIN 42 for 18 yards (J.Smith).	0	0	0			0	4		0	01/01/2006	at Chiefs	-7	Bengals	46	7	1	2006	30.0833333	+7	OWN	0.393743902	0.9606532506	0.5393970139	0.3827030862	0.9604920378	0.0208049013	0.9791950987	1
153706	0	1	KC	CIN	42	1	3	29.4833333	14.4833333	1	10	17	20	3	0	1	0	0	(14:29) L.Johnson right end to CIN 29 for 13 yards (A.Mitchell B.Simmons).	0	0	0			0	4		0	01/01/2006	at Chiefs	-7	Bengals	46	7	1	2006	30.5166667	+7	OPP	0.3864371239	0.9611761974	0.4995702238	0.7262094109	0.9616675781	0.0166364965	0.9833635035	1
153707	0	1	KC	CIN	29	1	3	28.7833333	13.7833333	1	10	17	20	3	0	0	1	0	(13:47) T.Green pass to T.Gonzalez pushed ob at CIN 20 for 9 yards (O.Thurman).	0	0	0			0	4		0	01/01/2006	at Chiefs	-7	Bengals	46	7	1	2006	31.2166667	+7	OPP	0.3788438215	0.9583594011	0.4938868828	0.744226441	0.9592052527	0.0138684061	0.9861315939	1
153708	0	1	KC	CIN	20	1	3	28.35	13.35	2	1	17	20	3	0	1	0	0	(13:21) L.Johnson up the middle to CIN 20 for no gain (S.Smith).	0	0	0			0	4		0	01/01/2006	at Chiefs	-7	Bengals	46	7	1	2006	31.65	+7	OPP	0.3615888693	0.9615651846	0.4437885588	0.7585113166	0.9629000072	0.0133348021	0.9866651979	1
153709	0	1	KC	CIN	20	1	3	27.8	12.8	3	1	17	20	3	0	1	0	0	(12:48) L.Johnson left end for 20 yards TOUCHDOWN.	0	0	0			0	4		0	01/01/2006	at Chiefs	-7	Bengals	46	7	1	2006	32.2	+7	OPP	0.3584306097	0.9570205134	0.478668713	0.4852766273	0.9582563639	0.012440476	0.987559524	1
153710	0	1	KC	CIN	20	1	3	27.8	12.8	-1	-1	17	20	3	0	1	0	0	L.Tynes extra point is GOOD Center-E.Perry Holder-D.Colquitt.	0	0	0			0	4		0	01/01/2006	at Chiefs	-7	Bengals	46	7	1	2006	32.2	+7	OPP	0.3790868137	0.9669936923	0.3389447831	0.9874542103	0.9683656152	0.0215143076	0.9784856924	1
153711	0	1	KC	CIN	20	1	3	27.8	12.8	-1	-1	24	27	3	1	0	0	0	L.Tynes kicks 58 yards from KC 30 to CIN 12. T.Perry to CIN 38 for 26 yards (C.Horn B.Grigsby).	0	0	0			1	4		0	01/01/2006	at Chiefs	-7	Bengals	46	7	1	2006	32.2	+7	OPP	0.3663618152	0.9588595966	0.5723967183	0.9901867065	0.964688152	0.0063358686	0.9936641314	1
153712	0	1	KC	CIN	38	0	3	27.5666667	12.5666667	1	10	24	3	27	0	1	0	0	(12:34) R.Johnson left end to CIN 38 for no gain (J.Allen).	0	0	0			0	4		0	01/01/2006	at Chiefs	-7	Bengals	46	7	1	2006	32.4333333	+7	OPP	0.3519777161	0.940885299	0.7010098959	-0.602209899	0.9449279629	0.0071735112	0.9928264888	1
153713	0	1	KC	CIN	38	0	3	26.95	11.95	2	10	24	3	27	0	0	1	1	(11:57) J.Kitna pass to C.Henry to CIN 41 for 3 yards (G.Wesley). PENALTY on CIN-R.Kelly Illegal Formation 5 yards enforced at CIN 38 - No Play.	0	5	0	ILLEGAL FORMATION	0.002358087	0	4		0	01/01/2006	at Chiefs	-7	Bengals	46	7	1	2006	33.05	+7	OPP	0.3490872764	0.9335353755	0.7232905165	-0.820417452	0.9376642944	0.006169084	0.993830916	1
153714	0	1	KC	CIN	33	0	3	26.4166667	11.4166667	2	15	24	3	27	0	1	0	0	(11:25) R.Johnson up the middle to CIN 40 for 7 yards (J.Allen).	0	0	0			0	4		0	01/01/2006	at Chiefs	-7	Bengals	46	7	1	2006	33.5833333	+7	OPP	0.3507553012	0.9227083284	0.7478535536	-0.886362681	0.927116766	0.0045890309	0.9954109691	1
153715	0	1	KC	CIN	40	0	3	25.7333333	10.7333333	3	8	24	3	27	0	0	1	0	(10:44) (Shotgun) J.Kitna pass to C.Perry to CIN 43 for 3 yards (B.Sapp).	0	0	0			0	4		0	01/01/2006	at Chiefs	-7	Bengals	46	7	1	2006	34.2666667	+7	OPP	0.3490954772	0.9237355326	0.7395236973	-0.905949981	0.92777209	0.004877727	0.995122273	1
153716	0	1	KC	CIN	43	0	3	25.1	10.1	4	5	24	3	27	1	0	0	0	(10:06) K.Larson punts 52 yards to KC 5 Center-B.St. Louis. D.Hall to KC 14 for 9 yards (C.Miller).CIN-L.Johnson was injured during the play. His return is Questionable.	0	0	0			1	4		0	01/01/2006	at Chiefs	-7	Bengals	46	7	1	2006	34.9	+7	OPP	0.34667551	0.9190597247	0.7474363527	-0.947949108	0.9229148277	0.004265331	0.995734669	1
153717	0	1	KC	CIN	86	1	3	24.8833333	9.88333333	1	10	24	27	3	0	0	1	1	(9:53) T.Green pass to D.Hall to KC 34 for 20 yards (O.Thurman). PENALTY on KC-T.Gonzalez Offensive Holding 10 yards enforced at KC 24.	0	10	1	OFFENSIVE HOLDING	0.000360798	0	4		0	01/01/2006	at Chiefs	-7	Bengals	46	7	1	2006	35.1166667	+7	OWN	0.4282628143	0.9230026135	0.747670843	0.7828297566	0.9268808199	0.0044064712	0.9955935288	1
153718	0	1	KC	CIN	86	1	3	24.5666667	9.56666667	1	10	24	27	3	0	1	0	0	(9:34) L.Johnson left tackle to KC 18 for 4 yards (S.Smith).	0	0	0			0	4		0	01/01/2006	at Chiefs	-7	Bengals	46	7	1	2006	35.4333333	+7	OWN	0.4295543429	0.9205371492	0.74957229	0.7853020005	0.9243862979	0.0041827477	0.9958172523	1
153719	0	1	KC	CIN	82	1	3	23.95	8.95	2	6	24	27	3	0	0	1	0	(8:57) T.Green pass to E.Kennison to KC 28 for 10 yards (C.Miller).	0	0	0			0	4		0	01/01/2006	at Chiefs	-7	Bengals	46	7	1	2006	36.05	+7	OWN	0.421108923	0.9174818092	0.7485559249	0.6744757277	0.9216597678	0.0036700404	0.9963299596	1
153720	0	1	KC	CIN	72	1	3	23.25	8.25	1	10	24	27	3	0	0	1	1	(8:15) T.Green pass incomplete. PENALTY on KC-T.Green Intentional Grounding 10 yards enforced at KC 28.	0	10	1	GROUNDING	0.002048586	0	4		0	01/01/2006	at Chiefs	-7	Bengals	46	7	1	2006	36.75	+7	OWN	0.4240198044	0.909547307	0.7493806957	0.8050167629	0.9143119281	0.0027579783	0.9972420217	1
153721	0	1	KC	CIN	82	1	3	23.1666667	8.16666667	2	20	24	27	3	0	1	0	0	(8:10) L.Johnson left end to KC 20 for 2 yards (M.Askew).	0	0	0			0	4		0	01/01/2006	at Chiefs	-7	Bengals	46	7	1	2006	36.8333333	+7	OWN	0.4334691766	0.8831595155	0.8104511619	0.086843154	0.8864776286	0.0022884397	0.9977115603	1
153722	0	1	KC	CIN	80	1	3	22.9833333	7.98333333	3	18	24	27	3	0	1	0	0	(7:59) T.Green sacked at KC 15 for -5 yards (D.Pollack).	0	0	0			0	4		0	01/01/2006	at Chiefs	-7	Bengals	46	7	1	2006	37.0166667	+7	OWN	0.4261572839	0.879218653	0.8157161313	-0.26598229	0.8827199152	0.0022982442	0.9977017558	1
153723	0	1	KC	CIN	85	1	3	22.9833333	7.98333333	4	23	24	27	3	1	0	0	0	(7:59) D.Colquitt punts 48 yards to CIN 37 Center-E.Perry fair catch by K.Ratliff.	0	0	0			1	4		0	01/01/2006	at Chiefs	-7	Bengals	46	7	1	2006	37.0166667	+7	OWN	0.4281128219	0.8598375377	0.845487659	-0.771163766	0.8620618268	0.0019550213	0.9980449787	1
153724	0	1	KC	CIN	37	0	3	22.2166667	7.21666667	1	10	24	3	27	0	0	1	1	(7:13) J.Kitna pass intended for T.Stewart INTERCEPTED by P.Surtain at KC 48. P.Surtain pushed ob at CIN 48 for 4 yards (T.Stewart). PENALTY on KC-J.Allen Unnecessary Roughness 15 yards enforced at CIN 48.	1	15	1	UNNECESSARY ROUGHNESS	0.001807919	1	4		0	01/01/2006	at Chiefs	-7	Bengals	46	7	1	2006	37.7833333	+7	OPP	0.3743606801	0.8993228293	0.7357043301	-0.527200237	0.9030231562	0.0028972833	0.9971027167	1
153725	0	1	KC	CIN	63	1	3	22.1	7.1	1	10	24	27	3	0	0	1	0	(7:06) T.Green pass to E.Kennison pushed ob at CIN 8 for 55 yards (A.Mitchell).	0	0	0			0	4		0	01/01/2006	at Chiefs	-7	Bengals	46	7	1	2006	37.9	+7	OWN	0.4216932812	0.8987527236	0.7510706909	0.8188599995	0.9041693125	0.0019283264	0.9980716736	1
153726	0	1	KC	CIN	8	1	3	22.0666667	7.06666667	1	8	24	27	3	0	1	0	0	(7:04) L.Johnson up the middle to CIN 5 for 3 yards (D.Pollack).	0	0	0			0	4		0	01/01/2006	at Chiefs	-7	Bengals	46	7	1	2006	37.9333333	+7	OPP	0.3764161145	0.9026747374	0.7075924022	0.8779571359	0.9126240395	0.0010062313	0.9989937687	1
153727	0	1	KC	CIN	5	1	3	22.0666667	7.06666667	2	5	24	27	3	0	1	0	1	(7:04) (Run formation) PENALTY on KC-C.Wiegmann False Start 5 yards enforced at CIN 5 - No Play.	0	5	1	FALSE START	0.001101306	0	4		0	01/01/2006	at Chiefs	-7	Bengals	46	7	1	2006	37.9333333	+7	OPP	0.3663826993	0.9030572232	0.7081643258	0.7852062983	0.9133158642	0.0009319366	0.9990680634	1
153728	0	1	KC	CIN	10	1	3	20.4833333	5.48333333	2	10	24	27	3	0	1	0	0	(5:29) T.Green sacked at CIN 14 for -4 yards (D.Pollack).	0	0	0			0	4		0	01/01/2006	at Chiefs	-7	Bengals	46	7	1	2006	39.5166667	+7	OPP	0.3807369707	0.8753466369	0.7462995817	0.6719107225	0.8860650868	0.0005164668	0.9994835332	1
153729	0	1	KC	CIN	14	1	3	19.95	4.95	3	14	24	27	3	0	0	1	0	(4:57) T.Green pass to T.Gonzalez to CIN 5 for 9 yards (C.Miller).	0	0	0			0	4		0	01/01/2006	at Chiefs	-7	Bengals	46	7	1	2006	40.05	+7	OPP	0.3835581503	0.8506495747	0.7841986491	0.1289816005	0.8613833925	0.0003601289	0.9996398711	1
153730	0	1	KC	CIN	5	1	3	19.95	4.95	4	5	24	27	3	0	1	0	0	(4:57) L.Tynes 23 yard field goal is GOOD Center-E.Perry Holder-D.Colquitt.	0	0	0			1	4		0	01/01/2006	at Chiefs	-7	Bengals	46	7	1	2006	40.05	+7	OPP	0.3644974252	0.8672345597	0.7556576216	0.1525356529	0.8789042863	0.0004377108	0.9995622892	1
153731	0	1	KC	CIN	23	0	3	19.1333333	4.13333333	1	10	27	3	30	0	0	1	0	(4:08) J.Kitna pass to T.Perry to CIN 20 for -3 yards (B.Sapp).	0	0	0			0	4		0	01/01/2006	at Chiefs	-7	Bengals	46	7	1	2006	40.8666667	+7	OPP	0.3706823111	0.8514599789	0.7978024866	-0.416849947	0.8622481408	0.0004244504	0.9995755496	1
153732	0	1	KC	CIN	20	0	3	18.4166667	3.41666667	2	13	27	3	30	0	1	0	0	(3:25) C.Perry right tackle to CIN 24 for 4 yards (J.Wilkerson P.Surtain).	0	0	0			0	4		0	01/01/2006	at Chiefs	-7	Bengals	46	7	1	2006	41.5833333	+7	OPP	0.3678716651	0.8227854865	0.8232737798	-0.784812666	0.8342010675	0.0002223098	0.9997776902	1
153733	0	1	KC	CIN	24	0	3	17.7833333	2.78333333	3	9	27	3	30	0	0	1	0	(2:47) (Shotgun) J.Kitna pass to T.Houshmandzadeh to CIN 40 for 16 yards (G.Wesley).	0	0	0			0	4		0	01/01/2006	at Chiefs	-7	Bengals	46	7	1	2006	42.2166667	+7	OPP	0.3656211945	0.8159371653	0.8259743341	-0.86503206	0.8269150333	0.0001939895	0.9998060105	1
153734	0	1	KC	CIN	40	0	3	17.2833333	2.28333333	1	10	27	3	30	0	0	1	0	(2:17) J.Kitna pass to C.Perry to CIN 47 for 7 yards (K.Mitchell K.Bell).	0	0	0			0	4		0	01/01/2006	at Chiefs	-7	Bengals	46	7	1	2006	42.7166667	+7	OPP	0.3924291504	0.8226470824	0.8144747713	-0.412921416	0.8310236374	0.0002908009	0.9997091991	1
153735	0	1	KC	CIN	47	0	3	16.9	1.9	2	3	27	3	30	0	1	0	0	(1:54) (No Huddle) C.Perry left end to CIN 48 for 1 yard (J.Siavii K.Bell).	0	0	0			0	4		0	01/01/2006	at Chiefs	-7	Bengals	46	7	1	2006	43.1	+7	OPP	0.3895567158	0.8297850002	0.8066775453	-0.496737377	0.837465495	0.0003777428	0.9996222572	1
153736	0	1	KC	CIN	48	0	3	16.5	1.5	3	2	27	3	30	0	1	0	0	(1:30) (No Huddle) J.Kitna up the middle to KC 49 for 3 yards (P.Surtain).	0	0	0			0	4		0	01/01/2006	at Chiefs	-7	Bengals	46	7	1	2006	43.5	+7	OPP	0.3859667526	0.8171913718	0.8179053409	-0.743991078	0.8246049282	0.0003006069	0.9996993931	1
153737	0	1	KC	CIN	51	0	3	16.05	1.05	1	10	27	3	30	0	0	1	0	(1:03) (No Huddle) J.Kitna pass to C.Johnson to KC 41 for 8 yards (E.Warfield).	0	0	0			0	4		0	01/01/2006	at Chiefs	-7	Bengals	46	7	1	2006	43.95	+7	OWN	0.4064237488	0.8007291538	0.8247534865	-0.409759687	0.8068270773	0.0002180854	0.9997819146	1
153738	0	1	KC	CIN	59	0	3	15.6	0.6	2	2	27	3	30	0	1	0	0	(:36) (No Huddle) C.Perry up the middle to KC 40 for 1 yard (J.Wilkerson).	0	0	0			0	4		0	01/01/2006	at Chiefs	-7	Bengals	46	7	1	2006	44.4	+7	OWN	0.4039960286	0.8109545617	0.81455627	-0.452886995	0.816325785	0.0003031411	0.9996968589	1
153739	0	1	KC	CIN	60	0	4	15	15	3	1	27	3	30	0	0	1	0	(15:00) J.Kitna pass incomplete to C.Perry.	0	0	0			0	4		0	01/01/2006	at Chiefs	-7	Bengals	46	7	1	2006	45	+7	OWN	0.3857435631	0.8458027497	0.811842677	-0.82673453	0.8535886287	0.0006570711	0.9993429289	1
153740	0	1	KC	CIN	60	0	4	14.9	14.9	4	1	27	3	30	0	1	0	0	(14:54) C.Perry up the middle to KC 38 for 2 yards (S.Knight J.Browning).	0	0	0			0	4		0	01/01/2006	at Chiefs	-7	Bengals	46	7	1	2006	45.1	+7	OWN	0.380729205	0.8359235075	0.8244582283	-0.928814589	0.8436884725	0.0004940181	0.9995059819	1
153741	0	1	KC	CIN	62	0	4	14.4333333	14.4333333	1	10	27	3	30	0	0	1	0	(14:26) (No Huddle) J.Kitna pass to T.Stewart to KC 28 for 10 yards (G.Wesley).	0	0	0			0	4		0	01/01/2006	at Chiefs	-7	Bengals	46	7	1	2006	45.5666667	+7	OWN	0.4065639063	0.8266251329	0.8224378445	-0.606149031	0.8334510183	0.0004652413	0.9995347587	1
153742	0	1	KC	CIN	72	0	4	14.0166667	14.0166667	1	10	27	3	30	0	1	0	0	(14:01) (No Huddle) C.Perry up the middle to KC 25 for 3 yards (K.Mitchell K.Bell).KC-K.Bell was injured during the play. His return is Questionable.	0	0	0			0	4		0	01/01/2006	at Chiefs	-7	Bengals	46	7	1	2006	45.9833333	+7	OWN	0.4162143721	0.8195382232	0.8284441862	-0.612947724	0.8246614822	0.0004769493	0.9995230507	1
153743	0	1	KC	CIN	75	0	4	13.7	13.7	2	7	27	3	30	0	1	0	0	(13:42) T.Perry left end to KC 25 for no gain (E.Warfield). T.Perry lined up wide right took handoff on reverse to the left.	0	0	0			0	4		0	01/01/2006	at Chiefs	-7	Bengals	46	7	1	2006	46.3	+7	OWN	0.4126231796	0.8146971121	0.8325912157	-0.772600623	0.8193488758	0.0004522901	0.9995477099	1
153744	0	1	KC	CIN	75	0	4	13.2333333	13.2333333	3	7	27	3	30	0	0	1	0	(13:14) J.Kitna pass to M.Schobel to KC 23 for 2 yards (D.Johnson).	0	0	0			0	4		0	01/01/2006	at Chiefs	-7	Bengals	46	7	1	2006	46.7666667	+7	OWN	0.409261242	0.7961900641	0.8453707589	-0.903558745	0.8002360283	0.0002925256	0.9997074744	1
153745	0	1	KC	CIN	77	0	4	12.4166667	12.4166667	4	5	27	3	30	0	0	1	0	(12:25) J.Kitna pass incomplete to T.Houshmandzadeh (P.Surtain).	0	0	0			1	4		0	01/01/2006	at Chiefs	-7	Bengals	46	7	1	2006	47.5833333	+7	OWN	0.4076033411	0.7769087497	0.8535683395	-0.951343209	0.7798817547	0.0001869273	0.9998130727	1
153746	0	1	KC	CIN	77	1	4	12.3	12.3	1	10	27	30	3	0	0	1	0	(12:18) T.Green pass to D.Hall to KC 34 for 11 yards (K.Ratliff).	0	0	0			0	4		0	01/01/2006	at Chiefs	-7	Bengals	46	7	1	2006	47.7	+7	OWN	0.452106004	0.789612127	0.8371990316	0.8000869856	0.8006239341	0.0000987236	0.9999012764	1
153747	0	1	KC	CIN	66	1	4	11.6666667	11.6666667	1	10	27	30	3	0	0	1	0	(11:40) T.Green pass incomplete to S.Parker.	0	0	0			0	4		0	01/01/2006	at Chiefs	-7	Bengals	46	7	1	2006	48.3333333	+7	OWN	0.446261206	0.7771107704	0.8354486165	0.8120018061	0.7899203623	0.0000597105	0.9999402895	1
153748	0	1	KC	CIN	66	1	4	11.6166667	11.6166667	2	10	27	30	3	0	1	0	0	(11:37) L.Johnson up the middle to KC 38 for 4 yards (I.Ohalete).	0	0	0			0	4		0	01/01/2006	at Chiefs	-7	Bengals	46	7	1	2006	48.3833333	+7	OWN	0.4413405788	0.7644729617	0.8464218574	0.5783021435	0.7773257175	0.0000454878	0.9999545122	1
153749	0	1	KC	CIN	62	1	4	10.95	10.95	3	6	27	30	3	0	0	1	0	(10:57) (Shotgun) T.Green pass to D.Hall to CIN 38 for 24 yards (I.Ohalete).	0	0	0			0	4		0	01/01/2006	at Chiefs	-7	Bengals	46	7	1	2006	49.05	+7	OWN	0.4332034668	0.7550677724	0.8459582374	0.3975832677	0.7688078731	0.0000343394	0.9999656606	1
153750	0	1	KC	CIN	38	1	4	10.2166667	10.2166667	1	10	27	30	3	0	1	0	1	(10:13) L.Johnson left tackle to CIN 33 for 5 yards. PENALTY on CIN-D.Clemons Tripping 10 yards enforced at CIN 33.	0	10	0	TRIPPING	0.0000227	0	4		0	01/01/2006	at Chiefs	-7	Bengals	46	7	1	2006	49.7833333	+7	OPP	0.4305513823	0.7460756103	0.8302286103	0.8385289537	0.7641003602	0.0000162304	0.9999837696	1
153751	0	1	KC	CIN	23	1	4	9.85	9.85	1	10	27	30	3	0	0	1	0	(9:51) T.Green pass to S.Parker to CIN 7 for 16 yards (K.Ratliff).	0	0	0			0	4		0	01/01/2006	at Chiefs	-7	Bengals	46	7	1	2006	50.15	+7	OPP	0.4203397997	0.7378063903	0.8255952573	0.8489893343	0.7588996216	9.7145076e-6	0.9999902855	1
153752	0	1	KC	CIN	7	1	4	9.13333333	9.13333333	1	7	27	30	3	0	1	0	0	(9:08) L.Johnson right tackle to CIN 2 for 5 yards (D.Pollack M.Askew).	0	0	0			0	4		0	01/01/2006	at Chiefs	-7	Bengals	46	7	1	2006	50.86666667	+7	OPP	0.4086841532	0.7350699481	0.8114180439	0.8972813247	0.7594815133	6.4999887e-6	0.9999935	1
153753	0	1	KC	CIN	2	1	4	8.48333333	8.48333333	2	2	27	30	3	0	1	0	0	(8:29) L.Johnson right tackle to CIN 2 for no gain (M.Askew). FUMBLES (M.Askew) RECOVERED by CIN-C.Miller at CIN 2. C.Miller to CIN 2 for no gain (L.Johnson).	1	0	0			1	4		0	01/01/2006	at Chiefs	-7	Bengals	46	7	1	2006	51.51666667	+7	OPP	0.3987253419	0.7298888504	0.8066696517	0.8548662436	0.7556872229	4.8173408e-6	0.9999951827	1
153754	0	1	KC	CIN	2	0	4	8.33333333	8.33333333	1	10	27	3	30	0	1	0	0	(8:20) C.Perry up the middle to CIN 1 for -1 yards (J.Browning J.Wilkerson).	0	0	0			0	4		0	01/01/2006	at Chiefs	-7	Bengals	46	7	1	2006	51.66666667	+7	OPP	0.3840231736	0.698226435	0.8238472784	-0.433026637	0.7138132708	6.8633393e-6	0.9999931367	1
153755	0	1	KC	CIN	1	0	4	7.66666667	7.66666667	2	11	27	3	30	0	1	0	0	(7:40) C.Perry right tackle to CIN 4 for 3 yards (P.Surtain).	0	0	0			0	4		0	01/01/2006	at Chiefs	-7	Bengals	46	7	1	2006	52.33333333	+7	OPP	0.3812930948	0.6587606313	0.8407835294	-0.751142111	0.6740006141	2.8544421e-6	0.9999971456	1
153756	0	1	KC	CIN	4	0	4	7.03333333	7.03333333	3	8	27	3	30	0	0	1	0	(7:02) J.Kitna pass to M.Schobel pushed ob at CIN 14 for 10 yards (K.Mitchell).	0	0	0			0	4		0	01/01/2006	at Chiefs	-7	Bengals	46	7	1	2006	52.96666667	+7	OPP	0.3789377266	0.6408718909	0.8458926614	-0.857088921	0.6551304577	1.9493857e-6	0.9999980506	1
153757	0	1	KC	CIN	14	0	4	6.5	6.5	1	10	27	3	30	0	0	1	0	(6:30) J.Kitna pass to T.Stewart to CIN 20 for 6 yards (D.Johnson K.Mitchell).	0	0	0			0	4		0	01/01/2006	at Chiefs	-7	Bengals	46	7	1	2006	53.5	+7	OPP	0.4014482003	0.6460018352	0.8365328074	-0.42155126	0.6571740203	2.7476093e-6	0.9999972524	1
153758	0	1	KC	CIN	20	0	4	6.16666667	6.16666667	2	4	27	3	30	0	0	1	0	(6:10) J.Kitna pass intended for C.Henry INTERCEPTED by E.Warfield at KC 38. E.Warfield to KC 38 for no gain. Play Challenged by CIN and REVERSED. J.Kitna pass incomplete to C.Henry (E.Warfield).	0	0	0			0	4		0	01/01/2006	at Chiefs	-7	Bengals	46	7	1	2006	53.83333333	+7	OPP	0.3982610826	0.6546316583	0.8322291007	-0.542654292	0.6648487985	3.8048885e-6	0.9999961951	1
153759	0	1	KC	CIN	20	0	4	6.08333333	6.08333333	3	4	27	3	30	0	0	1	0	(6:05) J.Kitna pass incomplete to C.Henry (B.Sapp).	0	0	0			0	4		0	01/01/2006	at Chiefs	-7	Bengals	46	7	1	2006	53.91666667	+7	OPP	0.3932337552	0.6354417279	0.843530117	-0.793274811	0.6451686294	2.5454646e-6	0.9999974545	1
153760	0	1	KC	CIN	20	0	4	6.08333333	6.08333333	4	4	27	3	30	1	0	0	1	(6:05) (Punt formation) K.Larson pass to M.Schobel pushed ob at CIN 40 for 20 yards (M.Boerigter). PENALTY on CIN-T.Stewart Illegal Receiver Pass 5 yards enforced at CIN 20 - No Play.	0	5	0	ILLEGAL RECEIVER PASS	0.0000026	0	4		0	01/01/2006	at Chiefs	-7	Bengals	46	7	1	2006	53.91666667	+7	OPP	0.3878290113	0.6181074699	0.8538223223	-0.91447371	0.6273814257	1.6398525e-6	0.9999983601	1
153761	0	1	KC	CIN	15	0	4	5.86666667	5.86666667	4	9	27	3	30	1	0	0	0	(5:52) K.Larson punts 51 yards to KC 34 Center-B.St. Louis. E.Kennison to CIN 49 for 17 yards (I.Ohalete).	0	0	0			1	4		0	01/01/2006	at Chiefs	-7	Bengals	46	7	1	2006	54.13333333	+7	OPP	0.3880992159	0.5784108702	0.8666149202	-0.947547429	0.5873534174	5.9423899e-7	0.9999994058	1
153762	0	1	KC	CIN	49	1	4	5.63333333	5.63333333	1	10	27	30	3	0	0	1	0	(5:38) T.Green pass to T.Gonzalez pushed ob at CIN 40 for 9 yards (D.Pollack).	0	0	0			0	4		0	01/01/2006	at Chiefs	-7	Bengals	46	7	1	2006	54.36666667	+7	OPP	0.4573602449	0.620755716	0.8526980128	0.8585737816	0.6340337424	1.093875e-6	0.9999989061	1
153763	0	1	KC	CIN	40	1	4	5.15	5.15	2	1	27	30	3	0	1	0	0	(5:09) L.Johnson left end to CIN 32 for 8 yards (P.Body).	0	0	0			0	4		0	01/01/2006	at Chiefs	-7	Bengals	46	7	1	2006	54.85	+7	OPP	0.4416039653	0.6437303655	0.8343822105	0.8672109637	0.6605521175	1.3815239e-6	0.9999986185	1
153764	0	1	KC	CIN	32	1	4	4.36666667	4.36666667	1	10	27	30	3	0	0	1	0	(4:22) T.Green pass to T.Richardson to CIN 10 for 22 yards (C.Miller).	0	0	0			0	4		0	01/01/2006	at Chiefs	-7	Bengals	46	7	1	2006	55.63333333	+7	OPP	0.449513837	0.5792304288	0.8513089374	0.8731793428	0.5962314839	2.7209793e-7	0.9999997279	1
153765	0	1	KC	CIN	10	1	4	3.58333333	3.58333333	1	10	27	30	3	0	1	0	0	(3:35) D.Brown up the middle to CIN 8 for 2 yards (D.Clemons).	0	0	0			0	4		0	01/01/2006	at Chiefs	-7	Bengals	46	7	1	2006	56.41666667	+7	OPP	0.4357970866	0.5522438927	0.8462064483	0.8863336299	0.5754369312	8.0207829e-8	0.9999999198	1
153766	0	1	KC	CIN	8	1	4	2.91666667	2.91666667	2	8	27	30	3	0	0	1	0	(2:55) T.Green pass to D.Brown for 8 yards TOUCHDOWN.	0	0	0			0	4		0	01/01/2006	at Chiefs	-7	Bengals	46	7	1	2006	57.08333333	+7	OPP	0.4304733381	0.5218932126	0.8523759177	0.783649594	0.5453536421	3.5420136e-8	0.9999999646	1
153767	0	1	KC	CIN	8	1	4	2.91666667	2.91666667	-1	-1	27	30	3	0	1	0	0	L.Tynes extra point is GOOD Center-E.Perry Holder-D.Colquitt.	0	0	0			0	4		0	01/01/2006	at Chiefs	-7	Bengals	46	7	1	2006	57.08333333	+7	OPP	0.4401410324	0.6387834351	0.7853712901	0.9946159783	0.6634130313	7.9727933e-7	0.9999992027	1
153768	0	1	KC	CIN	8	1	4	2.91666667	2.91666667	-1	-1	34	37	3	1	0	0	0	L.Tynes kicks 71 yards from KC 30 to CIN -1. T.Perry to CIN 15 for 16 yards (W.Bartee).	0	0	0			1	4		0	01/01/2006	at Chiefs	-7	Bengals	46	7	1	2006	57.08333333	+7	OPP	0.4281484384	0.5675477726	0.8757924801	0.9957919309	0.6309320991	9.1542674e-9	0.9999999908	1
153769	0	1	KC	CIN	15	0	4	2.66666667	2.66666667	1	10	34	3	37	0	0	1	0	(2:40) J.Kitna pass incomplete to C.Henry.	0	0	0			0	4		0	01/01/2006	at Chiefs	-7	Bengals	46	7	1	2006	57.33333333	+7	OPP	0.4059128216	0.4281393253	0.9156424397	-0.245207822	0.4780815248	8.104135e-10	0.9999999992	1
153770	0	1	KC	CIN	15	0	4	2.6	2.6	2	10	34	3	37	0	1	0	0	(2:36) N.Luchey up the middle to CIN 15 for no gain (J.Browning).	0	0	0			0	4		0	01/01/2006	at Chiefs	-7	Bengals	46	7	1	2006	57.4	+7	OPP	0.4008521203	0.4016452945	0.9215309555	-0.618726794	0.4517805394	4.726997e-10	0.9999999995	1
153771	0	1	KC	CIN	15	0	4	2	2	3	10	34	3	37	0	0	1	0	(2:00) (Shotgun) J.Kitna pass incomplete to K.Walter.	0	0	0			0	4		0	01/01/2006	at Chiefs	-7	Bengals	46	7	1	2006	58	+7	OPP	0.3980125229	0.3504706417	0.9280417268	-0.828947592	0.4003243365	1.387934e-10	0.9999999999	1
153772	0	1	KC	CIN	15	0	4	1.91666667	1.91666667	4	10	34	3	37	1	0	0	0	(1:55) K.Larson punts 49 yards to KC 36 Center-B.St. Louis fair catch by E.Kennison.	0	0	0			1	4		0	01/01/2006	at Chiefs	-7	Bengals	46	7	1	2006	58.08333333	+7	OPP	0.3929840203	0.3213124816	0.9331243881	-0.9298197	0.3709799426	6.523913e-11	0.9999999999	1
153773	0	1	KC	CIN	64	1	4	1.76666667	1.76666667	1	10	34	37	3	0	1	0	0	(1:46) T.Green kneels to KC 35 for -1 yards.	0	0	0			0	4		0	01/01/2006	at Chiefs	-7	Bengals	46	7	1	2006	58.23333333	+7	OWN	0.4721367217	0.3911553735	0.9270092653	0.8978215882	0.4395701037	3.692082e-10	0.9999999996	1
153774	0	1	KC	CIN	65	1	4	1.15	1.15	2	11	34	37	3	0	1	0	0	(1:09) T.Green kneels to KC 34 for -1 yards.	0	0	0			0	4		0	01/01/2006	at Chiefs	-7	Bengals	46	7	1	2006	58.85	+7	OWN	0.4709379846	0.3296748166	0.9346307305	0.7370775354	0.3769775379	8.599664e-11	0.9999999999	1
153775	0	1	KC	CIN	66	1	4	0.55	0.55	3	12	34	37	3	0	1	0	0	(:33) T.Green kneels to KC 33 for -1 yards.	0	0	0			1	4	40	1	01/01/2006	at Chiefs	-7	Bengals	46	7	1	2006	59.45	+7	OWN	0.4696725843	0.2660671453	0.9414546809	0.4027203773	0.3115694816	2.203369e-11	1	1
153776	0	1	IND	ARI	34	0	1	0	0	-1	-1	0	0	0	1	0	0	1	N.Novak kicks 59 yards from ARZ 30 to IND 11. D.Rhodes to IND 21 for 10 yards (H.Morrow). PENALTY on IND-R.Morris Offensive Holding 10 yards enforced at IND 21.	0	10	1	OFFENSIVE HOLDING	0.020975553	1	4		0	01/01/2006	at Colts	-6.5	Cardinals	43.5	6.5	1	2006	60	0	OPP	0.3623581619	0.9937244218	-0.444763316	0.5501047846	0.9920566613	0.3013805188	0.6986194812	1
153777	0	1	IND	ARI	89	1	1	59.9	14.9	1	10	0	0	0	0	0	1	0	(14:54) P.Manning pass to M.Harrison to IND 16 for 5 yards (O.Huff).	0	0	0			0	4		0	01/01/2006	at Colts	-6.5	Cardinals	43.5	6.5	1	2006	0.1	0	OWN	0.3666171636	0.9981231975	-0.397678691	0.4321143637	0.997778013	0.310252003	0.689747997	1
153778	0	1	IND	ARI	84	1	1	59.2833333	14.2833333	2	5	0	0	0	0	0	1	0	(14:17) P.Manning pass incomplete to R.Wayne.	0	0	0			0	4		0	01/01/2006	at Colts	-6.5	Cardinals	43.5	6.5	1	2006	0.7166667	0	OWN	0.3561281644	0.9980874123	-0.409566384	0.2707587751	0.9977463986	0.3102570776	0.6897429224	1
153779	0	1	IND	ARI	84	1	1	59.1833333	14.1833333	3	5	0	0	0	0	1	0	0	(14:11) (Shotgun) P.Manning sacked at IND 12 for -4 yards (C.Okeafor). FUMBLES (C.Okeafor) recovered by IND-R.Lilja at IND 17. R.Lilja to IND 17 for no gain (E.Green).	0	0	0			0	4		0	01/01/2006	at Colts	-6.5	Cardinals	43.5	6.5	1	2006	0.8166667	0	OWN	0.3509852753	0.9979540603	-0.377310554	-0.191866124	0.9975812932	0.3411660478	0.6588339522	1
153780	0	1	IND	ARI	83	1	1	58.6666667	13.6666667	4	4	0	0	0	1	0	0	0	(13:40) H.Smith punts 57 yards to ARZ 26 Center-J.Snow. B.Johnson to ARZ 35 for 9 yards (K.O'Neil).	0	0	0			1	4		0	01/01/2006	at Colts	-6.5	Cardinals	43.5	6.5	1	2006	1.3333333	0	OWN	0.3461103986	0.9977611308	-0.349561474	-0.538791552	0.9973434004	0.3599186466	0.6400813534	1
153781	0	1	IND	ARI	35	0	1	58.5	13.5	1	10	0	0	0	0	0	1	0	(13:30) J.McCown pass to M.Shipp pushed ob at ARZ 47 for 12 yards (M.Doss).	0	0	0			0	4		0	01/01/2006	at Colts	-6.5	Cardinals	43.5	6.5	1	2006	1.5	0	OPP	0.2996446119	0.9978221087	-0.43930849	-0.831334869	0.9974181703	0.3233344455	0.6766655545	1
153782	0	1	IND	ARI	47	0	1	58.1333333	13.1333333	1	10	0	0	0	0	1	0	0	(13:08) M.Shipp up the middle to IND 48 for 5 yards (R.Brock G.Brackett).	0	0	0			0	4		0	01/01/2006	at Colts	-6.5	Cardinals	43.5	6.5	1	2006	1.8666667	0	OPP	0.311677829	0.9977357509	-0.422370326	-0.836116691	0.9972783471	0.3479258919	0.6520741081	1
153783	0	1	IND	ARI	52	0	1	57.5333333	12.5333333	2	5	0	0	0	0	1	0	0	(12:32) M.Shipp left tackle to IND 45 for 3 yards (G.Brackett).	0	0	0			0	4		0	01/01/2006	at Colts	-6.5	Cardinals	43.5	6.5	1	2006	2.4666667	0	OWN	0.3093159824	0.9976947417	-0.42341307	-0.88803189	0.997215948	0.3492843646	0.6507156354	1
153784	0	1	IND	ARI	55	0	1	56.8666667	11.8666667	3	2	0	0	0	0	1	0	1	(11:52) PENALTY on ARZ-F.Wakefield False Start 5 yards enforced at IND 45 - No Play.	0	5	0	FALSE START	0.00981978	0	4		0	01/01/2006	at Colts	-6.5	Cardinals	43.5	6.5	1	2006	3.1333333	0	OWN	0.3069750168	0.9975391531	-0.408404224	-0.937689792	0.99701058	0.3406131985	0.6593868015	1
153785	0	1	IND	ARI	50	0	1	56.4666667	11.4666667	3	7	0	0	0	0	1	0	0	(11:28) J.McCown sacked at 50 for 0 yards (G.Brackett). Zero sack yards.	0	0	0			0	4		0	01/01/2006	at Colts	-6.5	Cardinals	43.5	6.5	1	2006	3.5333333	0	OPP	0.3080926449	0.997162176	-0.364408706	-0.961685776	0.9965376254	0.3207210098	0.6792789902	1
153786	0	1	IND	ARI	50	0	1	56.2333333	11.2333333	4	7	0	0	0	1	0	0	0	(11:14) S.Player punts 28 yards to IND 22 Center-N.Hodel fair catch by T.Walters.	0	0	0			1	4		0	01/01/2006	at Colts	-6.5	Cardinals	43.5	6.5	1	2006	3.7666667	0	OPP	0.3033685256	0.9969222612	-0.329234031	-0.984834185	0.9962293148	0.291302705	0.708697295	1
153787	0	1	IND	ARI	78	1	1	56.0333333	11.0333333	1	10	0	0	0	0	0	1	0	(11:02) J.Sorgi pass incomplete to B.Utecht (T.Bulman).	0	0	0			0	4		0	01/01/2006	at Colts	-6.5	Cardinals	43.5	6.5	1	2006	3.9666667	0	OWN	0.3742422042	0.9972024142	-0.36491483	0.509491577	0.9966403202	0.299669243	0.700330757	1
153788	0	1	IND	ARI	78	1	1	55.95	10.95	2	10	0	0	0	0	0	1	0	(10:57) J.Sorgi pass to D.Rhodes to IND 37 for 15 yards (R.Griffith).	0	0	0			0	4		0	01/01/2006	at Colts	-6.5	Cardinals	43.5	6.5	1	2006	4.05	0	OWN	0.3691047491	0.9970126038	-0.331579404	0.0895085592	0.9964009207	0.3234299028	0.6765700972	1
153789	0	1	IND	ARI	63	1	1	55.45	10.45	1	10	0	0	0	0	0	1	0	(10:27) J.Sorgi pass to M.Harrison ran ob at ARZ 49 for 14 yards.	0	0	0			0	4		0	01/01/2006	at Colts	-6.5	Cardinals	43.5	6.5	1	2006	4.55	0	OWN	0.3644096164	0.9970319414	-0.375073946	0.5390092973	0.9964733064	0.2751534422	0.7248465578	1
153790	0	1	IND	ARI	49	1	1	54.9666667	9.96666667	1	10	0	0	0	0	0	1	1	(9:58) J.Sorgi pass to D.Rhodes to ARZ 47 for 2 yards (J.Darling K.Dansby). PENALTY on ARZ Defensive Holding 5 yards enforced at ARZ 49 - No Play.	0	5	0	DEFENSIVE HOLDING	0.008360484	0	4		0	01/01/2006	at Colts	-6.5	Cardinals	43.5	6.5	1	2006	5.0333333	0	OPP	0.3548916525	0.996883249	-0.385186414	0.5645730674	0.9963346413	0.2531462456	0.7468537544	1
153791	0	1	IND	ARI	44	1	1	54.5333333	9.53333333	1	10	0	0	0	0	1	0	0	(9:32) J.Sorgi right end ran ob at ARZ 41 for 3 yards (J.Darling).	0	0	0			0	4		0	01/01/2006	at Colts	-6.5	Cardinals	43.5	6.5	1	2006	5.4666667	0	OPP	0.3526158818	0.9967416843	-0.385748563	0.5769866151	0.9961758709	0.2461235426	0.7538764574	1
153792	0	1	IND	ARI	41	1	1	54.0666667	9.06666667	2	7	0	0	0	0	0	1	0	(9:04) J.Sorgi pass incomplete to B.Utecht.	0	0	0			0	4		0	01/01/2006	at Colts	-6.5	Cardinals	43.5	6.5	1	2006	5.9333333	0	OPP	0.3444397984	0.9965946883	-0.379328067	0.3446967163	0.9960080407	0.2506784592	0.7493215408	1
153793	0	1	IND	ARI	41	1	1	54	9	3	7	0	0	0	0	0	1	0	(9:00) (Shotgun) J.Sorgi pass incomplete to B.Fletcher.	0	0	0			0	4		0	01/01/2006	at Colts	-6.5	Cardinals	43.5	6.5	1	2006	6	0	OPP	0.3391016045	0.9963699808	-0.346587241	-0.112737753	0.9957315016	0.2764069495	0.7235930505	1
153794	0	1	IND	ARI	41	1	1	53.9166667	8.91666667	4	7	0	0	0	1	0	0	0	(8:55) H.Smith punts 27 yards to ARZ 14 Center-J.Snow fair catch by B.Johnson.	0	0	0			1	4		0	01/01/2006	at Colts	-6.5	Cardinals	43.5	6.5	1	2006	6.0833333	0	OPP	0.3338155024	0.9961238011	-0.312774171	-0.526660953	0.995427491	0.297457841	0.702542159	1
153795	0	1	IND	ARI	14	0	1	53.8166667	8.81666667	1	10	0	0	0	0	1	0	0	(8:49) J.McCown right end ran ob at ARZ 16 for 2 yards (D.Thornton J.Thomas).	0	0	0			0	4		0	01/01/2006	at Colts	-6.5	Cardinals	43.5	6.5	1	2006	6.1833333	0	OPP	0.3027228346	0.9964705929	-0.409518618	-0.784543927	0.9957744254	0.304678896	0.695321104	1
153796	0	1	IND	ARI	16	0	1	53.4666667	8.46666667	2	8	0	0	0	0	1	0	1	(8:28) M.Shipp up the middle to ARZ 21 for 5 yards (D.Thornton M.Doss). PENALTY on ARZ-O.Ross Offensive Holding 8 yards enforced at ARZ 16 - No Play.	0	8	0	OFFENSIVE HOLDING	0.016064715	0	4		0	01/01/2006	at Colts	-6.5	Cardinals	43.5	6.5	1	2006	6.5333333	0	OPP	0.2987915916	0.9962794134	-0.390131892	-0.88980852	0.9955268897	0.297258175	0.702741825	1
153797	0	1	IND	ARI	8	0	1	53.1166667	8.11666667	2	16	0	0	0	0	1	0	0	(8:07) J.McCown sacked at ARZ 1 for -7 yards (sack split by R.Brock and D.Freeney).	0	0	0			0	4		0	01/01/2006	at Colts	-6.5	Cardinals	43.5	6.5	1	2006	6.8833333	0	OPP	0.299270183	0.9954651695	-0.321341563	-0.949410794	0.9945202981	0.2677031136	0.7322968864	1
153798	0	1	IND	ARI	1	0	1	52.6166667	7.61666667	3	23	0	0	0	0	0	1	0	(7:37) J.McCown pass to B.Johnson to ARZ 9 for 8 yards (K.Hayden).	0	0	0			0	4		0	01/01/2006	at Colts	-6.5	Cardinals	43.5	6.5	1	2006	7.3833333	0	OPP	0.2947576193	0.9941768317	-0.221021879	-0.990066381	0.9929050793	0.2119247563	0.7880752437	1
153799	0	1	IND	ARI	9	0	1	52.1833333	7.18333333	4	15	0	0	0	1	0	0	0	(7:11) S.Player punts 46 yards to IND 45 Center-N.Hodel. T.Walters to ARZ 49 for 6 yards (H.Morrow).	0	0	0			1	4		0	01/01/2006	at Colts	-6.5	Cardinals	43.5	6.5	1	2006	7.8166667	0	OPP	0.2920268704	0.9945153794	-0.250586764	-0.991067072	0.9933001973	0.2202335788	0.7797664212	1
153800	0	1	IND	ARI	49	1	1	51.9333333	6.93333333	1	10	0	0	0	0	0	1	0	(6:56) J.Sorgi pass to A.Moorehead to ARZ 41 for 8 yards (D.Macklin).	0	0	0			0	4		0	01/01/2006	at Colts	-6.5	Cardinals	43.5	6.5	1	2006	8.0666667	0	OPP	0.3680707493	0.9957351133	-0.34934652	0.6049978065	0.9948861516	0.2595841436	0.7404158564	1
153801	0	1	IND	ARI	41	1	1	51.3	6.3	2	2	0	0	0	0	0	1	0	(6:18) J.Sorgi pass to A.Moorehead to ARZ 17 for 24 yards (D.Macklin).	0	0	0			0	4		0	01/01/2006	at Colts	-6.5	Cardinals	43.5	6.5	1	2006	8.7	0	OPP	0.3530700252	0.995904515	-0.392143744	0.5931581781	0.9951452133	0.2464522661	0.7535477339	1
153802	0	1	IND	ARI	17	1	1	50.5833333	5.58333333	1	10	0	0	0	0	0	1	0	(5:35) (Shotgun) J.Sorgi pass to A.Moorehead to ARZ 14 for 3 yards (J.Darling R.Kolodziej).	0	0	0			0	4		0	01/01/2006	at Colts	-6.5	Cardinals	43.5	6.5	1	2006	9.4166667	0	OPP	0.3473505289	0.9951089502	-0.369952446	0.6584042877	0.9942630296	0.2135421872	0.7864578128	1
153803	0	1	IND	ARI	14	1	1	49.8333333	4.83333333	2	7	0	0	0	0	0	1	0	(4:50) J.Sorgi pass to B.Utecht for 14 yards TOUCHDOWN.	0	0	0			0	4		0	01/01/2006	at Colts	-6.5	Cardinals	43.5	6.5	1	2006	10.1666667	0	OPP	0.3403930471	0.9947366466	-0.3600788	0.4599222941	0.9938224582	0.2146028729	0.7853971271	1
153804	0	1	IND	ARI	14	1	1	49.8333333	4.83333333	-1	-1	0	0	0	0	1	0	0	M.Vanderjagt extra point is GOOD Center-J.Snow Holder-H.Smith.	0	0	0			0	4		0	01/01/2006	at Colts	-6.5	Cardinals	43.5	6.5	1	2006	10.1666667	0	OPP	0.3515976881	0.9962284084	-0.516788542	0.9818454365	0.9956541743	0.2577628422	0.7422371578	1
153805	0	1	IND	ARI	14	1	1	49.8333333	4.83333333	-1	-1	7	7	0	1	0	0	0	J.Cortez kicks 62 yards from IND 30 to ARZ 8. R.Swinton to ARZ 18 for 10 yards (Da.Reid De.Reid).	0	0	0			1	4		0	01/01/2006	at Colts	-6.5	Cardinals	43.5	6.5	1	2006	10.1666667	0	OPP	0.33857952	0.9952816528	-0.267127239	0.9857908002	0.9951411461	0.1274102593	0.8725897407	1
153806	0	1	IND	ARI	18	0	1	49.65	4.65	1	10	7	0	7	0	0	1	0	(4:39) J.McCown pass to L.Fitzgerald pushed ob at ARZ 24 for 6 yards (G.Gardner).	0	0	0			0	4		0	01/01/2006	at Colts	-6.5	Cardinals	43.5	6.5	1	2006	10.35	0	OPP	0.3116523634	0.993207363	-0.074532243	-0.694623216	0.9925070181	0.1508464252	0.8491535748	1
153807	0	1	IND	ARI	24	0	1	49.1666667	4.16666667	2	4	7	0	7	0	0	1	0	(4:10) J.McCown pass incomplete to L.Fitzgerald.	0	0	0			0	4		0	01/01/2006	at Colts	-6.5	Cardinals	43.5	6.5	1	2006	10.8333333	0	OPP	0.308901438	0.9933039647	-0.086571013	-0.766640697	0.9925868949	0.1567981072	0.8432018928	1
153808	0	1	IND	ARI	24	0	1	49.1	4.1	3	4	7	0	7	0	1	0	1	(4:06) J.McCown up the middle to ARZ 31 for 7 yards (G.Brackett M.Doss). PENALTY on IND Illegal Contact 5 yards enforced at ARZ 31.	0	5	1	ILLEGAL CONTACT	-0.015280511	0	4		0	01/01/2006	at Colts	-6.5	Cardinals	43.5	6.5	1	2006	10.9	0	OPP	0.3034237932	0.9928628873	-0.049034194	-0.902355936	0.9920743002	0.1454598397	0.8545401603	1
153809	0	1	IND	ARI	36	0	1	48.75	3.75	1	10	7	0	7	0	0	1	0	(3:45) J.McCown pass to L.Fitzgerald to IND 43 for 21 yards (N.Harper).	0	0	0			0	4		0	01/01/2006	at Colts	-6.5	Cardinals	43.5	6.5	1	2006	11.25	0	OPP	0.331074131	0.9925355641	-0.038670204	-0.703030683	0.9915748161	0.1714470454	0.8285529546	1
153810	0	1	IND	ARI	57	0	1	48.0666667	3.06666667	1	10	7	0	7	0	1	0	0	(3:04) M.Shipp right tackle to IND 32 for 11 yards (G.Gardner N.Harper).	0	0	0			0	4		0	01/01/2006	at Colts	-6.5	Cardinals	43.5	6.5	1	2006	11.9333333	0	OWN	0.3517777687	0.9919770059	-0.001720179	-0.716234971	0.9907205698	0.1975553346	0.8024446654	1
153811	0	1	IND	ARI	68	0	1	47.4	2.4	1	10	7	0	7	0	0	1	0	(2:24) (Shotgun) J.McCown pass to L.Fitzgerald ran ob at IND 27 for 5 yards (D.Thornton).	0	0	0			0	4		0	01/01/2006	at Colts	-6.5	Cardinals	43.5	6.5	1	2006	12.6	0	OWN	0.3638278312	0.9913984187	0.021858559	-0.7199538	0.9899036876	0.2122975217	0.7877024783	1
153812	0	1	IND	ARI	73	0	1	46.9833333	1.98333333	2	5	7	0	7	0	1	0	0	(1:59) M.Shipp up the middle to IND 24 for 3 yards (G.Gardner Da.Reid).	0	0	0			0	4		0	01/01/2006	at Colts	-6.5	Cardinals	43.5	6.5	1	2006	13.0166667	0	OWN	0.3607610563	0.9914071502	0.0180858448	-0.806059544	0.9898782668	0.2169848493	0.7830151507	1
153813	0	1	IND	ARI	76	0	1	46.3666667	1.36666667	3	2	7	0	7	0	0	1	0	(1:22) J.McCown pass to A.Boldin to IND 18 for 6 yards (N.Harper).	0	0	0			0	4		0	01/01/2006	at Colts	-6.5	Cardinals	43.5	6.5	1	2006	13.6333333	0	OWN	0.3582912291	0.9908763001	0.0355386915	-0.890163778	0.9891938618	0.2121998647	0.7878001353	1
153814	0	1	IND	ARI	82	0	1	45.75	0.75	1	10	7	0	7	0	1	0	0	(:45) M.Shipp left tackle to IND 15 for 3 yards (G.Sapp).	0	0	0			0	4		0	01/01/2006	at Colts	-6.5	Cardinals	43.5	6.5	1	2006	14.25	0	OWN	0.3824148822	0.9897921481	0.0627421813	-0.716822412	0.9877298571	0.2322336446	0.7677663554	1
153815	0	1	IND	ARI	85	0	1	45.1833333	0.18333333	2	7	7	0	7	0	1	0	0	(:11) M.Shipp up the middle to IND 10 for 5 yards (G.Brackett).	0	0	0			0	4		0	01/01/2006	at Colts	-6.5	Cardinals	43.5	6.5	1	2006	14.8166667	0	OWN	0.3797767645	0.9892177531	0.0794397975	-0.836418274	0.9869725347	0.2312311706	0.7687688294	1
153816	0	1	IND	ARI	90	0	2	45	15	3	2	7	0	7	0	1	0	0	(15:00) M.Shipp up the middle to IND 2 for 8 yards (M.Jackson M.Doss).	0	0	0			0	4		0	01/01/2006	at Colts	-6.5	Cardinals	43.5	6.5	1	2006	15	0	OWN	0.3598405714	0.9923670196	0.0288799305	-0.935539954	0.9910314543	0.2265375397	0.7734624603	1
153817	0	1	IND	ARI	98	0	2	44.4	14.4	1	2	7	0	7	0	1	0	0	(14:24) M.Shipp up the middle to IND 1 for 1 yard (G.Brackett).	0	0	0			0	4		0	01/01/2006	at Colts	-6.5	Cardinals	43.5	6.5	1	2006	15.6	0	OWN	0.3800205675	0.9927483081	-0.025990523	-0.638911788	0.9914264338	0.2670452699	0.7329547301	1
153818	0	1	IND	ARI	99	0	2	43.8333333	13.8333333	2	1	7	0	7	0	1	0	0	(13:50) M.Shipp left tackle to IND 1 for no gain (G.Brackett J.Williams).	0	0	0			0	4		0	01/01/2006	at Colts	-6.5	Cardinals	43.5	6.5	1	2006	16.1666667	0	OWN	0.3771144427	0.9920241443	0.0092942033	-0.823420571	0.9905147474	0.263098664	0.736901336	1
153819	0	1	IND	ARI	99	0	2	43.2	13.2	3	1	7	0	7	0	0	1	0	(13:12) J.McCown pass incomplete.	0	0	0			0	4		0	01/01/2006	at Colts	-6.5	Cardinals	43.5	6.5	1	2006	16.8	0	OWN	0.3743558596	0.9909875309	0.0546953712	-0.925847285	0.9892107458	0.2441960532	0.7558039468	1
153820	0	1	IND	ARI	89	0	2	43.1166667	13.1166667	4	11	7	0	7	0	1	0	0	(13:07) N.Rackers 28 yard field goal is GOOD Center-N.Hodel Holder-S.Player.	0	0	0			0	4		0	01/01/2006	at Colts	-6.5	Cardinals	43.5	6.5	1	2006	16.8833333	0	OWN	0.3678970693	0.988230173	0.183142635	-0.989363003	0.9858176598	0.176488452	0.823511548	1
153821	0	1	IND	ARI	89	0	2	43.1166667	13.1166667	-1	-1	4	3	7	1	0	0	0	N.Novak kicks 65 yards from ARZ 30 to IND 5. D.Rhodes to IND 23 for 18 yards (A.Francisco D.Carter).	0	0	0			1	4		0	01/01/2006	at Colts	-6.5	Cardinals	43.5	6.5	1	2006	16.8833333	0	OWN	0.3923749213	0.9936876311	-0.24812953	0.3295022926	0.9922439805	0.2987679686	0.7012320314	1
153822	0	1	IND	ARI	77	1	2	42.9833333	12.9833333	1	10	4	7	3	0	0	1	0	(12:59) (Shotgun) J.Sorgi pass to D.Rhodes to IND 32 for 9 yards (K.Dansby).	0	0	0			0	4		0	01/01/2006	at Colts	-6.5	Cardinals	43.5	6.5	1	2006	17.0166667	0	OWN	0.4059666877	0.9911199218	-0.078798759	0.5510937562	0.98946448	0.2111055087	0.7888944913	1
153823	0	1	IND	ARI	68	1	2	42.2333333	12.2333333	2	1	4	7	3	0	0	1	0	(12:14) J.Sorgi pass to B.Hartsock pushed ob at IND 39 for 7 yards (J.Darling).	0	0	0			0	4		0	01/01/2006	at Colts	-6.5	Cardinals	43.5	6.5	1	2006	17.7666667	0	OWN	0.3904735802	0.9915423109	-0.138000073	0.5778183938	0.9900944953	0.2017049618	0.7982950382	1
153824	0	1	IND	ARI	61	1	2	41.7166667	11.7166667	1	10	4	7	3	0	1	0	1	(11:43) (Shotgun) PENALTY on IND-B.Hartsock False Start 5 yards enforced at IND 39 - No Play.	0	5	1	FALSE START	-0.006021737	0	4		0	01/01/2006	at Colts	-6.5	Cardinals	43.5	6.5	1	2006	18.2833333	0	OWN	0.3984866028	0.9898939605	-0.082526387	0.5892004888	0.9880967634	0.190059605	0.809940395	1
153825	0	1	IND	ARI	66	1	2	41.2833333	11.2833333	1	15	4	7	3	0	1	0	0	(11:17) (Shotgun) J.Sorgi sacked at IND 29 for -5 yards (A.Smith).	0	0	0			0	4		0	01/01/2006	at Colts	-6.5	Cardinals	43.5	6.5	1	2006	18.7166667	0	OWN	0.4076450564	0.9883034023	-0.017363846	0.3872388585	0.9860296209	0.1991712067	0.8008287933	1
153826	0	1	IND	ARI	71	1	2	40.8333333	10.8333333	2	20	4	7	3	0	0	1	0	(10:50) (Shotgun) J.Sorgi pass to A.Moorehead to IND 37 for 8 yards (A.Smith).	0	0	0			0	4		0	01/01/2006	at Colts	-6.5	Cardinals	43.5	6.5	1	2006	19.1666667	0	OWN	0.4115075147	0.9856498294	0.0848107952	-0.321205092	0.98257364	0.2339263034	0.7660736966	1
153827	0	1	IND	ARI	63	1	2	40.15	10.15	3	12	4	7	3	0	0	1	0	(10:09) (Shotgun) J.Sorgi pass to D.Rhodes to IND 42 for 5 yards (J.Darling E.Green).	0	0	0			0	4		0	01/01/2006	at Colts	-6.5	Cardinals	43.5	6.5	1	2006	19.85	0	OWN	0.3972939533	0.9861459802	0.0360508135	-0.33677065	0.9833607325	0.2259699418	0.7740300582	1
153828	0	1	IND	ARI	58	1	2	39.6	9.6	4	7	4	7	3	1	0	0	0	(9:36) H.Smith punts 58 yards to end zone Center-J.Snow Touchback.	0	0	0			1	4		0	01/01/2006	at Colts	-6.5	Cardinals	43.5	6.5	1	2006	20.4	0	OWN	0.3868018212	0.9859799023	0.0209511028	-0.490415877	0.9832480126	0.2254993892	0.7745006108	1
153829	0	1	IND	ARI	20	0	2	39.45	9.45	1	10	4	3	7	0	1	0	0	(9:27) M.Shipp up the middle to ARZ 23 for 3 yards (G.Brackett).	0	0	0			0	4		0	01/01/2006	at Colts	-6.5	Cardinals	43.5	6.5	1	2006	20.55	0	OPP	0.3480245441	0.9871736322	-0.103877364	-0.755640045	0.9846027026	0.2305298104	0.7694701896	1
153830	0	1	IND	ARI	23	0	2	38.8333333	8.83333333	2	7	4	3	7	0	0	1	0	(8:50) J.McCown pass incomplete to A.Boldin (N.Harper).	0	0	0			0	4		0	01/01/2006	at Colts	-6.5	Cardinals	43.5	6.5	1	2006	21.1666667	0	OPP	0.3455291749	0.9863830317	-0.086570342	-0.859913253	0.9835645242	0.2275428153	0.7724571847	1
153831	0	1	IND	ARI	23	0	2	38.7166667	8.71666667	3	7	4	3	7	0	0	1	0	(8:43) J.McCown pass to A.Boldin to ARZ 35 for 12 yards (D.Thornton M.Doss).	0	0	0			0	4		0	01/01/2006	at Colts	-6.5	Cardinals	43.5	6.5	1	2006	21.2833333	0	OPP	0.3404164555	0.9854145836	-0.048352124	-0.943017898	0.9823375082	0.2068929729	0.7931070271	1
153832	0	1	IND	ARI	35	0	2	38.0666667	8.06666667	1	10	4	3	7	0	1	0	0	(8:04) J.Arrington up the middle to ARZ 35 for no gain (D.Thornton G.Brackett).	0	0	0			0	4		0	01/01/2006	at Colts	-6.5	Cardinals	43.5	6.5	1	2006	21.9333333	0	OPP	0.3665306117	0.9851947486	-0.065523554	-0.756008523	0.981815377	0.2539154355	0.7460845645	1
153833	0	1	IND	ARI	35	0	2	37.4666667	7.46666667	2	10	4	3	7	0	0	1	0	(7:28) J.McCown pass incomplete to A.Boldin (N.Harper).	0	0	0			0	4		0	01/01/2006	at Colts	-6.5	Cardinals	43.5	6.5	1	2006	22.5333333	0	OPP	0.3636022479	0.983335134	-0.020614449	-0.895426833	0.9794027337	0.2386609064	0.7613390936	1
153834	0	1	IND	ARI	35	0	2	37.4	7.4	3	10	4	3	7	0	0	1	0	(7:24) J.McCown pass to J.Arrington to ARZ 40 for 5 yards (D.Thornton).ARZ-J.Bridges was injured during the play. His return is Probable.	0	0	0			0	4		0	01/01/2006	at Colts	-6.5	Cardinals	43.5	6.5	1	2006	22.6	0	OPP	0.358345621	0.9822432451	0.0170956752	-0.958023302	0.9779885634	0.2151036005	0.7848963995	1
153835	0	1	IND	ARI	40	0	2	37.05	7.05	4	5	4	3	7	1	0	0	1	(7:03) S.Player punts 35 yards to IND 25 Center-N.Hodel downed by ARZ-O.Ayanbadejo. PENALTY on IND-M.Jackson Offensive Holding 10 yards enforced at IND 25.	0	10	1	OFFENSIVE HOLDING	0.017740082	1	4		0	01/01/2006	at Colts	-6.5	Cardinals	43.5	6.5	1	2006	22.95	0	OPP	0.3549737344	0.9823821851	0.0124117934	-0.97219075	0.9780929788	0.2124985985	0.7875014015	1
153836	0	1	IND	ARI	85	1	2	36.8833333	6.88333333	1	10	4	7	3	0	0	1	0	(6:53) J.Sorgi pass intended for T.Walters INTERCEPTED by J.Darling (E.Green) at IND 22. J.Darling to IND 7 for 15 yards (B.Hartsock).	1	0	0			1	4		0	01/01/2006	at Colts	-6.5	Cardinals	43.5	6.5	1	2006	23.1166667	0	OWN	0.4372998397	0.9833504129	0.0148917268	0.6219392509	0.9793208973	0.2178249002	0.7821750998	1
153837	0	1	IND	ARI	93	0	2	36.7666667	6.76666667	1	7	4	3	7	0	1	0	0	(6:46) O.Ayanbadejo left tackle to IND 3 for 4 yards (J.Thomas).	0	0	0			0	4		0	01/01/2006	at Colts	-6.5	Cardinals	43.5	6.5	1	2006	23.2333333	0	OWN	0.4167921745	0.9839995938	-0.003244385	-0.722082844	0.9791459774	0.3593795446	0.6406204554	1
153838	0	1	IND	ARI	97	0	2	36.1333333	6.13333333	2	3	4	3	7	0	0	1	0	(6:08) J.McCown pass intended for M.Shipp INTERCEPTED by G.Gardner at IND 1. G.Gardner pushed ob at IND 17 for 16 yards (O.Ayanbadejo).	1	0	0			1	4		0	01/01/2006	at Colts	-6.5	Cardinals	43.5	6.5	1	2006	23.8666667	0	OWN	0.4146413374	0.9833242751	0.0051950693	-0.823373001	0.9781536819	0.3629900712	0.6370099288	1
153839	0	1	IND	ARI	83	1	2	35.9833333	5.98333333	1	10	4	7	3	0	1	0	0	(5:59) J.Mungro left tackle to IND 24 for 7 yards (J.Darling A.Wilson).ARZ-O.Huff was injured during the play. His return is Doubtful.	0	0	0			0	4		0	01/01/2006	at Colts	-6.5	Cardinals	43.5	6.5	1	2006	24.0166667	0	OWN	0.4393932423	0.9817413364	0.024550268	0.6352998859	0.9772396726	0.2141590931	0.7858409069	1
153840	0	1	IND	ARI	76	1	2	35.4	5.4	2	3	4	7	3	0	0	1	1	(5:24) J.Sorgi pass to T.Walters to IND 33 for 9 yards (E.Green). PENALTY on ARZ-E.Green Unnecessary Roughness 15 yards enforced at IND 33.	0	15	0	UNNECESSARY ROUGHNESS	0.042994847	0	4		0	01/01/2006	at Colts	-6.5	Cardinals	43.5	6.5	1	2006	24.6	0	OWN	0.426605495	0.9821948138	-0.013872623	0.5885444515	0.9780121645	0.2079706444	0.7920293556	1
153841	0	1	IND	ARI	52	1	2	34.8166667	4.81666667	1	10	4	7	3	0	0	1	0	(4:49) J.Sorgi pass to J.Mungro to ARZ 35 for 17 yards (R.Griffith).	0	0	0			0	4		0	01/01/2006	at Colts	-6.5	Cardinals	43.5	6.5	1	2006	25.1833333	0	OWN	0.4200507608	0.9794700038	-0.000302004	0.6824095722	0.9749711394	0.1728177349	0.8271822651	1
153842	0	1	IND	ARI	35	1	2	34.1	4.1	1	10	4	7	3	0	0	1	0	(4:06) (Shotgun) J.Sorgi pass incomplete to T.Walters (A.Wilson).	0	0	0			0	4		0	01/01/2006	at Colts	-6.5	Cardinals	43.5	6.5	1	2006	25.9	0	OPP	0.4095974631	0.9779348243	-0.012882435	0.7068597664	0.9734127581	0.152192293	0.847807707	1
153843	0	1	IND	ARI	35	1	2	34.05	4.05	2	10	4	7	3	0	0	1	0	(4:03) J.Sorgi pass to T.Walters to ARZ 30 for 5 yards (D.Carter).	0	0	0			0	4		0	01/01/2006	at Colts	-6.5	Cardinals	43.5	6.5	1	2006	25.95	0	OPP	0.4044851874	0.9765333691	0.0245989281	0.3866967342	0.9716445359	0.1553917392	0.8446082608	1
153844	0	1	IND	ARI	30	1	2	33.35	3.35	3	5	4	7	3	0	0	1	0	(3:21) (Shotgun) J.Sorgi pass to J.Mungro to ARZ 26 for 4 yards (J.Darling K.Dansby).	0	0	0			0	4		0	01/01/2006	at Colts	-6.5	Cardinals	43.5	6.5	1	2006	26.65	0	OPP	0.3946970434	0.9758860792	0.0115401479	0.2210766267	0.9709854351	0.1553483896	0.8446516104	1
153845	0	1	IND	ARI	26	1	2	32.7666667	2.76666667	4	1	4	7	3	0	1	0	0	(2:46) M.Vanderjagt 44 yard field goal is GOOD Center-J.Snow Holder-H.Smith.	0	0	0			0	4		0	01/01/2006	at Colts	-6.5	Cardinals	43.5	6.5	1	2006	27.2333333	0	OPP	0.3858154383	0.9750164498	0.0087693953	-0.016032428	0.9700214317	0.1590808197	0.8409191803	1
153846	0	1	IND	ARI	26	1	2	32.7666667	2.76666667	-1	-1	7	10	3	1	0	0	0	J.Cortez kicks 65 yards from IND 30 to ARZ 5. R.Swinton to ARZ 16 for 11 yards (G.Sapp).	0	0	0			1	4		0	01/01/2006	at Colts	-6.5	Cardinals	43.5	6.5	1	2006	27.2333333	0	OPP	0.4060121045	0.9800992245	-0.068491421	0.9869719498	0.9775787334	0.1354843219	0.8645156781	1
153847	0	1	IND	ARI	16	0	2	32.5666667	2.56666667	1	10	7	3	10	0	0	1	1	(2:34) J.McCown pass to J.Arrington to ARZ 18 for 2 yards (M.Jackson). PENALTY on IND-M.Jackson Face Mask (5 Yards) 5 yards enforced at ARZ 18.	0	5	1	FACE MASK (5 YARDS)	-0.014202948	0	4		0	01/01/2006	at Colts	-6.5	Cardinals	43.5	6.5	1	2006	27.4333333	0	OPP	0.3691594465	0.9714284912	0.1118329465	-0.656045802	0.9660150017	0.140827019	0.859172981	1
153848	0	1	IND	ARI	23	0	2	32.25	2.25	1	3	7	3	10	0	0	1	0	(2:15) J.McCown pass to A.Boldin to ARZ 41 for 18 yards (G.Brackett).	0	0	0			0	4		0	01/01/2006	at Colts	-6.5	Cardinals	43.5	6.5	1	2006	27.75	0	OPP	0.3714490091	0.9743412529	0.0518039846	-0.396125788	0.9694860443	0.1488453281	0.8511546719	1
153849	0	1	IND	ARI	41	0	2	32	2	1	10	7	3	10	0	1	0	0	(2:00) J.McCown sacked at ARZ 35 for -6 yards (R.Brock).	0	0	0			0	4		0	01/01/2006	at Colts	-6.5	Cardinals	43.5	6.5	1	2006	28	0	OPP	0.3919629071	0.969668379	0.1517606271	-0.676434759	0.9629349532	0.1703081956	0.8296918044	1
153850	0	1	IND	ARI	35	0	2	31.5666667	1.56666667	2	16	7	3	10	0	0	1	0	(1:34) J.McCown pass to A.Bergen to ARZ 43 for 8 yards (G.Brackett D.Thornton).	0	0	0			0	4		0	01/01/2006	at Colts	-6.5	Cardinals	43.5	6.5	1	2006	28.4333333	0	OPP	0.387612843	0.9622140032	0.2460365819	-0.921156317	0.9535187479	0.1407547056	0.8592452944	1
153851	0	1	IND	ARI	43	0	2	31.0666667	1.06666667	3	8	7	3	10	0	0	1	0	(1:04) J.McCown pass to M.Shipp to 50 for 7 yards (R.Brock D.Thornton).	0	0	0			0	4		0	01/01/2006	at Colts	-6.5	Cardinals	43.5	6.5	1	2006	28.9333333	0	OPP	0.3853546299	0.9641351985	0.2172725319	-0.928665019	0.9557425953	0.1511743059	0.8488256941	1
153852	0	1	IND	ARI	50	0	2	30.9333333	0.93333333	4	1	7	3	10	1	0	0	0	(:56) S.Player punts 43 yards to IND 7 Center-N.Hodel downed by ARZ-J.Darling.	0	0	0			1	4		0	01/01/2006	at Colts	-6.5	Cardinals	43.5	6.5	1	2006	29.0666667	0	OPP	0.3813963586	0.9665483617	0.1922178207	-0.942447365	0.9586682906	0.1586572727	0.8413427273	1
153853	0	1	IND	ARI	93	1	2	30.7833333	0.78333333	1	10	7	10	3	0	1	0	0	(:47) J.Sorgi kneels to IND 6 for -1 yards.	0	0	0			0	4		0	01/01/2006	at Colts	-6.5	Cardinals	43.5	6.5	1	2006	29.2166667	0	OWN	0.4626427537	0.9658019128	0.2322247001	0.7110503889	0.9576681418	0.1418413932	0.8581586068	1
153854	0	1	IND	ARI	94	1	2	30.4	0.4	2	11	7	10	3	0	1	0	0	(:24) J.Sorgi kneels to IND 5 for -1 yards.	0	0	0			0	4		0	01/01/2006	at Colts	-6.5	Cardinals	43.5	6.5	1	2006	29.6	0	OWN	0.4605119647	0.961629995	0.2825637191	0.3520272472	0.9521824524	0.1462825156	0.8537174844	1
153855	0	1	IND	ARI	94	1	3	30	15	-1	-1	7	10	3	1	0	0	0	J.Cortez kicks 71 yards from IND 30 to ARZ -1. R.Swinton to ARZ 16 for 17 yards (K.O'Neil).	0	0	0			1	4		0	01/01/2006	at Colts	-6.5	Cardinals	43.5	6.5	1	2006	30	0	OWN	0.4550788591	0.9806790085	0.0149196489	0.9737313364	0.9770669367	0.2025781722	0.7974218278	1
153856	0	1	IND	ARI	16	0	3	29.9333333	14.9333333	1	10	7	3	10	0	1	0	0	(14:56) M.Shipp left tackle to ARZ 21 for 5 yards (J.Williams G.Gardner).	0	0	0			0	4		0	01/01/2006	at Colts	-6.5	Cardinals	43.5	6.5	1	2006	30.0666667	0	OPP	0.3646261764	0.9727774555	0.1041379161	-0.766396697	0.9680408501	0.1443019317	0.8556980683	1
153857	0	1	IND	ARI	21	0	3	29.4333333	14.4333333	2	5	7	3	10	0	0	1	0	(14:26) J.McCown pass incomplete to A.Boldin (R.Brock).	0	0	0			0	4		0	01/01/2006	at Colts	-6.5	Cardinals	43.5	6.5	1	2006	30.5666667	0	OPP	0.3619234425	0.9725723033	0.1015299244	-0.839055584	0.9676709249	0.1471523771	0.8528476229	1
153858	0	1	IND	ARI	21	0	3	29.3833333	14.3833333	3	5	7	3	10	0	0	1	1	(14:23) J.McCown pass to A.Boldin pushed ob at ARZ 28 for 7 yards (M.Jackson K.O'Neil). PENALTY on ARZ-A.Bergen Offensive Pass Interference 10 yards enforced at ARZ 21 - No Play.	0	10	0	OFFENSIVE PASS INTERFERENCE	0.023816298	0	4		0	01/01/2006	at Colts	-6.5	Cardinals	43.5	6.5	1	2006	30.6166667	0	OPP	0.3565867858	0.9708352732	0.1384726263	-0.934267318	0.9655275046	0.1321833239	0.8678166761	1
153859	0	1	IND	ARI	11	0	3	28.9166667	13.9166667	3	15	7	3	10	0	0	1	0	(13:55) J.McCown pass to B.Johnson to ARZ 19 for 8 yards (K.Hayden R.Morris).	0	0	0			0	4		0	01/01/2006	at Colts	-6.5	Cardinals	43.5	6.5	1	2006	31.0833333	0	OPP	0.3572872708	0.9626727442	0.2338732015	-0.975565689	0.9556257411	0.0991961862	0.9008038138	1
153860	0	1	IND	ARI	19	0	3	28.4666667	13.4666667	4	7	7	3	10	1	0	0	0	(13:28) S.Player punts 42 yards to IND 39 Center-N.Hodel. T.Walters to IND 48 for 9 yards (J.Darling I.Keys).	0	0	0			1	4		0	01/01/2006	at Colts	-6.5	Cardinals	43.5	6.5	1	2006	31.5333333	0	OPP	0.3547507844	0.9647508271	0.2042867836	-0.97799631	0.9579778825	0.1070341796	0.8929658204	1
153861	0	1	IND	ARI	52	1	3	28.2666667	13.2666667	1	10	7	10	3	0	0	1	0	(13:16) J.Sorgi pass incomplete to A.Moorehead (D.Macklin).	0	0	0			0	4		0	01/01/2006	at Colts	-6.5	Cardinals	43.5	6.5	1	2006	31.7333333	0	OWN	0.4266196882	0.9678998601	0.1714949521	0.6292782375	0.9622882055	0.1059471571	0.8940528429	1
153862	0	1	IND	ARI	52	1	3	28.1833333	13.1833333	2	10	7	10	3	0	0	1	0	(13:11) (Shotgun) J.Sorgi pass incomplete to D.Rhodes.	0	0	0			0	4		0	01/01/2006	at Colts	-6.5	Cardinals	43.5	6.5	1	2006	31.8166667	0	OWN	0.4217313037	0.96575602	0.2080659181	0.2616940983	0.9596504564	0.1105580756	0.8894419244	1
153863	0	1	IND	ARI	52	1	3	28.1333333	13.1333333	3	10	7	10	3	0	0	1	0	(13:08) (Shotgun) J.Sorgi pass to B.Utecht to ARZ 33 for 19 yards (K.Dansby J.Darling).	0	0	0			0	4		0	01/01/2006	at Colts	-6.5	Cardinals	43.5	6.5	1	2006	31.8666667	0	OWN	0.4166806159	0.9635952731	0.2436359914	-0.202217417	0.9569869025	0.121741801	0.878258199	1
153864	0	1	IND	ARI	33	1	3	27.4166667	12.4166667	1	10	7	10	3	0	0	1	1	(12:25) J.Sorgi pass incomplete to T.Walters. PENALTY on ARZ-A.Wilson Roughing the Passer 15 yards enforced at ARZ 33 - No Play.	0	15	0	ROUGHING THE PASSER	0.016401986	0	4		0	01/01/2006	at Colts	-6.5	Cardinals	43.5	6.5	1	2006	32.5833333	0	OPP	0.4152100593	0.9650488017	0.1584680115	0.6606942702	0.9594589986	0.0881594223	0.9118405777	1
153865	0	1	IND	ARI	18	1	3	27.2666667	12.2666667	1	10	7	10	3	0	1	0	0	(12:16) D.Rhodes right end to ARZ 18 for no gain (K.Dansby).	0	0	0			0	4		0	01/01/2006	at Colts	-6.5	Cardinals	43.5	6.5	1	2006	32.7333333	0	OPP	0.4039320174	0.9645525562	0.1411754847	0.678310595	0.9594224439	0.0770682321	0.9229317679	1
153866	0	1	IND	ARI	18	1	3	26.55	11.55	2	10	7	10	3	0	0	1	0	(11:33) J.Sorgi pass to T.Walters for 18 yards TOUCHDOWN.	0	0	0			0	4		0	01/01/2006	at Colts	-6.5	Cardinals	43.5	6.5	1	2006	33.45	0	OPP	0.4015899467	0.9596775222	0.1865097358	0.350943225	0.9535284947	0.0764529904	0.9235470096	1
153867	0	1	IND	ARI	18	1	3	26.55	11.55	-1	-1	7	10	3	0	1	0	0	M.Vanderjagt extra point is GOOD Center-J.Snow Holder-H.Smith.	0	0	0			0	4		0	01/01/2006	at Colts	-6.5	Cardinals	43.5	6.5	1	2006	33.45	0	OPP	0.4102156045	0.9726564297	-0.037944632	0.9828777637	0.9691479646	0.1178567983	0.8821432017	1
153868	0	1	IND	ARI	18	1	3	26.55	11.55	-1	-1	14	17	3	1	0	0	0	J.Cortez kicks 65 yards from IND 30 to ARZ 5. R.Swinton to ARZ 25 for 20 yards (G.Sapp).	0	0	0			1	4		0	01/01/2006	at Colts	-6.5	Cardinals	43.5	6.5	1	2006	33.45	+7	OPP	0.3978500101	0.9658936652	0.2544989566	0.9866002981	0.9655598575	0.0358713392	0.9641286608	1
153869	0	1	IND	ARI	25	0	3	26.3333333	11.3333333	1	10	14	3	17	0	0	1	0	(11:20) J.McCown pass incomplete to A.Boldin (M.Giordano).	0	0	0			0	4		0	01/01/2006	at Colts	-6.5	Cardinals	43.5	6.5	1	2006	33.6666667	+7	OPP	0.3748087134	0.9510397154	0.4331093934	-0.681765536	0.9469631803	0.0405579931	0.9594420069	1
153870	0	1	IND	ARI	25	0	3	26.25	11.25	2	10	14	3	17	0	0	1	0	(11:15) J.McCown pass to E.Edwards pushed ob at ARZ 49 for 24 yards (G.Sapp M.Jackson).	0	0	0			0	4		0	01/01/2006	at Colts	-6.5	Cardinals	43.5	6.5	1	2006	33.75	+7	OPP	0.369673776	0.9477997229	0.4634217279	-0.862928106	0.943284505	0.0372782597	0.9627217403	1
153871	0	1	IND	ARI	49	0	3	25.9	10.9	1	10	14	3	17	0	1	0	0	(10:54) J.Arrington left tackle to IND 42 for 9 yards (M.Giordano).	0	0	0			0	4		0	01/01/2006	at Colts	-6.5	Cardinals	43.5	6.5	1	2006	34.1	+7	OPP	0.3961330783	0.9487548219	0.4630759064	-0.701299717	0.943082387	0.0507247713	0.9492752287	1
153872	0	1	IND	ARI	58	0	3	25.3333333	10.3333333	2	1	14	3	17	0	1	0	0	(10:20) J.Arrington up the middle to IND 42 for no gain (Da.Reid).	0	0	0			0	4		0	01/01/2006	at Colts	-6.5	Cardinals	43.5	6.5	1	2006	34.6666667	+7	OWN	0.3943032118	0.9519732203	0.432102156	-0.700871125	0.9464879478	0.0573588223	0.9426411777	1
153873	0	1	IND	ARI	58	0	3	24.75	9.75	3	1	14	3	17	0	0	1	0	(9:45) J.McCown pass to L.Fitzgerald pushed ob at IND 32 for 10 yards (M.Giordano).	0	0	0			0	4		0	01/01/2006	at Colts	-6.5	Cardinals	43.5	6.5	1	2006	35.25	+7	OWN	0.3913755223	0.9461447499	0.4678006183	-0.869535467	0.9396386943	0.0514385081	0.9485614919	1
153874	0	1	IND	ARI	68	0	3	24.3	9.3	1	10	14	3	17	0	1	0	0	(9:18) J.McCown up the middle to IND 25 for 7 yards (K.O'Neil).	0	0	0			0	4		0	01/01/2006	at Colts	-6.5	Cardinals	43.5	6.5	1	2006	35.7	+7	OWN	0.4179169566	0.9397078029	0.4990791803	-0.703414421	0.9311965368	0.0563244847	0.9436755153	1
153875	0	1	IND	ARI	75	0	3	23.5666667	8.56666667	2	3	14	3	17	0	0	1	0	(8:34) J.McCown pass to L.Fitzgerald for 25 yards TOUCHDOWN.	0	0	0			0	4		0	01/01/2006	at Colts	-6.5	Cardinals	43.5	6.5	1	2006	36.4333333	+7	OWN	0.4165611996	0.940216434	0.4854748441	-0.749919659	0.931453229	0.0604730824	0.9395269176	1
153876	0	1	IND	ARI	75	0	3	23.5666667	8.56666667	-1	-1	14	3	17	0	1	0	0	N.Rackers extra point is GOOD Center-N.Hodel Holder-S.Player.	0	0	0			0	4		0	01/01/2006	at Colts	-6.5	Cardinals	43.5	6.5	1	2006	36.4333333	+7	OWN	0.4296394489	0.9532527639	0.3604741716	0.5802317283	0.9470384245	0.0521217381	0.9478782619	1
153877	0	1	IND	ARI	75	0	3	23.5666667	8.56666667	-1	-1	7	10	17	1	0	0	0	N.Novak kicks 61 yards from ARZ 30 to IND 9. T.Walters to IND 22 for 13 yards (I.Keys).	0	0	0			1	4		0	01/01/2006	at Colts	-6.5	Cardinals	43.5	6.5	1	2006	36.4333333	0	OWN	0.4416129998	0.9624741807	0.0790849254	0.492458988	0.9525095436	0.1814788917	0.8185211083	1
153878	0	1	IND	ARI	78	1	3	23.3833333	8.38333333	1	10	7	17	10	0	0	1	0	(8:23) (Shotgun) J.Sorgi pass to T.Walters to IND 28 for 6 yards (K.Dansby).	0	0	0			0	4		0	01/01/2006	at Colts	-6.5	Cardinals	43.5	6.5	1	2006	36.6166667	0	OWN	0.4660030357	0.9472175761	0.267462441	0.6579000257	0.9346280457	0.1151900597	0.8848099403	1
153879	0	1	IND	ARI	72	1	3	22.6166667	7.61666667	2	4	7	17	10	0	0	1	0	(7:37) J.Sorgi pass to B.Hartsock to IND 29 for 1 yard (K.Dansby).	0	0	0			0	4		0	01/01/2006	at Colts	-6.5	Cardinals	43.5	6.5	1	2006	37.3833333	0	OWN	0.4557100723	0.9464919213	0.2450035502	0.5801346555	0.9341234755	0.109910207	0.890089793	1
153880	0	1	IND	ARI	71	1	3	21.9666667	6.96666667	3	3	7	17	10	0	1	0	1	(6:58) (Shotgun) PENALTY on ARZ-C.Okeafor Encroachment 5 yards enforced at IND 29 - No Play.	0	5	0	ENCROACHMENT	0.011758707	0	4		0	01/01/2006	at Colts	-6.5	Cardinals	43.5	6.5	1	2006	38.0333333	0	OWN	0.4518328329	0.940799776	0.2764993369	0.2516656992	0.9268425437	0.1119566496	0.8880433504	1
153881	0	1	IND	ARI	66	1	3	21.55	6.55	1	10	7	17	10	0	1	0	1	(6:33) D.Rhodes right end to IND 33 for -1 yards (A.Wilson). PENALTY on ARZ-D.Dockett Defensive Holding 5 yards enforced at IND 34 - No Play.	0	5	0	DEFENSIVE HOLDING	0.009085143	0	4		0	01/01/2006	at Colts	-6.5	Cardinals	43.5	6.5	1	2006	38.45	0	OWN	0.4642177599	0.9365878095	0.276031652	0.6907405471	0.9215424888	0.0965073623	0.9034926377	1
153882	0	1	IND	ARI	61	1	3	21.15	6.15	1	10	7	17	10	0	1	0	0	(6:09) D.Rhodes left end to IND 34 for -5 yards (K.Dansby).	0	0	0			0	4		0	01/01/2006	at Colts	-6.5	Cardinals	43.5	6.5	1	2006	38.85	0	OWN	0.4620435471	0.9340190373	0.2750007401	0.6999018739	0.9185636093	0.0903342839	0.9096657161	1
153883	0	1	IND	ARI	66	1	3	20.4666667	5.46666667	2	15	7	17	10	0	0	1	0	(5:28) J.Sorgi pass to T.Walters to IND 39 for 5 yards (O.Huff K.Dansby).	0	0	0			0	4		0	01/01/2006	at Colts	-6.5	Cardinals	43.5	6.5	1	2006	39.5333333	0	OWN	0.466598727	0.9176613259	0.3694911912	0.129566421	0.8967799901	0.0954323035	0.9045676965	1
153884	0	1	IND	ARI	61	1	3	19.7166667	4.71666667	3	10	7	17	10	0	0	1	0	(4:43) (Shotgun) J.Sorgi pass incomplete to A.Moorehead.	0	0	0			0	4		0	01/01/2006	at Colts	-6.5	Cardinals	43.5	6.5	1	2006	40.2833333	0	OWN	0.4576347017	0.915039269	0.358752594	-0.051763893	0.8939225923	0.0933590024	0.9066409976	1
153885	0	1	IND	ARI	61	1	3	19.6333333	4.63333333	4	10	7	17	10	1	0	0	0	(4:38) H.Smith punts 55 yards to ARZ 6 Center-J.Snow downed by IND-K.Hayden.	0	0	0			1	4		0	01/01/2006	at Colts	-6.5	Cardinals	43.5	6.5	1	2006	40.3666667	0	OWN	0.4529093352	0.9095273867	0.3913522754	-0.480861509	0.8867789197	0.100145398	0.899854602	1
153886	0	1	IND	ARI	6	0	3	19.4666667	4.46666667	1	10	7	10	17	0	1	0	0	(4:28) M.Shipp right tackle to ARZ 10 for 4 yards (M.Jackson R.Morris).	0	0	0			0	4		0	01/01/2006	at Colts	-6.5	Cardinals	43.5	6.5	1	2006	40.5333333	0	OPP	0.4011249168	0.9216521264	0.2301379112	-0.652798424	0.90324168	0.0951035879	0.9048964121	1
153887	0	1	IND	ARI	10	0	3	18.7833333	3.78333333	2	6	7	10	17	0	0	1	0	(3:47) J.McCown pass incomplete to A.Boldin.	0	0	0			0	4		0	01/01/2006	at Colts	-6.5	Cardinals	43.5	6.5	1	2006	41.2166667	0	OPP	0.3991509166	0.9180474239	0.2387589385	-0.775652995	0.8982925061	0.0963776523	0.9036223477	1
153888	0	1	IND	ARI	10	0	3	18.6833333	3.68333333	3	6	7	10	17	0	0	1	0	(3:41) J.McCown pass to L.Fitzgerald pushed ob at ARZ 23 for 13 yards (V.Hutchins).	0	0	0			0	4		0	01/01/2006	at Colts	-6.5	Cardinals	43.5	6.5	1	2006	41.3166667	0	OPP	0.3941981595	0.9125775906	0.2744108527	-0.906284007	0.8912378022	0.0862257028	0.9137742972	1
153889	0	1	IND	ARI	23	0	3	18.3166667	3.31666667	1	10	7	10	17	0	0	1	0	(3:19) (Shotgun) J.McCown pass to A.Boldin to ARZ 30 for 7 yards (M.Jackson).	0	0	0			0	4		0	01/01/2006	at Colts	-6.5	Cardinals	43.5	6.5	1	2006	41.6833333	0	OPP	0.4193841909	0.9120630116	0.2658709665	-0.658182616	0.8890660698	0.109433708	0.890566292	1
153890	0	1	IND	ARI	30	0	3	17.75	2.75	2	3	7	10	17	0	1	0	0	(2:45) M.Shipp left tackle to ARZ 32 for 2 yards (K.O'Neil).	0	0	0			0	4		0	01/01/2006	at Colts	-6.5	Cardinals	43.5	6.5	1	2006	42.25	0	OPP	0.4173427829	0.9142229302	0.2469688995	-0.712243416	0.8913702717	0.1201150359	0.8798849641	1
153891	0	1	IND	ARI	32	0	3	17.75	2.75	3	1	7	10	17	0	1	0	0	(2:45) J.McCown right guard to ARZ 34 for 2 yards (L.Tripplett).	0	0	0			0	4		0	01/01/2006	at Colts	-6.5	Cardinals	43.5	6.5	1	2006	42.25	0	OPP	0.4123161124	0.9128502617	0.2640697909	-0.851817861	0.889449546	0.1176511207	0.8823488793	1
153892	0	1	IND	ARI	34	0	3	16.5333333	1.53333333	1	10	7	10	17	0	0	1	0	(1:32) (Shotgun) J.McCown pass to A.Boldin to ARZ 41 for 7 yards (M.Giordano R.Morris).	0	0	0			0	4		0	01/01/2006	at Colts	-6.5	Cardinals	43.5	6.5	1	2006	43.4666667	0	OPP	0.4352415335	0.8950708102	0.3015753357	-0.649624431	0.8651907523	0.1153352624	0.8846647376	1
153893	0	1	IND	ARI	41	0	3	15.8666667	0.86666667	2	3	7	10	17	0	1	0	0	(:52) J.Arrington up the middle to ARZ 49 for 8 yards (L.Tripplett).	0	0	0			0	4		0	01/01/2006	at Colts	-6.5	Cardinals	43.5	6.5	1	2006	44.1333333	0	OPP	0.433639516	0.8966149207	0.2843280052	-0.703776453	0.8665927742	0.1267205198	0.8732794802	1
153894	0	1	IND	ARI	49	0	3	15.35	0.35	1	10	7	10	17	0	1	0	0	(:21) J.McCown up the middle to IND 44 for 7 yards (J.Goddard).	0	0	0			0	4		0	01/01/2006	at Colts	-6.5	Cardinals	43.5	6.5	1	2006	44.65	0	OPP	0.4514823842	0.8820623072	0.3338504415	-0.6524548	0.8456656061	0.1328948873	0.8671051127	1
153895	0	1	IND	ARI	56	0	4	15	15	2	3	7	10	17	0	0	1	0	(15:00) J.McCown pass to O.Ayanbadejo to IND 38 for 6 yards (K.O'Neil).	0	0	0			0	4		0	01/01/2006	at Colts	-6.5	Cardinals	43.5	6.5	1	2006	45	0	OWN	0.4338287682	0.9170434867	0.273094408	-0.822706935	0.8936728587	0.1569819635	0.8430180365	1
153896	0	1	IND	ARI	62	0	4	14.4166667	14.4166667	1	10	7	10	17	0	1	0	0	(14:25) J.McCown right end ran ob at IND 29 for 9 yards (G.Gardner).	0	0	0			0	4		0	01/01/2006	at Colts	-6.5	Cardinals	43.5	6.5	1	2006	45.5833333	0	OWN	0.4504144562	0.9046116777	0.3214419154	-0.787475296	0.876103478	0.1617184371	0.8382815629	1
153897	0	1	IND	ARI	71	0	4	14.0666667	14.0666667	2	1	7	10	17	0	1	0	0	(14:04) M.Shipp up the middle to IND 26 for 3 yards (G.Gardner M.Jackson).	0	0	0			0	4		0	01/01/2006	at Colts	-6.5	Cardinals	43.5	6.5	1	2006	45.9333333	0	OWN	0.4478188177	0.9123748451	0.2835639429	-0.788819361	0.8858686728	0.1833811963	0.8166188037	1
153898	0	1	IND	ARI	74	0	4	13.4666667	13.4666667	1	10	7	10	17	0	0	1	1	(13:28) J.McCown pass to A.Boldin ran ob at IND 12 for 14 yards. PENALTY on ARZ-A.Boldin Offensive Pass Interference 10 yards enforced at IND 26 - No Play. PENALTY on ARZ-J.McCown Illegal Forward Pass declined.	0	10	0	OFFENSIVE PASS INTERFERENCE	0.047447563	0	4		0	01/01/2006	at Colts	-6.5	Cardinals	43.5	6.5	1	2006	46.5333333	0	OWN	0.4632246516	0.8951701124	0.346994638	-0.788938147	0.8617889777	0.180504544	0.819495456	1
153899	0	1	IND	ARI	64	0	4	13.1166667	13.1166667	1	20	7	10	17	0	0	1	0	(13:07) J.McCown pass to E.Edwards to IND 29 for 7 yards (G.Gardner K.O'Neil).	0	0	0			0	4		0	01/01/2006	at Colts	-6.5	Cardinals	43.5	6.5	1	2006	46.8833333	0	OWN	0.463397165	0.8687468576	0.4295494844	-0.918029091	0.826788254	0.1380763105	0.8619236895	1
153900	0	1	IND	ARI	71	0	4	12.5333333	12.5333333	2	13	7	10	17	0	0	1	0	(12:32) J.McCown pass to M.Shipp to IND 29 for no gain (K.Hayden K.O'Neil).	0	0	0			0	4		0	01/01/2006	at Colts	-6.5	Cardinals	43.5	6.5	1	2006	47.4666667	0	OWN	0.4615173485	0.8716922921	0.4130960399	-0.932618294	0.8299847441	0.1491548755	0.8508451245	1
153901	0	1	IND	ARI	71	0	4	11.8333333	11.8333333	3	13	7	10	17	0	0	1	0	(11:50) J.McCown pass to O.Ayanbadejo to IND 24 for 5 yards.	0	0	0			0	4		0	01/01/2006	at Colts	-6.5	Cardinals	43.5	6.5	1	2006	48.1666667	0	OWN	0.4592486745	0.8552210164	0.4508007465	-0.972580713	0.8074596309	0.1280627958	0.8719372042	1
153902	0	1	IND	ARI	76	0	4	11.1166667	11.1166667	4	8	7	10	17	0	1	0	0	(11:07) N.Rackers 42 yard field goal is GOOD Center-N.Hodel Holder-S.Player.	0	0	0			0	4		0	01/01/2006	at Colts	-6.5	Cardinals	43.5	6.5	1	2006	48.8833333	0	OWN	0.4576447341	0.8511324811	0.4510587544	-0.981611593	0.8011868984	0.1286936619	0.8713063381	1
153903	0	1	IND	ARI	76	0	4	11.1166667	11.1166667	-1	-1	4	13	17	1	0	0	0	N.Novak kicks 55 yards from ARZ 30 to IND 15. D.Rhodes to IND 39 for 24 yards (L.Mitchell).	0	0	0			1	4		0	01/01/2006	at Colts	-6.5	Cardinals	43.5	6.5	1	2006	48.8833333	0	OWN	0.4818144367	0.9125608666	0.0789229299	0.4281970948	0.8793307515	0.2878350227	0.7121649773	1
153904	0	1	IND	ARI	61	1	4	10.85	10.85	1	10	4	17	13	0	1	0	0	(10:51) D.Rhodes up the middle to IND 44 for 5 yards (Q.Harris).	0	0	0			0	4		0	01/01/2006	at Colts	-6.5	Cardinals	43.5	6.5	1	2006	49.15	0	OWN	0.4924724331	0.8774434461	0.2462503218	0.6314648074	0.8376345598	0.1343099863	0.8656900137	1
153905	0	1	IND	ARI	56	1	4	10.2666667	10.2666667	2	5	4	17	13	0	1	0	0	(10:16) D.Rhodes left tackle to IND 47 for 3 yards (J.Darling).	0	0	0			0	4		0	01/01/2006	at Colts	-6.5	Cardinals	43.5	6.5	1	2006	49.7333333	0	OWN	0.4831518952	0.8756535586	0.2324332947	0.506761101	0.8360648448	0.1273577026	0.8726422974	1
153906	0	1	IND	ARI	53	1	4	9.6	9.6	3	2	4	17	13	0	0	1	1	(9:36) J.Sorgi pass to D.Rhodes to ARZ 46 for 7 yards (K.Dansby). PENALTY on IND-M.Ulrich Offensive Holding 10 yards enforced at IND 47.	0	10	1	OFFENSIVE HOLDING	0.010821932	0	4		0	01/01/2006	at Colts	-6.5	Cardinals	43.5	6.5	1	2006	50.4	0	OWN	0.4767584794	0.8678646942	0.2421091735	0.257934397	0.8260063649	0.1252953759	0.8747046241	1
153907	0	1	IND	ARI	63	1	4	9.08333333	9.08333333	3	12	4	17	13	0	0	1	0	(9:05) (Shotgun) J.Sorgi pass to A.Moorehead to ARZ 47 for 16 yards (Q.Harris).	0	0	0			0	4		0	01/01/2006	at Colts	-6.5	Cardinals	43.5	6.5	1	2006	50.91666667	0	OWN	0.4921562057	0.8322844979	0.3565520113	-0.271964768	0.77531608	0.1466790625	0.8533209375	1
153908	0	1	IND	ARI	47	1	4	8.38333333	8.38333333	1	10	4	17	13	0	1	0	0	(8:23) D.Rhodes up the middle to ARZ 46 for 1 yard (K.Dansby).	0	0	0			0	4		0	01/01/2006	at Colts	-6.5	Cardinals	43.5	6.5	1	2006	51.61666667	0	OPP	0.4916997608	0.8446978153	0.2605415563	0.675507639	0.794959015	0.0989030123	0.9010969877	1
153909	0	1	IND	ARI	46	1	4	7.8	7.8	2	9	4	17	13	0	0	1	0	(7:48) J.Sorgi pass incomplete to B.Utecht.	0	0	0			0	4		0	01/01/2006	at Colts	-6.5	Cardinals	43.5	6.5	1	2006	52.2	0	OPP	0.4877348278	0.8302035612	0.2909244999	0.3918454585	0.7755593194	0.0952955112	0.9047044888	1
153910	0	1	IND	ARI	46	1	4	7.68333333	7.68333333	3	9	4	17	13	0	0	1	0	(7:41) (Shotgun) J.Sorgi pass incomplete to A.Moorehead.	0	0	0			0	4		0	01/01/2006	at Colts	-6.5	Cardinals	43.5	6.5	1	2006	52.31666667	0	OPP	0.4833064199	0.8191388741	0.3256671768	-0.057576438	0.7606769668	0.1016490879	0.8983509121	1
153911	0	1	IND	ARI	46	1	4	7.58333333	7.58333333	4	9	4	17	13	1	0	0	0	(7:35) H.Smith punts 35 yards to ARZ 11 Center-J.Snow fair catch by B.Johnson.	0	0	0			1	4		0	01/01/2006	at Colts	-6.5	Cardinals	43.5	6.5	1	2006	52.41666667	0	OPP	0.4787889384	0.8077292578	0.3593538407	-0.485072615	0.7453573271	0.1068661113	0.8931338887	1
153912	0	1	IND	ARI	11	0	4	7.46666667	7.46666667	1	10	4	13	17	0	0	1	0	(7:28) (Shotgun) J.McCown pass to A.Boldin to ARZ 14 for 3 yards (K.O'Neil).	0	0	0			0	4		0	01/01/2006	at Colts	-6.5	Cardinals	43.5	6.5	1	2006	52.53333333	0	OPP	0.4443717973	0.8297085806	0.2291467192	-0.705716696	0.7726479554	0.1400283042	0.8599716958	1
153913	0	1	IND	ARI	14	0	4	6.88333333	6.88333333	2	7	4	13	17	0	0	1	0	(6:53) J.McCown pass to A.Boldin to ARZ 30 for 16 yards (R.Morris).	0	0	0			0	4		0	01/01/2006	at Colts	-6.5	Cardinals	43.5	6.5	1	2006	53.11666667	0	OPP	0.4419585216	0.8206552717	0.2451999106	-0.829431824	0.7598297369	0.1387825641	0.8612174359	1
153914	0	1	IND	ARI	30	0	4	6.16666667	6.16666667	1	10	4	13	17	0	0	1	0	(6:10) J.McCown pass to A.Bergen to ARZ 37 for 7 yards (G.Gardner V.Hutchins).	0	0	0			0	4		0	01/01/2006	at Colts	-6.5	Cardinals	43.5	6.5	1	2006	53.83333333	0	OPP	0.4639063588	0.8072627873	0.269245328	-0.710826303	0.7377284063	0.177950076	0.822049924	1
153915	0	1	IND	ARI	37	0	4	5.58333333	5.58333333	2	3	4	13	17	0	1	0	0	(5:35) J.Arrington left tackle to ARZ 47 for 10 yards (R.Morris).	0	0	0			0	4		0	01/01/2006	at Colts	-6.5	Cardinals	43.5	6.5	1	2006	54.41666667	0	OPP	0.4620276701	0.8114487654	0.25059208	-0.757633525	0.7423366136	0.1990841423	0.8009158577	1
153916	0	1	IND	ARI	47	0	4	4.93333333	4.93333333	1	10	4	13	17	0	0	1	0	(4:56) J.McCown pass incomplete to J.Arrington.	0	0	0			0	4		0	01/01/2006	at Colts	-6.5	Cardinals	43.5	6.5	1	2006	55.06666667	0	OPP	0.4812806491	0.7835776969	0.3052226056	-0.71464023	0.7007613684	0.2230602299	0.7769397701	1
153917	0	1	IND	ARI	47	0	4	4.83333333	4.83333333	2	10	4	13	17	0	0	1	0	(4:50) J.McCown pass to A.Bergen to IND 48 for 5 yards (K.Hayden K.O'Neil).	0	0	0			0	4		0	01/01/2006	at Colts	-6.5	Cardinals	43.5	6.5	1	2006	55.16666667	0	OPP	0.4767517041	0.7702080863	0.3394216668	-0.87836366	0.6822984478	0.2072427719	0.7927572281	1
153918	0	1	IND	ARI	52	0	4	4.15	4.15	3	5	4	13	17	0	0	1	0	(4:09) J.McCown pass to A.Boldin to IND 36 for 12 yards (K.Hayden).	0	0	0			0	4		0	01/01/2006	at Colts	-6.5	Cardinals	43.5	6.5	1	2006	55.85	0	OWN	0.4750520175	0.7647418474	0.3393053281	-0.917229564	0.6736892824	0.2145711718	0.7854288282	1
153919	0	1	IND	ARI	64	0	4	3.41666667	3.41666667	1	10	4	13	17	0	1	0	1	(3:25) O.Ayanbadejo right tackle to IND 37 for -1 yards (G.Gardner G.Sapp). PENALTY on ARZ Illegal Formation declined.	0	0	0	ILLEGAL FORMATION	0.014842298	0	4		0	01/01/2006	at Colts	-6.5	Cardinals	43.5	6.5	1	2006	56.58333333	0	OWN	0.4993485746	0.7510460231	0.3437667315	-0.715622222	0.6507081432	0.279156288	0.720843712	1
153920	0	1	IND	ARI	63	0	4	3.31666667	3.31666667	2	11	4	13	17	0	1	0	1	(3:19) PENALTY on ARZ-J.Bridges False Start 5 yards enforced at IND 37 - No Play.	0	5	0	FALSE START	0.041020189	0	4		0	01/01/2006	at Colts	-6.5	Cardinals	43.5	6.5	1	2006	56.68333333	0	OWN	0.4948080896	0.7312869536	0.3848852587	-0.890026334	0.6235684506	0.2522631252	0.7477368748	1
153921	0	1	IND	ARI	58	0	4	3.31666667	3.31666667	2	16	4	13	17	0	0	1	1	(3:19) J.McCown pass incomplete to A.Boldin (M.Giordano). PENALTY on IND Defensive Holding 5 yards enforced at IND 42 - No Play.	0	5	1	DEFENSIVE HOLDING	-0.048904068	0	4		0	01/01/2006	at Colts	-6.5	Cardinals	43.5	6.5	1	2006	56.68333333	0	OWN	0.494230315	0.7068419944	0.4235842166	-0.932792057	0.5910461227	0.2088134197	0.7911865803	1
153922	0	1	IND	ARI	63	0	4	3.18333333	3.18333333	1	10	4	13	17	0	0	1	0	(3:11) J.McCown pass to A.Bergen to IND 22 for 15 yards (K.Hayden M.Jackson).	0	0	0			0	4		0	01/01/2006	at Colts	-6.5	Cardinals	43.5	6.5	1	2006	56.81666667	0	OWN	0.4995082749	0.7457475477	0.3454159662	-0.712359909	0.6435493285	0.2724430045	0.7275569955	1
153923	0	1	IND	ARI	78	0	4	2.5	2.5	1	10	4	13	17	0	1	0	1	(2:30) PENALTY on ARZ-F.Wakefield False Start 5 yards enforced at IND 22 - No Play.	0	5	0	FALSE START	0.0419953	0	4		0	01/01/2006	at Colts	-6.5	Cardinals	43.5	6.5	1	2006	57.5	0	OWN	0.512686366	0.7293426071	0.3707591371	-0.71969131	0.6161801462	0.3388380511	0.6611619489	1
153924	0	1	IND	ARI	73	0	4	2.5	2.5	1	15	4	13	17	0	0	1	0	(2:30) J.McCown pass incomplete to J.Arrington.	0	0	0			0	4		0	01/01/2006	at Colts	-6.5	Cardinals	43.5	6.5	1	2006	57.5	0	OWN	0.5121223648	0.704750934	0.4099681762	-0.822473977	0.5831833712	0.2968714585	0.7031285415	1
153925	0	1	IND	ARI	73	0	4	2.45	2.45	2	15	4	13	17	0	0	1	0	(2:27) J.McCown pass to O.Ayanbadejo to IND 22 for 5 yards (K.Hayden).	0	0	0			0	4		0	01/01/2006	at Colts	-6.5	Cardinals	43.5	6.5	1	2006	57.55	0	OWN	0.5075877291	0.6887289546	0.4406684267	-0.927106273	0.5612327094	0.2681078934	0.7318921066	1
153926	0	1	IND	ARI	78	0	4	2	2	3	10	4	13	17	0	0	1	0	(2:00) J.McCown pass incomplete to A.Boldin (K.Hayden).	0	0	0			0	4		0	01/01/2006	at Colts	-6.5	Cardinals	43.5	6.5	1	2006	58	0	OWN	0.5050865308	0.6880890314	0.4379901272	-0.951257339	0.5591071636	0.2800916479	0.7199083521	1
153927	0	1	IND	ARI	78	0	4	1.9	1.9	4	10	4	13	17	0	0	1	0	(1:54) J.McCown pass to O.Ayanbadejo to IND 10 for 12 yards (G.Sapp).	0	0	0			0	4		0	01/01/2006	at Colts	-6.5	Cardinals	43.5	6.5	1	2006	58.1	0	OWN	0.5006953741	0.6699122609	0.4683160964	-0.980747474	0.534297419	0.241326754	0.758673246	1
153928	0	1	IND	ARI	90	0	4	1.65	1.65	1	10	4	13	17	0	1	0	0	(1:39) J.McCown up the middle to IND 2 for 8 yards (J.Williams). FUMBLES (J.Williams) recovered by ARZ-N.Leckey at IND 2. N.Leckey to IND 2 for no gain (R.Brock).	0	0	0			0	4		0	01/01/2006	at Colts	-6.5	Cardinals	43.5	6.5	1	2006	58.35	0	OWN	0.524158521	0.7078314353	0.3941513552	-0.722518102	0.5822288799	0.3964419164	0.6035580836	1
153929	0	1	IND	ARI	98	0	4	1.3	1.3	2	2	4	13	17	0	1	0	0	(1:18) M.Shipp left tackle to IND 1 for 1 yard (K.O'Neil).	0	0	0			0	4		0	01/01/2006	at Colts	-6.5	Cardinals	43.5	6.5	1	2006	58.7	0	OWN	0.5216850147	0.7245575172	0.3664000527	-0.74779052	0.603835721	0.4468844796	0.5531155204	1
153930	0	1	IND	ARI	99	0	4	1.08333333	1.08333333	3	1	4	13	17	0	1	0	0	(1:05) M.Shipp up the middle to IND 1 for no gain (L.Tripplett J.Thomas).	0	0	0			0	4		0	01/01/2006	at Colts	-6.5	Cardinals	43.5	6.5	1	2006	58.91666667	0	OWN	0.5179327176	0.7101699113	0.3925138742	-0.882295143	0.5834391395	0.433429026	0.566570974	1
153931	0	1	IND	ARI	99	0	4	0.36666667	0.36666667	4	1	4	13	17	0	1	0	0	(:22) J.McCown up the middle for 1 yard TOUCHDOWN. Play Challenged by Review Assistant and REVERSED. J.McCown up the middle to IND 1 for no gain (L.Tripplett). FUMBLES (L.Tripplett) touched at IND -1 RECOVERED by IND-R.Morris at IND -1. Touchback.	1	0	0			1	4		0	01/01/2006	at Colts	-6.5	Cardinals	43.5	6.5	1	2006	59.63333333	0	OWN	0.5158841187	0.6760784279	0.4311937889	-0.951319626	0.5358691121	0.3888746427	0.6111253573	1
153932	0	1	IND	ARI	80	1	4	0.21666667	0.21666667	1	10	4	17	13	0	1	0	0	(:13) J.Sorgi kneels to IND 19 for -1 yards.	0	0	0			1	4	30	1	01/01/2006	at Colts	-6.5	Cardinals	43.5	6.5	1	2006	59.78333333	0	OWN	0.5445344965	0.671287426	0.398340103	0.7271918661	0.549970987	0.0928420982	0.9071579018	1
153933	0	0	CLE	BAL	20	0	1	0	0	-1	-1	0	0	0	1	0	0	0	M.Stover kicks 49 yards from BLT 30 to CLV 21. J.Cribbs to CLV 38 for 17 yards (B.Ward R.Green).	0	0	0			1	4		0	01/01/2006	Ravens	-3	at Browns	37	-3	0	2006	60	0	OPP	0.5250786654	0.9937062472	-0.103554733	0.4358438947	0.9923350522	0.5891302284	0.4108697716	0
153934	0	0	CLE	BAL	62	1	1	59.9166667	14.9166667	1	10	0	0	0	0	1	0	0	(14:55) R.Droughns right guard to CLV 39 for 1 yard (K.Gregg M.Kemoeatu).	0	0	0			0	4		0	01/01/2006	Ravens	-3	at Browns	37	-3	0	2006	0.0833333	0	OWN	0.519576773	0.9981229229	-0.063910339	0.3236814344	0.9978887053	0.576129063	0.423870937	0
153935	0	0	CLE	BAL	61	1	1	59.3333333	14.3333333	2	9	0	0	0	0	0	1	0	(14:20) C.Frye pass incomplete to R.Droughns.	0	0	0			0	4		0	01/01/2006	Ravens	-3	at Browns	37	-3	0	2006	0.6666667	0	OWN	0.5157587016	0.9979316816	-0.031100898	-0.070952973	0.9976639602	0.6031727265	0.3968272735	0
153936	0	0	CLE	BAL	61	1	1	59.2333333	14.2333333	3	9	0	0	0	0	1	0	0	(14:14) R.Droughns left guard to CLV 41 for 2 yards (D.Sanders T.Suggs).	0	0	0			0	4		0	01/01/2006	Ravens	-3	at Browns	37	-3	0	2006	0.7666667	0	OWN	0.5114314972	0.9977874836	0.007059005	-0.495277187	0.9974928227	0.6294076208	0.3705923792	0
153937	0	0	CLE	BAL	59	1	1	58.8166667	13.8166667	4	7	0	0	0	1	0	0	0	(13:49) K.Richardson punts 36 yards to BLT 23 Center-J.Littleton. M.Clayton to BLT 27 for 4 yards (B.Russell).	0	0	0			1	4		0	01/01/2006	Ravens	-3	at Browns	37	-3	0	2006	1.1833333	0	OWN	0.505646732	0.9976521522	0.0257774382	-0.715272719	0.9973373766	0.6328470069	0.3671529931	0
153938	0	0	CLE	BAL	27	0	1	58.6666667	13.6666667	1	10	0	0	0	0	0	1	0	(13:40) K.Boller pass incomplete to J.Lewis.	0	0	0			0	4		0	01/01/2006	Ravens	-3	at Browns	37	-3	0	2006	1.3333333	0	OPP	0.4759575905	0.9978521142	-0.091274057	-0.876119258	0.9975388254	0.6420848423	0.3579151577	0
153939	0	0	CLE	BAL	27	0	1	58.5833333	13.5833333	2	10	0	0	0	0	1	0	0	(13:35) J.Lewis left guard to BLT 29 for 2 yards (C.Thompson Andra Davis).	0	0	0			0	4		0	01/01/2006	Ravens	-3	at Browns	37	-3	0	2006	1.4166667	0	OPP	0.4713339638	0.997706334	-0.053535182	-0.949935019	0.9973633658	0.6159627012	0.3840372988	0
153940	0	0	CLE	BAL	29	0	1	57.8666667	12.8666667	3	8	0	0	0	0	0	1	0	(12:52) (Shotgun) K.Boller pass incomplete to D.Dinkins.	0	0	0			0	4		0	01/01/2006	Ravens	-3	at Browns	37	-3	0	2006	2.1333333	0	OPP	0.4693951437	0.9974885262	-0.025495006	-0.975142055	0.9970940373	0.595853587	0.404146413	0
153941	0	0	CLE	BAL	29	0	1	57.7833333	12.7833333	4	8	0	0	0	1	0	0	1	(12:47) D.Zastudil punts 33 yards to CLV 38 Center-M.Katula fair catch by D.Northcutt. PENALTY on CLV-S.Jones Offensive Holding 10 yards enforced at CLV 38.	0	10	0	OFFENSIVE HOLDING	0.022120814	1	4		0	01/01/2006	Ravens	-3	at Browns	37	-3	0	2006	2.2166667	0	OPP	0.4647346146	0.9973181018	0.01244121	-0.990260261	0.9968869177	0.5592487738	0.4407512262	0
153942	0	0	CLE	BAL	72	1	1	57.6333333	12.6333333	1	10	0	0	0	0	0	1	0	(12:38) C.Frye pass to P.Irons to CLV 30 for 2 yards (A.Thomas).	0	0	0			0	4		0	01/01/2006	Ravens	-3	at Browns	37	-3	0	2006	2.3666667	0	OWN	0.5347014807	0.9976207903	-0.019644628	0.3476470169	0.9972582236	0.5890729907	0.4109270093	0
153943	0	0	CLE	BAL	70	1	1	57.1333333	12.1333333	2	8	0	0	0	0	1	0	0	(12:08) R.Droughns left tackle to CLV 25 for -5 yards (A.Weaver T.Suggs).	0	0	0			0	4		0	01/01/2006	Ravens	-3	at Browns	37	-3	0	2006	2.8666667	0	OWN	0.5294062277	0.9974534163	0.0002152307	0.0095842782	0.9970614722	0.6111208976	0.3888791024	0
153944	0	0	CLE	BAL	75	1	1	56.5	11.5	3	13	0	0	0	0	0	1	0	(11:30) C.Frye pass incomplete to A.Bryant (C.Williams).	0	0	0			0	4		0	01/01/2006	Ravens	-3	at Browns	37	-3	0	2006	3.5	0	OWN	0.533394205	0.9968125499	0.1047149502	-0.621986205	0.9962548455	0.6501168976	0.3498831024	0
153945	0	0	CLE	BAL	75	1	1	56.35	11.35	4	13	0	0	0	1	0	0	0	(11:21) K.Richardson punts 49 yards to BLT 26 Center-J.Littleton. M.Clayton to BLT 31 for 5 yards (M.Stewart S.Jones).	0	0	0			1	4		0	01/01/2006	Ravens	-3	at Browns	37	-3	0	2006	3.65	0	OWN	0.5293555368	0.9965727882	0.1429671114	-0.833404649	0.9959585564	0.6454805351	0.3545194649	0
153946	0	0	CLE	BAL	31	0	1	56.15	11.15	1	10	0	0	0	0	1	0	0	(11:09) D.Sanders right end to BLT 31 for no gain (K.Lang O.Roye).	0	0	0			0	4		0	01/01/2006	Ravens	-3	at Browns	37	-3	0	2006	3.85	0	OPP	0.4885368235	0.9972124523	-0.051840125	-0.865666409	0.9967413948	0.6513649979	0.3486350021	0
153947	0	0	CLE	BAL	31	0	1	55.6333333	10.6333333	2	10	0	0	0	0	1	0	1	(10:38) J.Lewis right guard to BLT 47 for 16 yards (L.Bodden C.Thompson). PENALTY on CLV-C.Thompson Face Mask (5 Yards) 5 yards enforced at BLT 47. PENALTY on CLV-A.McKinley Defensive Offside declined.	0	5	0	FACE MASK (5 YARDS)	-0.039634182	0	4		0	01/01/2006	Ravens	-3	at Browns	37	-3	0	2006	4.3666667	0	OPP	0.4856421036	0.9968868805	-0.008024625	-0.944591383	0.9963390273	0.6271831182	0.3728168818	0
153948	0	0	CLE	BAL	52	0	1	55.35	10.35	1	10	0	0	0	0	1	0	0	(10:21) J.Lewis right guard to CLV 46 for 2 yards (J.Fisk C.Crocker).	0	0	0			0	4		0	01/01/2006	Ravens	-3	at Browns	37	-3	0	2006	4.65	0	OWN	0.5066085487	0.9969669579	-0.013322834	-0.871615136	0.9963637585	0.6804480994	0.3195519006	0
153949	0	0	CLE	BAL	54	0	1	54.7	9.7	2	8	0	0	0	0	1	0	0	(9:42) J.Lewis left tackle to CLV 44 for 2 yards (B.Taylor).	0	0	0			0	4		0	01/01/2006	Ravens	-3	at Browns	37	-3	0	2006	5.3	0	OWN	0.5045072033	0.9967018713	0.0138506892	-0.935109329	0.9960217562	0.6673354324	0.3326645676	0
153950	0	0	CLE	BAL	56	0	1	53.95	8.95	3	6	0	0	0	0	0	1	0	(8:57) K.Boller pass incomplete to D.Mason (R.Mickens).	0	0	0			0	4		0	01/01/2006	Ravens	-3	at Browns	37	-3	0	2006	6.05	0	OWN	0.5027734141	0.9963763842	0.0423674243	-0.967614067	0.995599611	0.6496888497	0.3503111503	0
153951	0	0	CLE	BAL	56	0	1	53.8666667	8.86666667	4	6	0	0	0	1	0	0	1	(8:52) D.Zastudil punts 34 yards to CLV 10 Center-M.Katula. D.Northcutt ran ob at CLV 12 for 2 yards. PENALTY on CLV-B.Pool Defensive Offside declined.	0	0	0	DEFENSIVE OFFSIDE	0.043863704	1	4		0	01/01/2006	Ravens	-3	at Browns	37	-3	0	2006	6.1333333	0	OWN	0.4983059617	0.996130638	0.0801628083	-0.987281193	0.9952862291	0.6161071861	0.3838928139	0
153952	0	0	CLE	BAL	88	1	1	53.7166667	8.71666667	1	10	0	0	0	0	0	1	0	(8:43) C.Frye pass incomplete to A.Shea.	0	0	0			0	4		0	01/01/2006	Ravens	-3	at Browns	37	-3	0	2006	6.2833333	0	OWN	0.5591089323	0.9964279707	0.0548555896	0.3895918826	0.9957138064	0.6069369203	0.3930630797	0
153953	0	0	CLE	BAL	88	1	1	53.5833333	8.58333333	2	10	0	0	0	0	1	0	0	(8:35) R.Droughns right tackle to CLV 12 for no gain (A.Weaver).	0	0	0			0	4		0	01/01/2006	Ravens	-3	at Browns	37	-3	0	2006	6.4166667	0	OWN	0.5551706549	0.9961659483	0.0932642776	-0.059890261	0.9953832678	0.6375701577	0.3624298423	0
153954	0	0	CLE	BAL	88	1	1	52.85	7.85	3	10	0	0	0	0	0	1	1	(7:51) C.Frye pass incomplete to R.Droughns. PENALTY on CLV-R.Tucker Offensive Holding declined.	0	0	0	OFFENSIVE HOLDING	-0.000091	0	4		0	01/01/2006	Ravens	-3	at Browns	37	-3	0	2006	7.15	0	OWN	0.5532915281	0.9956214475	0.1394431889	-0.476992296	0.9946888435	0.6632393299	0.3367606701	0
153955	0	0	CLE	BAL	88	1	1	52.75	7.75	4	10	0	0	0	1	0	0	1	(7:45) K.Richardson punts 36 yards to CLV 48 Center-J.Littleton. M.Clayton to CLV 46 for 2 yards (J.Littleton B.Russell). PENALTY on BLT-B.Ward Offensive Holding 10 yards enforced at CLV 46. PENALTY on BLT-O.Mughelli Illegal Block Above the Waist declined.	0	10	0	OFFENSIVE HOLDING	-0.021173206	1	4		0	01/01/2006	Ravens	-3	at Browns	37	-3	0	2006	7.25	0	OWN	0.5491999694	0.9953165634	0.1766549175	-0.757805338	0.9943003718	0.6688579643	0.3311420357	0
153956	0	0	CLE	BAL	44	0	1	52.5166667	7.51666667	1	10	0	0	0	0	1	0	0	(7:31) K.Boller right end ran ob at BLT 47 for 3 yards.	0	0	0			0	4		0	01/01/2006	Ravens	-3	at Browns	37	-3	0	2006	7.4833333	0	OPP	0.5114491371	0.9959370849	0.0148518953	-0.852964202	0.9950778723	0.672473812	0.327526188	0
153957	0	0	CLE	BAL	47	0	1	52.2333333	7.23333333	2	7	0	0	0	0	1	0	0	(7:14) J.Lewis left guard to BLT 49 for 2 yards (J.Fisk Andra Davis).	0	0	0			0	4		0	01/01/2006	Ravens	-3	at Browns	37	-3	0	2006	7.7666667	0	OPP	0.5081167867	0.9958316011	0.0277582732	-0.918715287	0.9949329154	0.6648343464	0.3351656536	0
153958	0	0	CLE	BAL	49	0	1	51.5333333	6.53333333	3	5	0	0	0	0	0	1	0	(6:32) (Shotgun) K.Boller pass incomplete to D.Dinkins (O.Roye).	0	0	0			0	4		0	01/01/2006	Ravens	-3	at Browns	37	-3	0	2006	8.4666667	0	OPP	0.5062056449	0.9954440284	0.0555663228	-0.959339965	0.9944262159	0.6481366194	0.3518633806	0
153959	0	0	CLE	BAL	49	0	1	51.4333333	6.43333333	4	5	0	0	0	1	0	0	0	(6:26) D.Zastudil punts 39 yards to CLV 12 Center-M.Katula. D.Northcutt to CLV 20 for 8 yards (C.Taylor M.Katula).	0	0	0			1	4		0	01/01/2006	Ravens	-3	at Browns	37	-3	0	2006	8.5666667	0	OPP	0.5018211311	0.9951268205	0.0935195945	-0.983980122	0.9940185926	0.6152583803	0.3847416197	0
153960	0	0	CLE	BAL	80	1	1	51.25	6.25	1	10	0	0	0	0	1	0	0	(6:15) R.Droughns left guard to CLV 27 for 7 yards (K.Gregg T.Polley).	0	0	0			0	4		0	01/01/2006	Ravens	-3	at Browns	37	-3	0	2006	8.75	0	OWN	0.5623318516	0.9953934196	0.0779202736	0.4436108431	0.9944274915	0.5910935079	0.4089064921	0
153961	0	0	CLE	BAL	73	1	1	50.6333333	5.63333333	2	3	0	0	0	0	1	0	0	(5:38) R.Droughns left tackle to CLV 29 for 2 yards (D.Edwards K.Gregg).	0	0	0			0	4		0	01/01/2006	Ravens	-3	at Browns	37	-3	0	2006	9.3666667	0	OWN	0.551590483	0.9954930989	0.0400836899	0.3821510261	0.9945984908	0.5914215082	0.4085784918	0
153962	0	0	CLE	BAL	71	1	1	49.9833333	4.98333333	3	1	0	0	0	0	1	0	0	(4:59) R.Droughns right tackle to CLV 29 for no gain (K.Gregg).	0	0	0			0	4		0	01/01/2006	Ravens	-3	at Browns	37	-3	0	2006	10.0166667	0	OWN	0.5469562574	0.9951010601	0.0619372228	0.0523877335	0.9941153836	0.6123867227	0.3876132773	0
153963	0	0	CLE	BAL	71	1	1	49.35	4.35	4	1	0	0	0	1	0	0	0	(4:21) K.Richardson punts 21 yards to 50 Center-J.Littleton out of bounds.	0	0	0			1	4		0	01/01/2006	Ravens	-3	at Browns	37	-3	0	2006	10.65	0	OWN	0.5447011709	0.9944632386	0.1070602735	-0.387378714	0.9933047207	0.6414135183	0.3585864817	0
153964	0	0	CLE	BAL	50	0	1	49.25	4.25	1	10	0	0	0	0	1	0	0	(4:15) J.Lewis right guard to CLV 47 for 3 yards (J.Fisk C.Crocker).	0	0	0			0	4		0	01/01/2006	Ravens	-3	at Browns	37	-3	0	2006	10.75	0	OPP	0.5275450679	0.9943030832	0.0672704963	-0.837364852	0.9929126337	0.6819704143	0.3180295857	0
153965	0	0	CLE	BAL	53	0	1	48.6333333	3.63333333	2	7	0	0	0	0	1	0	0	(3:38) J.Lewis right guard to CLV 32 for 15 yards (B.Pool).	0	0	0			0	4		0	01/01/2006	Ravens	-3	at Browns	37	-3	0	2006	11.3666667	0	OWN	0.5254949369	0.9939505949	0.0846351374	-0.90858041	0.9924326243	0.6758859743	0.3241140257	0
153966	0	0	CLE	BAL	68	0	1	48.05	3.05	1	10	0	0	0	0	1	0	0	(3:03) J.Lewis left tackle to CLV 32 for no gain (C.Thompson).	0	0	0			0	4		0	01/01/2006	Ravens	-3	at Browns	37	-3	0	2006	11.95	0	OWN	0.5440542029	0.9935423465	0.1070399121	-0.840432006	0.9917643498	0.7048391604	0.2951608396	0
153967	0	0	CLE	BAL	68	0	1	47.4166667	2.41666667	2	10	0	0	0	0	1	0	0	(2:25) K.Boller right end to CLV 31 for 1 yard (K.Lang).	0	0	0			0	4		0	01/01/2006	Ravens	-3	at Browns	37	-3	0	2006	12.5833333	0	OWN	0.5417889497	0.9927023293	0.1517264462	-0.933351737	0.9906313309	0.6855038521	0.3144961479	0
153968	0	0	CLE	BAL	69	0	1	46.9	1.9	3	9	0	0	0	0	1	0	1	(1:54) PENALTY on BLT-K.Boller Delay of Game 5 yards enforced at CLV 31 - No Play.	0	5	0	DELAY OF GAME	0.010066079	0	4		0	01/01/2006	Ravens	-3	at Browns	37	-3	0	2006	13.1	0	OWN	0.5392107973	0.9920148892	0.1853476118	-0.97020761	0.9896921053	0.6635524299	0.3364475701	0
153969	0	0	CLE	BAL	64	0	1	46.65	1.65	3	14	0	0	0	0	0	1	0	(1:39) (Shotgun) K.Boller pass to D.Mason ran ob at CLV 5 for 31 yards.	0	0	0			0	4		0	01/01/2006	Ravens	-3	at Browns	37	-3	0	2006	13.35	0	OWN	0.539554467	0.990936814	0.2328493253	-0.981907772	0.9882623788	0.6363079095	0.3636920905	0
153970	0	0	CLE	BAL	95	0	1	46.0333333	1.03333333	1	5	0	0	0	0	1	0	0	(1:02) J.Lewis right guard to CLV 6 for -1 yards (Andra Davis O.Roye).	0	0	0			0	4		0	01/01/2006	Ravens	-3	at Browns	37	-3	0	2006	13.9666667	0	OWN	0.5660665618	0.9927988827	0.1171402408	-0.747267679	0.9905170833	0.7447890622	0.2552109378	0
153971	0	0	CLE	BAL	94	0	1	45.4166667	0.41666667	2	6	0	0	0	0	0	1	1	(:25) (Shotgun) K.Boller pass to M.Clayton for 6 yards TOUCHDOWN NULLIFIED by PENALTY. PENALTY on BLT-J.Ogden Ineligible Downfield Pass 5 yards enforced at CLV 6 - No Play.	0	5	0	DOWNFIELD PASS	0.009769066	0	4		0	01/01/2006	Ravens	-3	at Browns	37	-3	0	2006	14.5833333	0	OWN	0.5637186212	0.9917109781	0.1704813353	-0.901413075	0.9890099685	0.7301790259	0.2698209741	0
153972	0	0	CLE	BAL	89	0	1	45.2833333	0.28333333	2	11	0	0	0	0	1	0	0	(:17) C.Taylor right tackle to CLV 10 for 1 yard (K.Lang Andra Davis).	0	0	0			0	4		0	01/01/2006	Ravens	-3	at Browns	37	-3	0	2006	14.7166667	0	OWN	0.5636514769	0.9907045472	0.2167599244	-0.939575757	0.9876448451	0.7094449555	0.2905550445	0
153973	0	0	CLE	BAL	90	0	2	45	15	3	10	0	0	0	0	1	0	1	(15:00) PENALTY on BLT-E.Mulitalo False Start 5 yards enforced at CLV 10 - No Play.	0	5	0	FALSE START	0.010093735	0	4		0	01/01/2006	Ravens	-3	at Browns	37	-3	0	2006	15	0	OWN	0.5476097135	0.9927936816	0.2049711544	-0.984625525	0.9906656742	0.6794027271	0.3205972729	0
153974	0	0	CLE	BAL	85	0	2	45	15	3	15	0	0	0	0	1	0	0	(15:00) C.Taylor right guard to CLV 3 for 12 yards (B.Pool B.Russell).	0	0	0			0	4		0	01/01/2006	Ravens	-3	at Browns	37	-3	0	2006	15	0	OWN	0.5470740293	0.992028585	0.2488497845	-0.990783619	0.9896571785	0.6520402589	0.3479597411	0
153975	0	0	CLE	BAL	97	0	2	44.4166667	14.4166667	4	3	0	0	0	0	1	0	0	(14:25) M.Stover 21 yard field goal is GOOD Center-M.Katula Holder-D.Zastudil.	0	0	0			0	4		0	01/01/2006	Ravens	-3	at Browns	37	-3	0	2006	15.5833333	0	OWN	0.5459333714	0.9929658758	0.185729792	-0.987439498	0.9908530748	0.6868825357	0.3131174643	0
153976	0	0	CLE	BAL	97	0	2	44.4166667	14.4166667	-1	-1	-3	3	0	1	0	0	0	M.Stover kicks 67 yards from BLT 30 to CLV 3. J.Cribbs to CLV 26 for 23 yards (R.Green B.Ward).	0	0	0			1	4		0	01/01/2006	Ravens	-3	at Browns	37	-3	0	2006	15.5833333	0	OWN	0.5700443064	0.9955673323	-0.164667736	-0.001406489	0.9940609945	0.8043427243	0.1956572757	0
153977	0	0	CLE	BAL	74	1	2	44.2333333	14.2333333	1	10	-3	0	3	0	0	1	1	(14:14) C.Frye pass INTERCEPTED by T.Polley at CLV 20. T.Polley to CLV 18 for 2 yards (L.Suggs). PENALTY on CLV-R.Droughns Chop Block 9 yards enforced at CLV 18.	1	9	0	CHOP BLOCK	-0.130211883	1	4		0	01/01/2006	Ravens	-3	at Browns	37	-3	0	2006	15.7666667	0	OWN	0.5740343251	0.9937349902	-0.005516897	0.2899177112	0.9919775127	0.6968445274	0.3031554726	0
153978	0	0	CLE	BAL	91	0	2	44.0833333	14.0833333	1	9	-3	3	0	0	1	0	0	(14:05) C.Taylor left tackle to CLV 9 for no gain (O.Roye).	0	0	0			0	4		0	01/01/2006	Ravens	-3	at Browns	37	-3	0	2006	15.9166667	0	OWN	0.5640707964	0.9937053215	0.009784233	-0.898647527	0.9914423311	0.809023655	0.190976345	0
153979	0	0	CLE	BAL	91	0	2	43.5	13.5	2	9	-3	3	0	0	0	1	0	(13:30) K.Boller pass to M.Clayton pushed ob at CLV 5 for 4 yards (D.McCutcheon).	0	0	0			0	4		0	01/01/2006	Ravens	-3	at Browns	37	-3	0	2006	16.5	0	OWN	0.5617057451	0.9929230454	0.0545030063	-0.958515221	0.9903183764	0.7915996898	0.2084003102	0
153980	0	0	CLE	BAL	95	0	2	43	13	3	5	-3	3	0	0	0	1	0	(13:00) K.Boller pass incomplete to R.Hymes (D.McCutcheon).	0	0	0			0	4		0	01/01/2006	Ravens	-3	at Browns	37	-3	0	2006	17	0	OWN	0.559465698	0.9927237684	0.0610990112	-0.975024877	0.9900019781	0.7860620945	0.2139379055	0
153981	0	0	CLE	BAL	85	0	2	42.9	12.9	4	5	-3	3	0	0	1	0	0	(12:54) (Field Goal formation) D.Zastudil Aborted. M.Katula FUMBLES at CLV 16 recovered by BLT-D.Zastudil at CLV 15. D.Zastudil to CLV 17 for -2 yards (L.Bodden). FUMBLES (L.Bodden) RECOVERED by CLV-J.Parker at CLV 17.	1	0	0			1	4		0	01/01/2006	Ravens	-3	at Browns	37	-3	0	2006	17.1	0	OWN	0.5487865932	0.9922240307	0.0859730796	-0.989824753	0.9893828283	0.7513935933	0.2486064067	0
153982	0	0	CLE	BAL	83	1	2	42.7666667	12.7666667	1	10	-3	0	3	0	1	0	0	(12:46) R.Droughns right guard to CLV 12 for -5 yards (A.Weaver).	0	0	0			0	4		0	01/01/2006	Ravens	-3	at Browns	37	-3	0	2006	17.2333333	0	OWN	0.5846050136	0.9927056777	0.0263555096	0.3012221966	0.9904911102	0.7056251127	0.2943748873	0
153983	0	0	CLE	BAL	88	1	2	42.0833333	12.0833333	2	15	-3	0	3	0	1	0	0	(12:05) L.Suggs right guard to CLV 19 for 7 yards (A.Thomas).	0	0	0			0	4		0	01/01/2006	Ravens	-3	at Browns	37	-3	0	2006	17.9166667	0	OWN	0.588414551	0.9908283039	0.1311694897	-0.401927836	0.9878254632	0.7479647607	0.2520352393	0
153984	0	0	CLE	BAL	81	1	2	41.5	11.5	3	8	-3	0	3	0	1	0	0	(11:30) C.Frye sacked at CLV 10 for -9 yards (A.Thomas).	0	0	0			0	4		0	01/01/2006	Ravens	-3	at Browns	37	-3	0	2006	18.5	0	OWN	0.5780295398	0.9910571132	0.0932293879	-0.462716926	0.9882408071	0.7484055818	0.2515944182	0
153985	0	0	CLE	BAL	90	1	2	41.0833333	11.0833333	4	17	-3	0	3	1	0	0	0	(11:05) K.Richardson punts 41 yards to BLT 49 Center-J.Littleton. M.Clayton ran ob at CLV 41 for 10 yards (B.Taylor).	0	0	0			1	4		0	01/01/2006	Ravens	-3	at Browns	37	-3	0	2006	18.9166667	0	OWN	0.5856296436	0.9881372829	0.2382988337	-0.898487625	0.9840028178	0.746805748	0.253194252	0
153986	0	0	CLE	BAL	59	0	2	40.9	10.9	1	10	-3	3	0	0	1	0	0	(10:54) J.Lewis right guard to CLV 32 for 9 yards (B.Russell Andra Davis).	0	0	0			0	4		0	01/01/2006	Ravens	-3	at Browns	37	-3	0	2006	19.1	0	OWN	0.5545892895	0.991100989	0.0217261731	-0.88369843	0.9880135922	0.7798563641	0.2201436359	0
153987	0	0	CLE	BAL	68	0	2	40.25	10.25	2	1	-3	3	0	0	1	0	0	(10:15) J.Lewis left tackle to CLV 28 for 4 yards (C.Thompson).	0	0	0			0	4		0	01/01/2006	Ravens	-3	at Browns	37	-3	0	2006	19.75	0	OWN	0.5533749021	0.9915993478	-0.015871927	-0.883142551	0.9886432763	0.7945635925	0.2054364075	0
153988	0	0	CLE	BAL	72	0	2	39.6166667	9.61666667	1	10	-3	3	0	0	1	0	0	(9:37) J.Lewis right tackle to CLV 30 for -2 yards (B.Taylor Andra Davis).	0	0	0			0	4		0	01/01/2006	Ravens	-3	at Browns	37	-3	0	2006	20.3833333	0	OWN	0.5674768857	0.9898318392	0.05630792	-0.883486521	0.9860220631	0.7932785333	0.2067214667	0
153989	0	0	CLE	BAL	70	0	2	38.95	8.95	2	12	-3	3	0	0	0	1	0	(8:57) K.Boller pass to C.Taylor pushed ob at CLV 25 for 5 yards (C.Thompson).	0	0	0			0	4		0	01/01/2006	Ravens	-3	at Browns	37	-3	0	2006	21.05	0	OWN	0.5652004304	0.9879986616	0.12020245	-0.960696735	0.9833813538	0.7680795049	0.2319204951	0
153990	0	0	CLE	BAL	75	0	2	38.45	8.45	3	7	-3	3	0	0	0	1	0	(8:27) K.Boller pass incomplete to D.Mason.	0	0	0			0	4		0	01/01/2006	Ravens	-3	at Browns	37	-3	0	2006	21.55	0	OWN	0.563077719	0.987907515	0.1176038503	-0.973817238	0.983187477	0.7666592102	0.2333407898	0
153991	0	0	CLE	BAL	75	0	2	38.35	8.35	4	7	-3	3	0	0	1	0	0	(8:21) M.Stover 43 yard field goal is GOOD Center-M.Katula Holder-D.Zastudil.	0	0	0			0	4		0	01/01/2006	Ravens	-3	at Browns	37	-3	0	2006	21.65	0	OWN	0.5590503497	0.9870689806	0.1550596614	-0.98973009	0.9819653717	0.7411438457	0.2588561543	0
153992	0	0	CLE	BAL	75	0	2	38.35	8.35	-1	-1	-6	6	0	1	0	0	1	M.Stover kicks 63 yards from BLT 30 to CLV 7. J.Cribbs to CLV 30 for 23 yards (C.Taylor B.Ward). PENALTY on CLV-C.Thompson Illegal Block Above the Waist 10 yards enforced at CLV 24.	0	10	0	ILLEGAL BLOCK ABOVE THE WAIST	0.065382026	1	4		0	01/01/2006	Ravens	-3	at Browns	37	-3	0	2006	21.65	0	OWN	0.5805340093	0.9924773054	-0.235543615	0.1105294246	0.9892400085	0.8428790705	0.1571209295	0
153993	0	0	CLE	BAL	86	1	2	38.1666667	8.16666667	1	10	-6	0	6	0	1	0	0	(8:10) C.Frye sacked at CLV 12 for -2 yards (M.Kemoeatu).	0	0	0			0	4		0	01/01/2006	Ravens	-3	at Browns	37	-3	0	2006	21.8333333	0	OWN	0.605391699	0.9893459733	-0.034630964	0.3322661571	0.9849593412	0.787998516	0.212001484	0
153994	0	0	CLE	BAL	88	1	2	37.6166667	7.61666667	2	12	-6	0	6	0	0	1	0	(7:37) C.Frye pass to D.Northcutt pushed ob at CLV 17 for 5 yards (S.Rolle).	0	0	0			0	4		0	01/01/2006	Ravens	-3	at Browns	37	-3	0	2006	22.3833333	0	OWN	0.6053151616	0.9875719496	0.0334316844	-0.224256117	0.9822728442	0.8162777658	0.1837222342	0
153995	0	0	CLE	BAL	83	1	2	37.25	7.25	3	7	-6	0	6	0	1	0	0	(7:15) C.Frye sacked at CLV 9 for -8 yards (T.Suggs C.Williams). FUMBLES (T.Suggs) RECOVERED by BLT-A.Thomas at CLV 9. A.Thomas for 9 yards TOUCHDOWN. Play Challenged by CLV and Upheld. (Timeout #1 by CLV at 07:05.)	1	0	0			1	4		0	01/01/2006	Ravens	-3	at Browns	37	-3	0	2006	22.75	0	OWN	0.5968113404	0.9876579851	0.015826166	-0.395253221	0.9825061067	0.8223082063	0.1776917937	0
153996	0	0	CLE	BAL	17	0	2	37.25	7.25	-1	-1	-6	6	0	0	1	0	0	M.Stover extra point is GOOD Center-M.Katula Holder-D.Zastudil.	0	0	0			0	4		0	01/01/2006	Ravens	-3	at Browns	37	-3	0	2006	22.75	0	OPP	0.5465632798	0.9916116569	-0.292546653	0.2402102307	0.9885696812	0.783815454	0.216184546	0
153997	0	0	CLE	BAL	17	0	2	37.25	7.25	-1	-1	-6	6	0	1	0	0	0	M.Stover kicks 57 yards from BLT 30 to CLV 13. J.Cribbs to CLV 30 for 17 yards (C.Taylor).	0	0	0			1	4		0	01/01/2006	Ravens	-3	at Browns	37	-3	0	2006	22.75	0	OPP	0.5465632798	0.9916116569	-0.292546653	0.2402102307	0.9885696812	0.783815454	0.216184546	0
153998	0	0	CLE	BAL	70	1	2	36.9666667	6.96666667	1	10	-6	0	6	0	0	1	0	(6:58) C.Frye pass to A.Bryant pushed ob at CLV 41 for 11 yards (D.Sanders).	0	0	0			0	4		0	01/01/2006	Ravens	-3	at Browns	37	-3	0	2006	23.0333333	0	OWN	0.5994944217	0.9879595235	-0.039287317	0.3803871327	0.9831348728	0.770383922	0.229616078	0
153999	0	0	CLE	BAL	59	1	2	36.5833333	6.58333333	1	10	-6	0	6	0	0	1	0	(6:35) C.Frye pass to D.Northcutt to 50 for 9 yards (J.Johnson).	0	0	0			0	4		0	01/01/2006	Ravens	-3	at Browns	37	-3	0	2006	23.4166667	0	OWN	0.5939751088	0.9874856978	-0.048508368	0.4048777673	0.9826128108	0.7577883486	0.2422116514	0
154000	0	0	CLE	BAL	50	1	2	35.9	5.9	2	1	-6	0	6	0	0	1	0	(5:54) C.Frye pass incomplete to F.Jackson.	0	0	0			0	4		0	01/01/2006	Ravens	-3	at Browns	37	-3	0	2006	24.1	0	OPP	0.5817070014	0.988161462	-0.108946798	0.4360548528	0.9837677106	0.7530306622	0.2469693378	0
154001	0	0	CLE	BAL	50	1	2	35.8333333	5.83333333	3	1	-6	0	6	0	0	1	0	(5:50) C.Frye pass to P.Irons to BLT 36 for 14 yards (E.Reed).	0	0	0			0	4		0	01/01/2006	Ravens	-3	at Browns	37	-3	0	2006	24.1666667	0	OPP	0.5776939789	0.9873837846	-0.071543785	-0.005282836	0.9826506048	0.776282863	0.223717137	0
154002	0	0	CLE	BAL	36	1	2	35.1166667	5.11666667	1	10	-6	0	6	0	0	1	0	(5:07) C.Frye pass to A.Bryant to BLT 10 for 26 yards (S.Rolle).	0	0	0			0	4		0	01/01/2006	Ravens	-3	at Browns	37	-3	0	2006	24.8833333	0	OPP	0.5844452574	0.9854736985	-0.058710455	0.4648621041	0.9800758636	0.7288061223	0.2711938777	0
154003	0	0	CLE	BAL	10	1	2	34.3666667	4.36666667	1	10	-6	0	6	0	0	1	0	(4:22) C.Frye pass incomplete to T.Smith.	0	0	0			0	4		0	01/01/2006	Ravens	-3	at Browns	37	-3	0	2006	25.6333333	0	OPP	0.5704214009	0.9843413925	-0.082558988	0.514460934	0.9789506069	0.693044013	0.306955987	0
154004	0	0	CLE	BAL	10	1	2	34.25	4.25	2	10	-6	0	6	0	1	0	0	(4:15) R.Droughns right guard to BLT 8 for 2 yards (K.Gregg).	0	0	0			0	4		0	01/01/2006	Ravens	-3	at Browns	37	-3	0	2006	25.75	0	OPP	0.5664995162	0.9832289676	-0.044320553	0.0968543904	0.9773830594	0.7162147659	0.2837852341	0
154005	0	0	CLE	BAL	8	1	2	33.5	3.5	3	8	-6	0	6	0	0	1	0	(3:30) C.Frye pass to F.Jackson to BLT 4 for 4 yards (T.Polley).	0	0	0			0	4		0	01/01/2006	Ravens	-3	at Browns	37	-3	0	2006	26.5	0	OPP	0.5623177294	0.9815918944	-0.021069031	-0.245816022	0.9751102188	0.7355082904	0.2644917096	0
154006	0	0	CLE	BAL	4	1	2	32.7833333	2.78333333	4	4	-6	0	6	0	1	0	0	(2:47) P.Dawson 21 yard field goal is GOOD Center-J.Littleton Holder-K.Richardson.	0	0	0			0	4		0	01/01/2006	Ravens	-3	at Browns	37	-3	0	2006	27.2166667	0	OPP	0.5555719506	0.9806633568	-0.022018258	-0.453481435	0.9739063486	0.7433267211	0.2566732789	0
154007	0	0	CLE	BAL	4	1	2	32.7833333	2.78333333	-1	-1	-10	3	13	1	0	0	0	P.Dawson kicks 63 yards from CLV 30 to BLT 7. C.Taylor to BLT 21 for 14 yards (N.Speegle).	0	0	0			1	4		0	01/01/2006	Ravens	-3	at Browns	37	-3	0	2006	27.2166667	-7	OPP	0.5801805502	0.9884066836	-0.40471981	0.9691011135	0.983629469	0.8264574918	0.1735425082	0
154008	0	0	CLE	BAL	21	0	2	32.6333333	2.63333333	1	10	-10	13	3	0	1	0	0	(2:38) C.Taylor left tackle to BLT 29 for 8 yards (Andra Davis).	0	0	0			0	4		0	01/01/2006	Ravens	-3	at Browns	37	-3	0	2006	27.3666667	-7	OPP	0.5681927283	0.9833752685	-0.21034427	-0.855197178	0.9745875723	0.8959334085	0.1040665915	0
154009	0	0	CLE	BAL	29	0	2	32.1166667	2.11666667	2	2	-10	13	3	0	0	1	0	(2:07) K.Boller pass to C.Taylor to BLT 30 for 1 yard (A.McKinley).	0	0	0			0	4		0	01/01/2006	Ravens	-3	at Browns	37	-3	0	2006	27.8833333	-7	OPP	0.566448905	0.9842021511	-0.23898914	-0.868474758	0.9757720308	0.9015684686	0.0984315314	0
154010	0	0	CLE	BAL	30	0	2	32	2	3	1	-10	13	3	0	0	1	0	(2:00) K.Boller pass to T.Heap pushed ob at BLT 42 for 12 yards (B.Russell).	0	0	0			0	4		0	01/01/2006	Ravens	-3	at Browns	37	-3	0	2006	28	-7	OPP	0.562605411	0.9834164162	-0.211325139	-0.941030346	0.9744953429	0.8955008726	0.1044991274	0
154011	0	0	CLE	BAL	42	0	2	31.9	1.9	1	10	-10	13	3	0	0	1	0	(1:54) (Shotgun) K.Boller pass to M.Clayton pushed ob at BLT 48 for 6 yards (B.Pool).	0	0	0			0	4		0	01/01/2006	Ravens	-3	at Browns	37	-3	0	2006	28.1	-7	OPP	0.5840165549	0.9820454774	-0.174087839	-0.861922861	0.9718830388	0.909349142	0.090650858	0
154012	0	0	CLE	BAL	48	0	2	31.8	1.8	2	4	-10	13	3	0	0	1	0	(1:48) (Shotgun) K.Boller pass incomplete to M.Clayton (R.Mickens).	0	0	0			0	4		0	01/01/2006	Ravens	-3	at Browns	37	-3	0	2006	28.2	-7	OPP	0.5807389154	0.9829826042	-0.190863523	-0.898395449	0.9733133585	0.911094711	0.088905289	0
154013	0	0	CLE	BAL	48	0	2	31.7333333	1.73333333	3	4	-10	13	3	0	0	1	0	(1:44) (Shotgun) K.Boller pass to T.Heap to CLV 42 for 10 yards (B.Pool Andra Davis).	0	0	0			0	4		0	01/01/2006	Ravens	-3	at Browns	37	-3	0	2006	28.2666667	-7	OPP	0.5767190907	0.9818678285	-0.154276697	-0.959253134	0.9714871252	0.9030786812	0.0969213188	0
154014	0	0	CLE	BAL	58	0	2	31.6	1.6	1	10	-10	13	3	0	0	1	0	(1:36) (Shotgun) K.Boller pass to C.Taylor ran ob at CLV 40 for 2 yards (L.Bodden).	0	0	0			0	4		0	01/01/2006	Ravens	-3	at Browns	37	-3	0	2006	28.4	-7	OWN	0.594948224	0.9814608042	-0.149594898	-0.868149248	0.9704734586	0.9179772385	0.0820227615	0
154015	0	0	CLE	BAL	60	0	2	31.5	1.5	2	8	-10	13	3	0	0	1	0	(1:30) (Shotgun) K.Boller pass incomplete to T.Heap.	0	0	0			0	4		0	01/01/2006	Ravens	-3	at Browns	37	-3	0	2006	28.5	-7	OWN	0.5913367653	0.9809591702	-0.130318654	-0.934718968	0.9696015168	0.9145102533	0.0854897467	0
154016	0	0	CLE	BAL	60	0	2	31.4333333	1.43333333	3	8	-10	13	3	0	1	0	1	(1:26) (Shotgun) PENALTY on BLT-R.Hymes False Start 5 yards enforced at CLV 40 - No Play.	0	5	0	FALSE START	0.00226058	0	4		0	01/01/2006	Ravens	-3	at Browns	37	-3	0	2006	28.5666667	-7	OWN	0.5873920289	0.9797131995	-0.093079075	-0.974116731	0.9675254532	0.9058545705	0.0941454295	0
154017	0	0	CLE	BAL	55	0	2	31.4333333	1.43333333	3	13	-10	13	3	0	0	1	0	(1:26) (Shotgun) K.Boller pass intended for D.Mason INTERCEPTED by B.Russell at CLV 5. B.Russell to CLV 42 for 37 yards (M.Clayton).	1	0	0			1	4		0	01/01/2006	Ravens	-3	at Browns	37	-3	0	2006	28.5666667	-7	OWN	0.5868908772	0.9775749727	-0.047044496	-0.984451041	0.9640619856	0.8971134685	0.1028865315	0
154018	0	0	CLE	BAL	58	1	2	31.15	1.15	1	10	-10	3	13	0	1	0	1	(1:09) (Shotgun) PENALTY on CLV-L.Shelton False Start 5 yards enforced at CLV 42 - No Play.	0	5	0	FALSE START	-0.009612595	0	4		0	01/01/2006	Ravens	-3	at Browns	37	-3	0	2006	28.85	-7	OWN	0.615937596	0.9807416993	-0.145001047	0.4389490808	0.9705556171	0.8555673712	0.1444326288	0
154019	0	0	CLE	BAL	63	1	2	31.15	1.15	1	15	-10	3	13	0	0	1	0	(1:09) (Shotgun) C.Frye pass incomplete to F.Jackson (D.Sanders).	0	0	0			0	4		0	01/01/2006	Ravens	-3	at Browns	37	-3	0	2006	28.85	-7	OWN	0.6213506645	0.9786940451	-0.086384989	0.1918466873	0.967075212	0.867514169	0.132485831	0
154020	0	0	CLE	BAL	63	1	2	31.0833333	1.08333333	2	15	-10	3	13	0	0	1	0	(1:05) (Shotgun) C.Frye pass to A.Bryant to CLV 45 for 8 yards (D.Carter).	0	0	0			0	4		0	01/01/2006	Ravens	-3	at Browns	37	-3	0	2006	28.9166667	-7	OWN	0.6176260309	0.9773015503	-0.048847217	-0.271403353	0.9648296953	0.8848628707	0.1151371293	0
154021	0	0	CLE	BAL	55	1	2	30.7333333	0.73333333	3	7	-10	3	13	0	0	1	0	(:44) (Shotgun) C.Frye pass to A.Bryant to BLT 46 for 9 yards (D.Carter).	0	0	0			0	4		0	01/01/2006	Ravens	-3	at Browns	37	-3	0	2006	29.2666667	-7	OWN	0.6059514745	0.9788190933	-0.102031835	-0.293679831	0.9675948646	0.8821538179	0.1178461821	0
154022	0	0	CLE	BAL	46	1	2	30.5833333	0.58333333	1	10	-10	3	13	0	1	0	0	(:35) (Shotgun) C.Frye left guard ran ob at BLT 30 for 16 yards (T.Polley).	0	0	0			0	4		0	01/01/2006	Ravens	-3	at Browns	37	-3	0	2006	29.4166667	-7	OPP	0.6105664311	0.9796085145	-0.1528729	0.4664528363	0.9690729172	0.8463032227	0.1536967773	0
154023	0	0	CLE	BAL	30	1	2	30.4333333	0.43333333	1	10	-10	3	13	0	0	1	0	(:26) C.Frye pass to A.Bryant to BLT 21 for 9 yards (E.Reed).	0	0	0			0	4		0	01/01/2006	Ravens	-3	at Browns	37	-3	0	2006	29.5666667	-7	OPP	0.6013881475	0.9793184343	-0.171378762	0.4925237103	0.9690765413	0.8317956196	0.1682043804	0
154024	0	0	CLE	BAL	21	1	2	30.4333333	0.43333333	2	1	-10	3	13	0	1	0	0	(:26) C.Frye spiked the ball to stop the clock.	0	0	0			0	4		0	01/01/2006	Ravens	-3	at Browns	37	-3	0	2006	29.5666667	-7	OPP	0.5870525402	0.981755927	-0.238568622	0.5105092336	0.9731813356	0.824838643	0.175161357	0
154025	0	0	CLE	BAL	21	1	2	30.05	0.05	3	1	-10	3	13	0	1	0	0	(:03) P.Dawson 39 yard field goal is GOOD Center-J.Littleton Holder-K.Richardson.	0	0	0			0	4		0	01/01/2006	Ravens	-3	at Browns	37	-3	0	2006	29.95	-7	OPP	0.584120924	0.9799199166	-0.198543025	0.0968988635	0.9703453043	0.8427581235	0.1572418765	0
154026	0	0	CLE	BAL	21	1	3	30	15	-1	-1	-7	6	13	1	0	0	0	P.Dawson kicks 62 yards from CLV 30 to BLT 8. J.White to BLT 17 for 9 yards (S.Jones).	0	0	0			1	4		0	01/01/2006	Ravens	-3	at Browns	37	-3	0	2006	30	0	OPP	0.583742237	0.9876449395	-0.277392223	0.9540305667	0.983307998	0.7751172135	0.2248827865	0
154027	0	0	CLE	BAL	17	0	3	29.9	14.9	1	10	-7	13	6	0	1	0	0	(14:54) J.Lewis left guard to BLT 18 for 1 yard (C.Thompson C.Crocker).	0	0	0			0	4		0	01/01/2006	Ravens	-3	at Browns	37	-3	0	2006	30.1	0	OPP	0.5580274094	0.982405568	-0.097116484	-0.893338545	0.9747802996	0.8404885731	0.1595114269	0
154028	0	0	CLE	BAL	18	0	3	29.3333333	14.3333333	2	9	-7	13	6	0	0	1	0	(14:20) K.Boller pass incomplete to M.Clayton (C.Thompson).	0	0	0			0	4		0	01/01/2006	Ravens	-3	at Browns	37	-3	0	2006	30.6666667	0	OPP	0.5556870395	0.9806585887	-0.062052866	-0.951673872	0.9721232935	0.8299499565	0.1700500435	0
154029	0	0	CLE	BAL	18	0	3	29.2666667	14.2666667	3	9	-7	13	6	0	0	1	0	(14:16) (Shotgun) K.Boller pass incomplete to T.Heap (Andra Davis).	0	0	0			0	4		0	01/01/2006	Ravens	-3	at Browns	37	-3	0	2006	30.7333333	0	OPP	0.5514951708	0.9793931537	-0.024413135	-0.980939985	0.9702168505	0.8111305321	0.1888694679	0
154030	0	0	CLE	BAL	18	0	3	29.1833333	14.1833333	4	9	-7	13	6	1	0	0	1	(14:11) D.Zastudil punts 53 yards to CLV 29 Center-M.Katula. D.Northcutt to CLV 33 for 4 yards (D.Haley). PENALTY on CLV-P.Hunter Offensive Holding 10 yards enforced at CLV 29.	0	10	0	OFFENSIVE HOLDING	-0.008677404	1	4		0	01/01/2006	Ravens	-3	at Browns	37	-3	0	2006	30.8166667	0	OPP	0.547333611	0.9780083268	0.0135235726	-0.992545291	0.9681246616	0.7889691964	0.2110308036	0
154031	0	0	CLE	BAL	81	1	3	28.9833333	13.9833333	1	10	-7	6	13	0	0	1	0	(13:59) C.Frye pass to D.Northcutt to CLV 26 for 7 yards (A.Thomas T.Polley).	0	0	0			0	4		0	01/01/2006	Ravens	-3	at Browns	37	-3	0	2006	31.0166667	0	OWN	0.6208929673	0.9807298906	-0.002132698	0.2396511361	0.9717497876	0.8210568114	0.1789431886	0
154032	0	0	CLE	BAL	74	1	3	28.3333333	13.3333333	2	3	-7	6	13	0	0	1	0	(13:20) C.Frye pass to T.Smith to CLV 27 for 1 yard (A.Thomas).	0	0	0			0	4		0	01/01/2006	Ravens	-3	at Browns	37	-3	0	2006	31.6666667	0	OWN	0.6113355304	0.981079267	-0.039629964	0.1692924924	0.9725078549	0.8222047018	0.1777952982	0
154033	0	0	CLE	BAL	73	1	3	27.6833333	12.6833333	3	2	-7	6	13	0	0	1	0	(12:41) (Shotgun) C.Frye pass to A.Bryant to BLT 40 for 33 yards (D.Sanders).	0	0	0			0	4		0	01/01/2006	Ravens	-3	at Browns	37	-3	0	2006	32.3166667	0	OWN	0.6082685632	0.9790268504	-0.005853343	-0.230329225	0.9694022006	0.8407839224	0.1592160776	0
154034	0	0	CLE	BAL	40	1	3	26.8833333	11.8833333	1	10	-7	6	13	0	1	0	0	(11:53) R.Droughns left guard to BLT 37 for 3 yards (M.Kemoeatu B.Scott).	0	0	0			0	4		0	01/01/2006	Ravens	-3	at Browns	37	-3	0	2006	33.1166667	0	OPP	0.6030093186	0.9761797667	-0.027392873	0.3504334908	0.9659905727	0.7770016082	0.2229983918	0
154035	0	0	CLE	BAL	37	1	3	26.2833333	11.2833333	2	7	-7	6	13	0	0	1	0	(11:17) C.Frye pass incomplete to D.Northcutt.	0	0	0			0	4		0	01/01/2006	Ravens	-3	at Browns	37	-3	0	2006	33.7166667	0	OPP	0.5974821684	0.9747750162	-0.018055242	0.0700044149	0.9640066561	0.7905607266	0.2094392734	0
154036	0	0	CLE	BAL	37	1	3	26.2166667	11.2166667	3	7	-7	6	13	0	0	1	0	(11:13) C.Frye pass INTERCEPTED by E.Reed at BLT 23. E.Reed to BLT 46 for 23 yards. Lateral to S.Rolle to CLV 43 for 11 yards. Lateral to C.Williams to CLV 29 for 14 yards (A.Bryant).	1	0	0			1	4		0	01/01/2006	Ravens	-3	at Browns	37	-3	0	2006	33.7833333	0	OPP	0.5935816018	0.9731298636	0.0196549744	-0.38209692	0.96155595	0.8129856359	0.1870143641	0
154037	0	0	CLE	BAL	71	0	3	25.7833333	10.7833333	1	10	-7	13	6	0	0	1	0	(10:47) K.Boller pass to D.Mason pushed ob at CLV 16 for 13 yards (D.McCutcheon).	0	0	0			0	4		0	01/01/2006	Ravens	-3	at Browns	37	-3	0	2006	34.2166667	0	OWN	0.6056505046	0.973061868	0.0298633012	-0.897420972	0.9583898823	0.8904626068	0.1095373932	0
154038	0	0	CLE	BAL	84	0	3	25.5166667	10.5166667	1	10	-7	13	6	0	1	0	0	(10:31) J.Lewis left guard to CLV 11 for 5 yards (B.Russell).	0	0	0			0	4		0	01/01/2006	Ravens	-3	at Browns	37	-3	0	2006	34.4833333	0	OWN	0.6142701902	0.9722897723	0.050578977	-0.901176365	0.9566077804	0.899362097	0.100637903	0
154039	0	0	CLE	BAL	89	0	3	25	10	2	5	-7	13	6	0	1	0	0	(10:00) J.Lewis left tackle to CLV 10 for 1 yard (C.Thompson C.Crocker).	0	0	0			0	4		0	01/01/2006	Ravens	-3	at Browns	37	-3	0	2006	35	0	OWN	0.6123797687	0.9720334312	0.0481766547	-0.933448963	0.9560296783	0.9007012573	0.0992987427	0
154040	0	0	CLE	BAL	90	0	3	24.2666667	9.26666667	3	4	-7	13	6	0	1	0	0	(9:16) K.Boller sacked at CLV 13 for -3 yards (O.Roye).	0	0	0			0	4		0	01/01/2006	Ravens	-3	at Browns	37	-3	0	2006	35.7333333	0	OWN	0.6107777231	0.9687458352	0.0855717518	-0.969993442	0.9505693903	0.8957736392	0.1042263608	0
154041	0	0	CLE	BAL	87	0	3	23.8166667	8.81666667	4	7	-7	13	6	0	1	0	0	(8:49) M.Stover 31 yard field goal is GOOD Center-M.Katula Holder-D.Zastudil.	0	0	0			0	4		0	01/01/2006	Ravens	-3	at Browns	37	-3	0	2006	36.1833333	0	OWN	0.6078936968	0.9632603799	0.1552295605	-0.991210943	0.9416112532	0.8813985948	0.1186014052	0
154042	0	0	CLE	BAL	87	0	3	23.8166667	8.81666667	-1	-1	-10	16	6	1	0	0	0	M.Stover kicks 66 yards from BLT 30 to CLV 4. J.Cribbs to BLT 42 for 54 yards (B.Ward). FUMBLES (B.Ward) recovered by CLV-S.Jones at BLT 35. S.Jones to BLT 24 for 11 yards (D.Carter). Play Challenged by BLT and Upheld. (Timeout #1 by BLT.)	1	0	0			1	4		0	01/01/2006	Ravens	-3	at Browns	37	-3	0	2006	36.1833333	-7	OWN	0.627566121	0.978518867	-0.235379177	0.0327437353	0.9648750735	0.9281334382	0.0718665618	0
154043	0	0	CLE	BAL	24	1	3	23.5333333	8.53333333	1	10	-10	6	16	0	0	1	0	(8:32) C.Frye pass to A.Bryant to BLT 6 for 18 yards (B.Scott).CLV-A.Bryant was injured during the play. His return is Probable.	0	0	0			0	4		0	01/01/2006	Ravens	-3	at Browns	37	-3	0	2006	36.4666667	-7	OPP	0.6079636503	0.9695308836	-0.12974888	0.3899276009	0.9541831668	0.842786218	0.157213782	0
154044	0	0	CLE	BAL	6	1	3	22.8166667	7.81666667	1	6	-10	6	16	0	0	1	0	(7:49) C.Frye pass incomplete to A.Shea.	0	0	0			0	4		0	01/01/2006	Ravens	-3	at Browns	37	-3	0	2006	37.1833333	-7	OPP	0.5972769277	0.969785958	-0.184523188	0.5879619404	0.9553539303	0.820144139	0.179855861	0
154045	0	0	CLE	BAL	6	1	3	22.5666667	7.56666667	2	6	-10	6	16	0	0	1	0	(7:34) C.Frye pass to A.Bryant for 6 yards TOUCHDOWN.	0	0	0			0	4		0	01/01/2006	Ravens	-3	at Browns	37	-3	0	2006	37.4333333	-7	OPP	0.5939682264	0.9672139118	-0.145404278	0.2027789569	0.951380606	0.836265235	0.163734765	0
154046	0	0	CLE	BAL	6	1	3	22.5666667	7.56666667	-1	-1	-10	6	16	0	1	0	0	P.Dawson extra point is GOOD Center-J.Littleton Holder-K.Richardson.	0	0	0			0	4		0	01/01/2006	Ravens	-3	at Browns	37	-3	0	2006	37.4333333	-7	OPP	0.6026539441	0.9759353086	-0.319278883	0.9641290677	0.9648391946	0.840985117	0.159014883	0
154047	0	0	CLE	BAL	6	1	3	22.5666667	7.56666667	-1	-1	-3	13	16	1	0	0	0	P.Dawson kicks 68 yards from CLV 30 to BLT 2. J.White to BLT 11 for 9 yards (N.Speegle S.Jones).	0	0	0			1	4		0	01/01/2006	Ravens	-3	at Browns	37	-3	0	2006	37.4333333	0	OPP	0.5931590704	0.9699711499	-0.032651961	0.971869918	0.9607599612	0.62970587	0.37029413	0
154048	0	0	CLE	BAL	11	0	3	22.35	7.35	1	10	-3	16	13	0	0	1	0	(7:21) K.Boller pass incomplete to D.Mason.	0	0	0			0	4		0	01/01/2006	Ravens	-3	at Browns	37	-3	0	2006	37.65	0	OPP	0.574043683	0.9568607245	0.166636168	-0.834590995	0.9397725532	0.735893032	0.264106968	0
154049	0	0	CLE	BAL	11	0	3	22.2	7.2	2	10	-3	16	13	0	1	0	0	(7:12) J.Lewis right guard to BLT 18 for 7 yards (M.Stewart).	0	0	0			0	4		0	01/01/2006	Ravens	-3	at Browns	37	-3	0	2006	37.8	0	OPP	0.5702582486	0.9536854682	0.2041486377	-0.932081303	0.9351529558	0.7195626436	0.2804373564	0
154050	0	0	CLE	BAL	18	0	3	21.55	6.55	3	3	-3	16	13	0	0	1	1	(6:33) K.Boller pass incomplete. PENALTY on BLT-K.Boller Intentional Grounding 14 yards enforced at BLT 18.	0	14	0	GROUNDING	0.027399559	0	4		0	01/01/2006	Ravens	-3	at Browns	37	-3	0	2006	38.45	0	OPP	0.5688678527	0.9544646659	0.1857802375	-0.944095546	0.9359661551	0.730768642	0.269231358	0
154051	0	0	CLE	BAL	4	0	3	21.45	6.45	4	17	-3	16	13	1	0	0	0	(6:27) D.Zastudil punts 58 yards to CLV 38 Center-M.Katula. D.Northcutt for 62 yards TOUCHDOWN.	0	0	0			1	4		0	01/01/2006	Ravens	-3	at Browns	37	-3	0	2006	38.55	0	OPP	0.5634190871	0.9359264941	0.3414112701	-0.994719979	0.9095202645	0.6305505551	0.3694494449	0
154052	0	0	CLE	BAL	96	1	3	21.45	6.45	-1	-1	-3	13	16	0	1	0	0	P.Dawson extra point is GOOD Center-J.Littleton Holder-K.Richardson.	0	0	0			0	4		0	01/01/2006	Ravens	-3	at Browns	37	-3	0	2006	38.55	0	OWN	0.6491998777	0.9661146006	0.1006829181	0.9621599931	0.9515108629	0.750813086	0.249186914	0
154053	0	0	CLE	BAL	96	1	3	21.45	6.45	-1	-1	-3	13	16	1	0	0	0	P.Dawson kicks 58 yards from CLV 30 to BLT 12. C.Taylor to BLT 24 for 12 yards (J.Cribbs O.Ruff).	0	0	0			1	4		0	01/01/2006	Ravens	-3	at Browns	37	-3	0	2006	38.55	0	OWN	0.6491998777	0.9661146006	0.1006829181	0.9621599931	0.9515108629	0.750813086	0.249186914	0
154054	0	0	CLE	BAL	24	0	3	20.9666667	5.96666667	1	10	-3	16	13	0	1	0	0	(5:58) J.Lewis left tackle to BLT 32 for 8 yards (L.Bodden S.Jones).	0	0	0			0	4		0	01/01/2006	Ravens	-3	at Browns	37	-3	0	2006	39.0333333	0	OPP	0.5868458663	0.9503296687	0.2014167074	-0.833680467	0.9293012942	0.7600311852	0.2399688148	0
154055	0	0	CLE	BAL	32	0	3	20.3666667	5.36666667	2	2	-3	16	13	0	1	0	0	(5:22) J.Lewis left tackle to BLT 40 for 8 yards (Andra Davis S.Jones).	0	0	0			0	4		0	01/01/2006	Ravens	-3	at Browns	37	-3	0	2006	39.6333333	0	OPP	0.5854312621	0.9523612593	0.1734067125	-0.848297327	0.9319240168	0.7748149816	0.2251850184	0
154056	0	0	CLE	BAL	40	0	3	19.8333333	4.83333333	1	10	-3	16	13	0	1	0	0	(4:50) C.Taylor right guard to BLT 40 for no gain (K.Lang B.Taylor).	0	0	0			0	4		0	01/01/2006	Ravens	-3	at Browns	37	-3	0	2006	40.1666667	0	OPP	0.6003923388	0.9442463676	0.2361997457	-0.836059562	0.9190041845	0.7891371561	0.2108628439	0
154057	0	0	CLE	BAL	40	0	3	19.2333333	4.23333333	2	10	-3	16	13	0	0	1	0	(4:14) K.Boller pass incomplete to T.Heap.	0	0	0			0	4		0	01/01/2006	Ravens	-3	at Browns	37	-3	0	2006	40.7666667	0	OPP	0.5982272086	0.9374056011	0.2782144362	-0.931520002	0.9086422281	0.7807400115	0.2192599885	0
154058	0	0	CLE	BAL	40	0	3	19.1166667	4.11666667	3	10	-3	16	13	0	0	1	0	(4:07) (Shotgun) K.Boller pass incomplete to D.Mason.	0	0	0			0	4		0	01/01/2006	Ravens	-3	at Browns	37	-3	0	2006	40.8833333	0	OPP	0.5944936306	0.9330712107	0.3132485731	-0.972766868	0.9020978455	0.7637995728	0.2362004272	0
154059	0	0	CLE	BAL	40	0	3	19	4	4	10	-3	16	13	1	0	0	0	(4:00) D.Zastudil punts 44 yards to CLV 16 Center-M.Katula. D.Northcutt to CLV 32 for 16 yards (C.Williams).	0	0	0			1	4		0	01/01/2006	Ravens	-3	at Browns	37	-3	0	2006	41	0	OPP	0.590734242	0.9284477672	0.3474503473	-0.989307456	0.8951104215	0.7436475909	0.2563524091	0
154060	0	0	CLE	BAL	68	1	3	18.8	3.8	1	10	-3	13	16	0	1	0	0	(3:48) R.Droughns left end to CLV 46 for 14 yards (B.Scott).	0	0	0			0	4		0	01/01/2006	Ravens	-3	at Browns	37	-3	0	2006	41.2	0	OWN	0.6390187636	0.9384999399	0.2823704976	0.4978132345	0.9116755621	0.6871821487	0.3128178513	0
154061	0	0	CLE	BAL	54	1	3	18.2333333	3.23333333	1	10	-3	13	16	0	1	0	0	(3:14) R.Droughns right tackle to CLV 49 for 3 yards (K.Gregg).	0	0	0			0	4		0	01/01/2006	Ravens	-3	at Browns	37	-3	0	2006	41.7666667	0	OWN	0.6327552636	0.9349727576	0.2725105079	0.5261786632	0.9075506731	0.6592443962	0.3407556038	0
154062	0	0	CLE	BAL	51	1	3	17.5333333	2.53333333	2	7	-3	13	16	0	0	1	0	(2:32) C.Frye pass to R.Droughns to BLT 46 for 5 yards (T.Suggs).	0	0	0			0	4		0	01/01/2006	Ravens	-3	at Browns	37	-3	0	2006	42.4666667	0	OWN	0.627848904	0.93053124	0.2823946	0.2831044494	0.9012997889	0.6716203807	0.3283796193	0
154063	0	0	CLE	BAL	46	1	3	16.7666667	1.76666667	3	2	-3	13	16	0	0	1	0	(1:46) C.Frye pass to A.Bryant pushed ob at BLT 43 for 3 yards (S.Rolle).	0	0	0			0	4		0	01/01/2006	Ravens	-3	at Browns	37	-3	0	2006	43.2333333	0	OPP	0.6209454532	0.9281842668	0.2711732226	0.1088495518	0.8983840895	0.6770514696	0.3229485304	0
154064	0	0	CLE	BAL	43	1	3	16.3333333	1.33333333	1	10	-3	13	16	0	1	0	0	(1:20) L.Suggs right tackle to BLT 44 for -1 yards (J.Johnson A.Thomas).	0	0	0			0	4		0	01/01/2006	Ravens	-3	at Browns	37	-3	0	2006	43.6666667	0	OPP	0.6321603795	0.9214504418	0.2831036206	0.567982476	0.8884764366	0.6388495676	0.3611504324	0
154065	0	0	CLE	BAL	44	1	3	15.5833333	0.58333333	2	11	-3	13	16	0	0	1	0	(:35) C.Frye pass to D.Northcutt to BLT 39 for 5 yards (D.Carter).CLV-D.Northcutt was injured during the play. His return is Probable.	0	0	0			0	4		0	01/01/2006	Ravens	-3	at Browns	37	-3	0	2006	44.4166667	0	OPP	0.6316347087	0.908862625	0.3363649377	0.1296863894	0.8697722804	0.6746037833	0.3253962167	0
154066	0	0	CLE	BAL	39	1	4	15	15	3	6	-3	13	16	0	1	0	1	(15:00) PENALTY on CLV-L.Shelton False Start 5 yards enforced at BLT 39 - No Play.	0	5	0	FALSE START	-0.014082621	0	4		0	01/01/2006	Ravens	-3	at Browns	37	-3	0	2006	45	0	OPP	0.6128670851	0.9320954511	0.283582103	-0.322225637	0.9056927326	0.6862036738	0.3137963262	0
154067	0	0	CLE	BAL	44	1	4	15	15	3	11	-3	13	16	0	1	0	1	(15:00) C.Frye sacked at BLT 46 for -2 yards (P.Boulware). PENALTY on CLV-A.Shea Illegal Formation declined.	0	0	0	ILLEGAL FORMATION	-0.011011745	0	4		0	01/01/2006	Ravens	-3	at Browns	37	-3	0	2006	45	0	OPP	0.6183132082	0.9250711091	0.3372644152	-0.544692269	0.8949540691	0.7076162313	0.2923837687	0
[truncated: 243,980 more rows]
